# Supplementary material for: Titanium Dioxide Nanoparticles Alter the Cellular Phosphoproteome in A549 Cells
Source: Nanomaterials (Basel). 2020 Jan 21;10(2):185. doi: 10.3390/nano10020185 (PMC7074930; doi:10.3390/nano10020185)
Supplement: Supplementary file 1 [file nanomaterials-10-00185-s001.zip]

Archive with 11 entries (10 files):
- nanomaterials-685198/
- nanomaterials-685198/Supplementary_Material_corrected.docx
- nanomaterials-685198/Table S1.xlsx
- nanomaterials-685198/Table S2.xlsx
- nanomaterials-685198/Table S3.xlsx
- nanomaterials-685198/Table S4.xlsx
- nanomaterials-685198/Table S5.xlsx
- nanomaterials-685198/Table S6.xlsx
- nanomaterials-685198/Table S7.xlsx
- nanomaterials-685198/Table S8.xlsx
- nanomaterials-685198/Table S9.xlsx
