# Supplementary material for: Titanium Dioxide Nanoparticles Alter the Cellular Phosphoproteome in A549 Cells
Source: Nanomaterials (Basel). 2020 Jan 21;10(2):185. doi: 10.3390/nano10020185 (PMC7074930; doi:10.3390/nano10020185)
Supplement: Supplementary file 1 [file nanomaterials-10-00185-s001.zip › nanomaterials-685198/Table S1.xlsx]

## Sheet: Table S1
Table S1. List of MS/MS spectra assigned to human peptides in the datasets of both control (Ctrl) and TiO2-NP (TiO2) exposed samples.
																					PTM#1				PTM#2				PTM#3				PTM#4
SPID	Protein accession	Protein description	MS/MS query	m/z observed	z	Mr (expt)	Mr (calc)	Error (ppm)	miss	MASCOT score	Sample	Fraction	Peptide start	Peptide stop	-1	Peptide sequence	+1	PTMs	R.T.	Query title	Type	Residue	Relative position	Absolute position	Type	Residue	Relative position	Absolute position	Type	Residue	Relative position	Absolute position	Type	Residue	Relative position	Absolute position	Phosphopeptide?	PTM#1=Phospho?	PTM#2=Phospho?	PTM#3=Phospho?	Total peptide phosphorylation count
P05787	K2C8_HUMAN	Keratin, type II cytoskeletal 8	11050	1309.01965	2.99769	3924.037122	3924.041534	-1.12435099413367	0	41.41	TiO2_A	1	48	88	R	GGLGGGYGGASGMGGITAVTVNQSLLSPLVLEVDPNIQAVR	T		3442.016	MSA_100A_EnrPhos-Select-Fc-3.7274.7274.3.dta																	No	0	0	0	0
P05787	K2C8_HUMAN	Keratin, type II cytoskeletal 8	11081	1309.02392	2.99769	3924.049932	3924.041534	2.14014044631742	0	54.26	TiO2_A	1	48	88	R	GGLGGGYGGASGMGGITAVTVNQSLLSPLVLEVDPNIQAVR	T		3424.9705	MSA_100A_EnrPhos-Select-Fc-3.7238.7238.3.dta																	No	0	0	0	0
P05787	K2C8_HUMAN	Keratin, type II cytoskeletal 8	11083	1309.02392	2.99769	3924.049932	3924.041534	2.14014044631742	0	60.33	TiO2_A	1	48	88	R	GGLGGGYGGASGMGGITAVTVNQSLLSPLVLEVDPNIQAVR	T		3413.595	MSA_100A_EnrPhos-Select-Fc-3.7214.7214.3.dta																	No	0	0	0	0
P05787	K2C8_HUMAN	Keratin, type II cytoskeletal 8	11089	1309.02429	2.99769	3924.051042	3924.041534	2.42301207000838	0	56.71	TiO2_A	1	48	88	R	GGLGGGYGGASGMGGITAVTVNQSLLSPLVLEVDPNIQAVR	T		3402.8359	MSA_100A_EnrPhos-Select-Fc-3.7191.7191.3.dta																	No	0	0	0	0
P05388	RLA0_HUMAN	60S acidic ribosomal protein P0	10053	918.16119	2.99671	2751.461742	2751.459518	0.808298281436648	0	34.29	TiO2_A	2	267	297	K	AFLADPSAFVAAAPVAAATTAAPAAAAAPAK	V		2537.3888	MSA_100A_EnrPhos-Select-Fc-4.5209.5209.3.dta																	No	0	0	0	0
P05388	RLA0_HUMAN	60S acidic ribosomal protein P0	10054	918.1618	2.99671	2751.463572	2751.459518	1.47339983506036	0	49.75	TiO2_A	2	267	297	K	AFLADPSAFVAAAPVAAATTAAPAAAAAPAK	V		2526.3501	MSA_100A_EnrPhos-Select-Fc-4.5185.5185.3.dta																	No	0	0	0	0
P05388	RLA0_HUMAN	60S acidic ribosomal protein P0	10055	918.16186	2.99671	2751.463752	2751.459518	1.53881966000153	0	34.6	TiO2_A	2	267	297	K	AFLADPSAFVAAAPVAAATTAAPAAAAAPAK	V		2550.2825	MSA_100A_EnrPhos-Select-Fc-4.5237.5237.3.dta																	No	0	0	0	0
Q15084	PDIA6_HUMAN	Protein disulfide-isomerase A6	10069	920.09363	2.99672	2757.259062	2757.260376	-0.476559998297772	1	39.78	TiO2_A	2	416	440	R	DGELPVEDDIDLSDVELDDLGKDEL	-		3019.6227	MSA_100A_EnrPhos-Select-Fc-4.6240.6240.3.dta																	No	0	0	0	0
Q15084	PDIA6_HUMAN	Protein disulfide-isomerase A6	10070	1379.63965	1.99854	2757.264748	2757.260376	1.58563189676639	1	69.51	TiO2_A	2	416	440	R	DGELPVEDDIDLSDVELDDLGKDEL	-		3025.1117	MSA_100A_EnrPhos-Select-Fc-4.6252.6252.2.dta																	No	0	0	0	0
Q15084	PDIA6_HUMAN	Protein disulfide-isomerase A6	10071	1379.6405	1.99854	2757.266448	2757.260376	2.20218592809861	1	66.93	TiO2_A	2	416	440	R	DGELPVEDDIDLSDVELDDLGKDEL	-		3013.0108	MSA_100A_EnrPhos-Select-Fc-4.6226.6226.2.dta																	No	0	0	0	0
P16615	AT2A2_HUMAN	Sarcoplasmic/endoplasmic reticulum calcium ATPase 2	10112	927.79278	2.99674	2780.356512	2780.357864	-0.486268338953833	0	56.62	TiO2_A	2	686	711	K	IVEFLQSFDEITAMTGDGVNDAPALK	K		3124.3218	MSA_100A_EnrPhos-Select-Fc-4.6466.6466.3.dta																	No	0	0	0	0
P16615	AT2A2_HUMAN	Sarcoplasmic/endoplasmic reticulum calcium ATPase 2	10113	927.79327	2.99674	2780.357982	2780.357864	0.0424405798466856	0	28.28	TiO2_A	2	686	711	K	IVEFLQSFDEITAMTGDGVNDAPALK	K		3189.2703	MSA_100A_EnrPhos-Select-Fc-4.6606.6606.3.dta																	No	0	0	0	0
P16615	AT2A2_HUMAN	Sarcoplasmic/endoplasmic reticulum calcium ATPase 2	10114	927.79407	2.99674	2780.360382	2780.357864	0.905638814479513	0	45.5	TiO2_A	2	686	711	K	IVEFLQSFDEITAMTGDGVNDAPALK	K		3113.1115	MSA_100A_EnrPhos-Select-Fc-4.6442.6442.3.dta																	No	0	0	0	0
P16615	AT2A2_HUMAN	Sarcoplasmic/endoplasmic reticulum calcium ATPase 2	10115	1391.18774	1.99855	2780.360928	2780.357864	1.10201641294721	0	87	TiO2_A	2	686	711	K	IVEFLQSFDEITAMTGDGVNDAPALK	K		3114.5705	MSA_100A_EnrPhos-Select-Fc-4.6445.6445.2.dta																	No	0	0	0	0
P16615	AT2A2_HUMAN	Sarcoplasmic/endoplasmic reticulum calcium ATPase 2	10116	927.79437	2.99674	2780.361282	2780.357864	1.22933815248727	0	54.24	TiO2_A	2	686	711	K	IVEFLQSFDEITAMTGDGVNDAPALK	K		3161.4665	MSA_100A_EnrPhos-Select-Fc-4.6546.6546.3.dta																	No	0	0	0	0
P16615	AT2A2_HUMAN	Sarcoplasmic/endoplasmic reticulum calcium ATPase 2	10117	1391.18848	1.99855	2780.362408	2780.357864	1.63432199096806	0	87.42	TiO2_A	2	686	711	K	IVEFLQSFDEITAMTGDGVNDAPALK	K		3125.7831	MSA_100A_EnrPhos-Select-Fc-4.6469.6469.2.dta																	No	0	0	0	0
P16615	AT2A2_HUMAN	Sarcoplasmic/endoplasmic reticulum calcium ATPase 2	10118	927.79486	2.99674	2780.362752	2780.357864	1.75804707128779	0	34.51	TiO2_A	2	686	711	K	IVEFLQSFDEITAMTGDGVNDAPALK	K		3135.3318	MSA_100A_EnrPhos-Select-Fc-4.6490.6490.3.dta																	No	0	0	0	0
P16615	AT2A2_HUMAN	Sarcoplasmic/endoplasmic reticulum calcium ATPase 2	10119	1391.18945	1.99855	2780.364348	2780.357864	2.33207389737668	0	76.69	TiO2_A	2	686	711	K	IVEFLQSFDEITAMTGDGVNDAPALK	K		3153.8686	MSA_100A_EnrPhos-Select-Fc-4.6530.6530.2.dta																	No	0	0	0	0
Q9UHX1	PUF60_HUMAN	Poly(U)-binding-splicing factor PUF60	10135	932.18835	2.99676	2793.543222	2793.546249	-1.08356895873319	0	35.97	TiO2_A	2	302	332	K	AVTPPMPLLTPATPGGLPPAAAVAAAAATAK	I		2829.7628	MSA_100A_EnrPhos-Select-Fc-4.5840.5840.3.dta																	No	0	0	0	0
Q9UHX1	PUF60_HUMAN	Poly(U)-binding-splicing factor PUF60	10136	932.19128	2.99676	2793.552012	2793.546249	2.06296924641158	0	21.64	TiO2_A	2	302	332	K	AVTPPMPLLTPATPGGLPPAAAVAAAAATAK	I		2814.5784	MSA_100A_EnrPhos-Select-Fc-4.5808.5808.3.dta																	No	0	0	0	0
P32969	RL9_HUMAN	60S ribosomal protein L9	10254	962.1781	2.99686	2883.512472	2883.50766	1.6688008382572	0	77.33	TiO2_A	2	142	168	K	DELILEGNDIELVSNSAALIQQATTVK	N		3203.3139	MSA_100A_EnrPhos-Select-Fc-4.6636.6636.3.dta																	No	0	0	0	0
P21333	FLNA_HUMAN	Filamin-A	10266	965.18957	2.99687	2892.546882	2892.544418	0.851845172994492	0	17.87	TiO2_A	2	1965	1993	K	VGSAADIPINISETDLSLLTATVVPPSGR	E		3236.5998	MSA_100A_EnrPhos-Select-Fc-4.6707.6707.3.dta																	No	0	0	0	0
P21333	FLNA_HUMAN	Filamin-A	10267	965.19012	2.99687	2892.548532	2892.544418	1.42227720834431	0	22.25	TiO2_A	2	1965	1993	K	VGSAADIPINISETDLSLLTATVVPPSGR	E		3212.1665	MSA_100A_EnrPhos-Select-Fc-4.6655.6655.3.dta																	No	0	0	0	0
P21333	FLNA_HUMAN	Filamin-A	10268	965.19018	2.99687	2892.548712	2892.544418	1.48450615766664	0	29.69	TiO2_A	2	1965	1993	K	VGSAADIPINISETDLSLLTATVVPPSGR	E		3190.7505	MSA_100A_EnrPhos-Select-Fc-4.6609.6609.3.dta																	No	0	0	0	0
P21333	FLNA_HUMAN	Filamin-A	10269	965.19031	2.99687	2892.549102	2892.544418	1.61933554791741	0	32.3	TiO2_A	2	1965	1993	K	VGSAADIPINISETDLSLLTATVVPPSGR	E		3201.3953	MSA_100A_EnrPhos-Select-Fc-4.6632.6632.3.dta																	No	0	0	0	0
P21333	FLNA_HUMAN	Filamin-A	10270	965.19116	2.99687	2892.551652	2892.544418	2.50091233003606	0	21.28	TiO2_A	2	1965	1993	K	VGSAADIPINISETDLSLLTATVVPPSGR	E		3225.328	MSA_100A_EnrPhos-Select-Fc-4.6683.6683.3.dta																	No	0	0	0	0
P42167	LAP2B_HUMAN	Lamina-associated polypeptide 2, isoforms beta/gamma	10355	977.1698	2.99691	2928.487572	2928.474991	4.29609268940984	0	22.78	TiO2_A	2	270	297	R	IDGPVISESTPIAETIMASSNESLVVNR	V		2732.9597	MSA_100A_EnrPhos-Select-Fc-4.5633.5633.3.dta																	No	0	0	0	0
P07237	PDIA1_HUMAN	Protein disulfide-isomerase	10358	979.17023	2.99691	2934.488862	2934.486237	0.894534779881483	0	66.83	TiO2_A	2	133	162	R	TGPAATTLPDGAAAESLVESSEVAVIGFFK	D		3603.0055	MSA_100A_EnrPhos-Select-Fc-4.7484.7484.3.dta																	No	0	0	0	0
P07237	PDIA1_HUMAN	Protein disulfide-isomerase	10359	979.17041	2.99691	2934.489402	2934.486237	1.07855336316607	0	61.91	TiO2_A	2	133	162	R	TGPAATTLPDGAAAESLVESSEVAVIGFFK	D		3639.7642	MSA_100A_EnrPhos-Select-Fc-4.7561.7561.3.dta																	No	0	0	0	0
P07237	PDIA1_HUMAN	Protein disulfide-isomerase	10360	979.17041	2.99691	2934.489402	2934.486237	1.07855336316607	0	57.33	TiO2_A	2	133	162	R	TGPAATTLPDGAAAESLVESSEVAVIGFFK	D		3614.0233	MSA_100A_EnrPhos-Select-Fc-4.7507.7507.3.dta																	No	0	0	0	0
P07237	PDIA1_HUMAN	Protein disulfide-isomerase	10361	979.17065	2.99691	2934.490122	2934.486237	1.3239114742122	0	45.86	TiO2_A	2	133	162	R	TGPAATTLPDGAAAESLVESSEVAVIGFFK	D		3625.5329	MSA_100A_EnrPhos-Select-Fc-4.7531.7531.3.dta																	No	0	0	0	0
P07237	PDIA1_HUMAN	Protein disulfide-isomerase	10362	979.17065	2.99691	2934.490122	2934.486237	1.3239114742122	0	64.21	TiO2_A	2	133	162	R	TGPAATTLPDGAAAESLVESSEVAVIGFFK	D		3682.0163	MSA_100A_EnrPhos-Select-Fc-4.7650.7650.3.dta																	No	0	0	0	0
P07237	PDIA1_HUMAN	Protein disulfide-isomerase	10363	979.17071	2.99691	2934.490302	2934.486237	1.38525100197373	0	52.21	TiO2_A	2	133	162	R	TGPAATTLPDGAAAESLVESSEVAVIGFFK	D		3591.6043	MSA_100A_EnrPhos-Select-Fc-4.7460.7460.3.dta																	No	0	0	0	0
P07237	PDIA1_HUMAN	Protein disulfide-isomerase	10364	979.17084	2.99691	2934.490692	2934.486237	1.5181533120204	0	77.28	TiO2_A	2	133	162	R	TGPAATTLPDGAAAESLVESSEVAVIGFFK	D		3663.0224	MSA_100A_EnrPhos-Select-Fc-4.7610.7610.3.dta																	No	0	0	0	0
P07237	PDIA1_HUMAN	Protein disulfide-isomerase	10365	979.17096	2.99691	2934.491052	2934.486237	1.64083236754346	0	54.79	TiO2_A	2	133	162	R	TGPAATTLPDGAAAESLVESSEVAVIGFFK	D		3649.7415	MSA_100A_EnrPhos-Select-Fc-4.7582.7582.3.dta																	No	0	0	0	0
P07237	PDIA1_HUMAN	Protein disulfide-isomerase	10366	979.17163	2.99691	2934.493062	2934.486237	2.32579042759887	0	59.38	TiO2_A	2	133	162	R	TGPAATTLPDGAAAESLVESSEVAVIGFFK	D		3723.8459	MSA_100A_EnrPhos-Select-Fc-4.7737.7737.3.dta																	No	0	0	0	0
P07237	PDIA1_HUMAN	Protein disulfide-isomerase	10367	979.17175	2.99691	2934.493422	2934.486237	2.44846948312194	0	74.12	TiO2_A	2	133	162	R	TGPAATTLPDGAAAESLVESSEVAVIGFFK	D		3693.0686	MSA_100A_EnrPhos-Select-Fc-4.7673.7673.3.dta																	No	0	0	0	0
P08107	HSP71_HUMAN	Heat shock 70 kDa protein 1A/1B	10461	1001.16998	2.99698	3000.488112	3000.486877	0.41159986722343	0	39.26	TiO2_A	2	129	155	K	EIAEAYLGYPVTNAVITVPAYFNDSQR	Q		2873.2652	MSA_100A_EnrPhos-Select-Fc-4.5929.5929.3.dta																	No	0	0	0	0
P08107	HSP71_HUMAN	Heat shock 70 kDa protein 1A/1B	10463	1001.17114	2.99698	3000.491592	3000.486877	1.57141163861617	0	35.68	TiO2_A	2	129	155	K	EIAEAYLGYPVTNAVITVPAYFNDSQR	Q		2887.7232	MSA_100A_EnrPhos-Select-Fc-4.5960.5960.3.dta																	No	0	0	0	0
P50991	TCPD_HUMAN	T-complex protein 1 subunit delta	10502	1010.85345	2.99701	3029.538522	3029.537918	0.199370338377553	0	30.13	TiO2_A	2	453	481	R	AFADAMEVIPSTLAENAGLNPISTVTELR	N		3264.6385	MSA_100A_EnrPhos-Select-Fc-4.6767.6767.3.dta																	No	0	0	0	0
P50991	TCPD_HUMAN	T-complex protein 1 subunit delta	10503	1010.8551	2.99701	3029.543472	3029.537918	1.83328288015416	0	39.47	TiO2_A	2	453	481	R	AFADAMEVIPSTLAENAGLNPISTVTELR	N		3234.6869	MSA_100A_EnrPhos-Select-Fc-4.6703.6703.3.dta																	No	0	0	0	0
P50991	TCPD_HUMAN	T-complex protein 1 subunit delta	10504	1010.85589	2.99701	3029.545842	3029.537918	2.61558040020633	0	33.96	TiO2_A	2	453	481	R	AFADAMEVIPSTLAENAGLNPISTVTELR	N		3223.8502	MSA_100A_EnrPhos-Select-Fc-4.6680.6680.3.dta																	No	0	0	0	0
P04075	ALDOA_HUMAN	Fructose-bisphosphate aldolase A	10525	1019.86084	2.99704	3056.560692	3056.566589	-1.92928890253092	0	23.37	TiO2_A	2	260	289	R	TVPPAVTGITFLSGGQSEEEASINLNAINK	C		2970.0926	MSA_100A_EnrPhos-Select-Fc-4.6134.6134.3.dta																	No	0	0	0	0
P04075	ALDOA_HUMAN	Fructose-bisphosphate aldolase A	10526	1019.86145	2.99704	3056.562522	3056.566589	-1.33057791526162	0	39.09	TiO2_A	2	260	289	R	TVPPAVTGITFLSGGQSEEEASINLNAINK	C		2717.1047	MSA_100A_EnrPhos-Select-Fc-4.5599.5599.3.dta																	No	0	0	0	0
P04075	ALDOA_HUMAN	Fructose-bisphosphate aldolase A	10527	1019.86182	2.99704	3056.563632	3056.566589	-0.967425349342295	0	21	TiO2_A	2	260	289	R	TVPPAVTGITFLSGGQSEEEASINLNAINK	C		2835.3742	MSA_100A_EnrPhos-Select-Fc-4.5852.5852.3.dta																	No	0	0	0	0
P04075	ALDOA_HUMAN	Fructose-bisphosphate aldolase A	10528	1019.862	2.99704	3056.564172	3056.566589	-0.790756533441398	0	23.25	TiO2_A	2	260	289	R	TVPPAVTGITFLSGGQSEEEASINLNAINK	C		2727.8276	MSA_100A_EnrPhos-Select-Fc-4.5622.5622.3.dta																	No	0	0	0	0
P04075	ALDOA_HUMAN	Fructose-bisphosphate aldolase A	10529	1019.86224	2.99704	3056.564892	3056.566589	-0.555198112240202	0	32.32	TiO2_A	2	260	289	R	TVPPAVTGITFLSGGQSEEEASINLNAINK	C		3314.068	MSA_100A_EnrPhos-Select-Fc-4.6873.6873.3.dta																	No	0	0	0	0
P04075	ALDOA_HUMAN	Fructose-bisphosphate aldolase A	10531	1019.86285	2.99704	3056.566722	3056.566589	0.0435128750290962	0	26.12	TiO2_A	2	260	289	R	TVPPAVTGITFLSGGQSEEEASINLNAINK	C		2958.3581	MSA_100A_EnrPhos-Select-Fc-4.6109.6109.3.dta																	No	0	0	0	0
P04075	ALDOA_HUMAN	Fructose-bisphosphate aldolase A	10532	1019.86352	2.99704	3056.568732	3056.566589	0.701113467598693	0	28.18	TiO2_A	2	260	289	R	TVPPAVTGITFLSGGQSEEEASINLNAINK	C		3359.7753	MSA_100A_EnrPhos-Select-Fc-4.6970.6970.3.dta																	No	0	0	0	0
P04075	ALDOA_HUMAN	Fructose-bisphosphate aldolase A	10535	1019.86468	2.99704	3056.572212	3056.566589	1.83964583668821	0	24.58	TiO2_A	2	260	289	R	TVPPAVTGITFLSGGQSEEEASINLNAINK	C		3227.2248	MSA_100A_EnrPhos-Select-Fc-4.6687.6687.3.dta																	No	0	0	0	0
P04075	ALDOA_HUMAN	Fructose-bisphosphate aldolase A	10536	1019.86475	2.99704	3056.572422	3056.566589	1.90835037625482	0	25.52	TiO2_A	2	260	289	R	TVPPAVTGITFLSGGQSEEEASINLNAINK	C		2739.0092	MSA_100A_EnrPhos-Select-Fc-4.5646.5646.3.dta																	No	0	0	0	0
P04075	ALDOA_HUMAN	Fructose-bisphosphate aldolase A	10538	1019.86499	2.99704	3056.573142	3056.566589	2.14390879745602	0	22.24	TiO2_A	2	260	289	R	TVPPAVTGITFLSGGQSEEEASINLNAINK	C		2853.9642	MSA_100A_EnrPhos-Select-Fc-4.5889.5889.3.dta																	No	0	0	0	0
P04075	ALDOA_HUMAN	Fructose-bisphosphate aldolase A	10539	1019.86505	2.99704	3056.573322	3056.566589	2.20279840275632	0	30.08	TiO2_A	2	260	289	R	TVPPAVTGITFLSGGQSEEEASINLNAINK	C		2645.5666	MSA_100A_EnrPhos-Select-Fc-4.5445.5445.3.dta																	No	0	0	0	0
P04075	ALDOA_HUMAN	Fructose-bisphosphate aldolase A	10540	1019.86511	2.99704	3056.573502	3056.566589	2.26168800805662	0	43.18	TiO2_A	2	260	289	R	TVPPAVTGITFLSGGQSEEEASINLNAINK	C		2657.7515	MSA_100A_EnrPhos-Select-Fc-4.5471.5471.3.dta																	No	0	0	0	0
P04075	ALDOA_HUMAN	Fructose-bisphosphate aldolase A	10542	1019.86542	2.99704	3056.574432	3056.566589	2.56595096867564	0	21.07	TiO2_A	2	260	289	R	TVPPAVTGITFLSGGQSEEEASINLNAINK	C		3158.0978	MSA_100A_EnrPhos-Select-Fc-4.6539.6539.3.dta																	No	0	0	0	0
P04075	ALDOA_HUMAN	Fructose-bisphosphate aldolase A	10543	1019.86609	2.99704	3056.576442	3056.566589	3.22355156124524	0	24.34	TiO2_A	2	260	289	R	TVPPAVTGITFLSGGQSEEEASINLNAINK	C		2932.2734	MSA_100A_EnrPhos-Select-Fc-4.6054.6054.3.dta																	No	0	0	0	0
P48643	TCPE_HUMAN	T-complex protein 1 subunit epsilon	10601	1045.84302	2.99711	3134.507232	3134.508606	-0.43834622030117	0	30.68	TiO2_A	2	450	478	R	AFADALEVIPMALSENSGMNPIQTMTEVR	A		3408.376	MSA_100A_EnrPhos-Select-Fc-4.7073.7073.3.dta																	No	0	0	0	0
P00390	GSHR_HUMAN	Glutathione reductase, mitochondrial	10698	1080.20874	2.9972	3237.604392	3237.605453	-0.327711333372291	0	52.5	TiO2_A	2	48	81	R	QEPQPQGPPPAAGAVASYDYLVIGGGSGGLASAR	R		2425.3656	MSA_100A_EnrPhos-Select-Fc-4.4965.4965.3.dta																	No	0	0	0	0
P00390	GSHR_HUMAN	Glutathione reductase, mitochondrial	10699	1080.2124	2.9972	3237.615372	3237.605453	3.06368399240577	0	44.64	TiO2_A	2	48	81	R	QEPQPQGPPPAAGAVASYDYLVIGGGSGGLASAR	R		2440.8948	MSA_100A_EnrPhos-Select-Fc-4.4999.4999.3.dta																	No	0	0	0	0
P08238	HS90B_HUMAN	Heat shock protein HSP 90-beta	10840	1178.22119	2.99744	3531.641742	3531.637619	1.16744707270695	0	33.16	TiO2_A	2	686	719	K	LGLGIDEDEVAAEEPNAAVPDEIPPLEGDEDASR	M		2539.2433	MSA_100A_EnrPhos-Select-Fc-4.5213.5213.3.dta																	No	0	0	0	0
P26599	PTBP1_HUMAN	Polypyrimidine tract-binding protein 1	10922	1227.63428	2.99754	3679.881012	3679.877365	0.99106563568888	0	69.68	TiO2_A	2	147	185	R	AQAALQAVNSVQSGNLALAASAAAVDAGMAMAGQSPVLR	I		3346.54	MSA_100A_EnrPhos-Select-Fc-4.6942.6942.3.dta																	No	0	0	0	0
P26599	PTBP1_HUMAN	Polypyrimidine tract-binding protein 1	10923	1227.6344	2.99754	3679.881372	3679.877365	1.08889498278197	0	85.38	TiO2_A	2	147	185	R	AQAALQAVNSVQSGNLALAASAAAVDAGMAMAGQSPVLR	I		3357.4416	MSA_100A_EnrPhos-Select-Fc-4.6965.6965.3.dta																	No	0	0	0	0
P26599	PTBP1_HUMAN	Polypyrimidine tract-binding protein 1	10924	920.97778	3.99563	3679.882016	3679.877365	1.26390081485622	0	64.5	TiO2_A	2	147	185	R	AQAALQAVNSVQSGNLALAASAAAVDAGMAMAGQSPVLR	I		3363.1497	MSA_100A_EnrPhos-Select-Fc-4.6977.6977.4.dta																	No	0	0	0	0
P26599	PTBP1_HUMAN	Polypyrimidine tract-binding protein 1	10925	1227.63501	2.99754	3679.883202	3679.877365	1.58619416387969	0	62.85	TiO2_A	2	147	185	R	AQAALQAVNSVQSGNLALAASAAAVDAGMAMAGQSPVLR	I		3394.2148	MSA_100A_EnrPhos-Select-Fc-4.7043.7043.3.dta																	No	0	0	0	0
P26599	PTBP1_HUMAN	Polypyrimidine tract-binding protein 1	10926	1227.63537	2.99754	3679.884282	3679.877365	1.87968220515895	0	77.13	TiO2_A	2	147	185	R	AQAALQAVNSVQSGNLALAASAAAVDAGMAMAGQSPVLR	I		3407.4739	MSA_100A_EnrPhos-Select-Fc-4.7071.7071.3.dta																	No	0	0	0	0
P26599	PTBP1_HUMAN	Polypyrimidine tract-binding protein 1	10927	1227.63562	2.99754	3679.885032	3679.877365	2.08349334485383	0	48.84	TiO2_A	2	147	185	R	AQAALQAVNSVQSGNLALAASAAAVDAGMAMAGQSPVLR	I		3463.0931	MSA_100A_EnrPhos-Select-Fc-4.7189.7189.3.dta																	No	0	0	0	0
P26599	PTBP1_HUMAN	Polypyrimidine tract-binding protein 1	10928	1227.63574	2.99754	3679.885392	3679.877365	2.18132269194692	0	55.52	TiO2_A	2	147	185	R	AQAALQAVNSVQSGNLALAASAAAVDAGMAMAGQSPVLR	I		3379.6722	MSA_100A_EnrPhos-Select-Fc-4.7012.7012.3.dta																	No	0	0	0	0
P26599	PTBP1_HUMAN	Polypyrimidine tract-binding protein 1	10929	1227.63672	2.99754	3679.888332	3679.877365	2.98026235995619	0	77.35	TiO2_A	2	147	185	R	AQAALQAVNSVQSGNLALAASAAAVDAGMAMAGQSPVLR	I		3333.3693	MSA_100A_EnrPhos-Select-Fc-4.6914.6914.3.dta																	No	0	0	0	0
P26599	PTBP1_HUMAN	Polypyrimidine tract-binding protein 1	10930	1227.63708	2.99754	3679.889412	3679.877365	3.27375040123545	0	46.27	TiO2_A	2	147	185	R	AQAALQAVNSVQSGNLALAASAAAVDAGMAMAGQSPVLR	I		3418.6561	MSA_100A_EnrPhos-Select-Fc-4.7095.7095.3.dta																	No	0	0	0	0
P26599	PTBP1_HUMAN	Polypyrimidine tract-binding protein 1	10931	1227.63721	2.99754	3679.889802	3679.877365	3.37973219383725	0	77.9	TiO2_A	2	147	185	R	AQAALQAVNSVQSGNLALAASAAAVDAGMAMAGQSPVLR	I		3368.7938	MSA_100A_EnrPhos-Select-Fc-4.6989.6989.3.dta																	No	0	0	0	0
P26599	PTBP1_HUMAN	Polypyrimidine tract-binding protein 1	10932	1227.63757	2.99754	3679.890882	3679.877365	3.67322023511651	0	34.06	TiO2_A	2	147	185	R	AQAALQAVNSVQSGNLALAASAAAVDAGMAMAGQSPVLR	I		3474.9449	MSA_100A_EnrPhos-Select-Fc-4.7214.7214.3.dta																	No	0	0	0	0
P07237	PDIA1_HUMAN	Protein disulfide-isomerase	10954	1253.15527	2.99759	3756.443982	3756.438812	1.37630353072481	0	61.57	TiO2_A	2	469	502	K	FLESGGQDGAGDDDDLEDLEEAEEPDMEEDDDQK	A		2200.4237	MSA_100A_EnrPhos-Select-Fc-4.4474.4474.3.dta																	No	0	0	0	0
P07237	PDIA1_HUMAN	Protein disulfide-isomerase	10955	1253.15662	2.99759	3756.448032	3756.438812	2.45445233141038	0	72.16	TiO2_A	2	469	502	K	FLESGGQDGAGDDDDLEDLEEAEEPDMEEDDDQK	A		2212.2397	MSA_100A_EnrPhos-Select-Fc-4.4500.4500.3.dta																	No	0	0	0	0
P05787	K2C8_HUMAN	Keratin, type II cytoskeletal 8	11051	1309.02087	2.99769	3924.040782	3924.041534	-0.191639154021343	0	45.27	TiO2_A	2	48	88	R	GGLGGGYGGASGMGGITAVTVNQSLLSPLVLEVDPNIQAVR	T		3593.5014	MSA_100A_EnrPhos-Select-Fc-4.7464.7464.3.dta																	No	0	0	0	0
P05787	K2C8_HUMAN	Keratin, type II cytoskeletal 8	11052	1309.02197	2.99769	3924.044082	3924.041534	0.649330537879414	0	61.18	TiO2_A	2	48	88	R	GGLGGGYGGASGMGGITAVTVNQSLLSPLVLEVDPNIQAVR	T		3544.5621	MSA_100A_EnrPhos-Select-Fc-4.7361.7361.3.dta																	No	0	0	0	0
P05787	K2C8_HUMAN	Keratin, type II cytoskeletal 8	11053	1309.02222	2.99769	3924.044832	3924.041534	0.840460013358813	0	42.6	TiO2_A	2	48	88	R	GGLGGGYGGASGMGGITAVTVNQSLLSPLVLEVDPNIQAVR	T		3651.6163	MSA_100A_EnrPhos-Select-Fc-4.7586.7586.3.dta																	No	0	0	0	0
P05787	K2C8_HUMAN	Keratin, type II cytoskeletal 8	11054	1309.02222	2.99769	3924.044832	3924.041534	0.840460013358813	0	48.75	TiO2_A	2	48	88	R	GGLGGGYGGASGMGGITAVTVNQSLLSPLVLEVDPNIQAVR	T		3357.0545	MSA_100A_EnrPhos-Select-Fc-4.6964.6964.3.dta																	No	0	0	0	0
P05787	K2C8_HUMAN	Keratin, type II cytoskeletal 8	11055	1309.02222	2.99769	3924.044832	3924.041534	0.840460013358813	0	58.54	TiO2_A	2	48	88	R	GGLGGGYGGASGMGGITAVTVNQSLLSPLVLEVDPNIQAVR	T		3516.6706	MSA_100A_EnrPhos-Select-Fc-4.7302.7302.3.dta																	No	0	0	0	0
P05787	K2C8_HUMAN	Keratin, type II cytoskeletal 8	11056	1309.02222	2.99769	3924.044832	3924.041534	0.840460013358813	0	49.05	TiO2_A	2	48	88	R	GGLGGGYGGASGMGGITAVTVNQSLLSPLVLEVDPNIQAVR	T		3629.2993	MSA_100A_EnrPhos-Select-Fc-4.7539.7539.3.dta																	No	0	0	0	0
P05787	K2C8_HUMAN	Keratin, type II cytoskeletal 8	11057	1309.02234	2.99769	3924.045192	3924.041534	0.932202161570382	0	57.23	TiO2_A	2	48	88	R	GGLGGGYGGASGMGGITAVTVNQSLLSPLVLEVDPNIQAVR	T		3680.5518	MSA_100A_EnrPhos-Select-Fc-4.7647.7647.3.dta																	No	0	0	0	0
P05787	K2C8_HUMAN	Keratin, type II cytoskeletal 8	11058	1309.02246	2.99769	3924.045552	3924.041534	1.02394430978195	0	49.5	TiO2_A	2	48	88	R	GGLGGGYGGASGMGGITAVTVNQSLLSPLVLEVDPNIQAVR	T		3413.157	MSA_100A_EnrPhos-Select-Fc-4.7083.7083.3.dta																	No	0	0	0	0
P05787	K2C8_HUMAN	Keratin, type II cytoskeletal 8	11059	1309.02258	2.99769	3924.045912	3924.041534	1.11568645799352	0	55.5	TiO2_A	2	48	88	R	GGLGGGYGGASGMGGITAVTVNQSLLSPLVLEVDPNIQAVR	T		3435.7172	MSA_100A_EnrPhos-Select-Fc-4.7131.7131.3.dta																	No	0	0	0	0
P05787	K2C8_HUMAN	Keratin, type II cytoskeletal 8	11060	1309.02258	2.99769	3924.045912	3924.041534	1.11568645799352	0	54.71	TiO2_A	2	48	88	R	GGLGGGYGGASGMGGITAVTVNQSLLSPLVLEVDPNIQAVR	T		3529.8252	MSA_100A_EnrPhos-Select-Fc-4.7330.7330.3.dta																	No	0	0	0	0
P05787	K2C8_HUMAN	Keratin, type II cytoskeletal 8	11061	982.01898	3.9959	3924.046816	3924.041534	1.34606118572222	0	48.86	TiO2_A	2	48	88	R	GGLGGGYGGASGMGGITAVTVNQSLLSPLVLEVDPNIQAVR	T		3316.9622	MSA_100A_EnrPhos-Select-Fc-4.6879.6879.4.dta																	No	0	0	0	0
P05787	K2C8_HUMAN	Keratin, type II cytoskeletal 8	11062	982.01898	3.9959	3924.046816	3924.041534	1.34606118572222	0	51.43	TiO2_A	2	48	88	R	GGLGGGYGGASGMGGITAVTVNQSLLSPLVLEVDPNIQAVR	T		3375.4844	MSA_100A_EnrPhos-Select-Fc-4.7003.7003.4.dta																	No	0	0	0	0
P05787	K2C8_HUMAN	Keratin, type II cytoskeletal 8	11063	1309.02295	2.99769	3924.047022	3924.041534	1.3985580815686	0	75.01	TiO2_A	2	48	88	R	GGLGGGYGGASGMGGITAVTVNQSLLSPLVLEVDPNIQAVR	T		3267.5266	MSA_100A_EnrPhos-Select-Fc-4.6773.6773.3.dta																	No	0	0	0	0
P05787	K2C8_HUMAN	Keratin, type II cytoskeletal 8	11064	1309.02295	2.99769	3924.047022	3924.041534	1.3985580815686	0	51.77	TiO2_A	2	48	88	R	GGLGGGYGGASGMGGITAVTVNQSLLSPLVLEVDPNIQAVR	T		3379.2712	MSA_100A_EnrPhos-Select-Fc-4.7011.7011.3.dta																	No	0	0	0	0
P05787	K2C8_HUMAN	Keratin, type II cytoskeletal 8	11065	1309.02295	2.99769	3924.047022	3924.041534	1.3985580815686	0	43	TiO2_A	2	48	88	R	GGLGGGYGGASGMGGITAVTVNQSLLSPLVLEVDPNIQAVR	T		3555.4765	MSA_100A_EnrPhos-Select-Fc-4.7384.7384.3.dta																	No	0	0	0	0
P05787	K2C8_HUMAN	Keratin, type II cytoskeletal 8	11066	1309.02295	2.99769	3924.047022	3924.041534	1.3985580815686	0	62.16	TiO2_A	2	48	88	R	GGLGGGYGGASGMGGITAVTVNQSLLSPLVLEVDPNIQAVR	T		3492.8587	MSA_100A_EnrPhos-Select-Fc-4.7252.7252.3.dta																	No	0	0	0	0
P05787	K2C8_HUMAN	Keratin, type II cytoskeletal 8	11067	982.01904	3.9959	3924.047056	3924.041534	1.40722261782464	0	39.51	TiO2_A	2	48	88	R	GGLGGGYGGASGMGGITAVTVNQSLLSPLVLEVDPNIQAVR	T		3270.7915	MSA_100A_EnrPhos-Select-Fc-4.6780.6780.4.dta																	No	0	0	0	0
P05787	K2C8_HUMAN	Keratin, type II cytoskeletal 8	11068	1309.02307	2.99769	3924.047382	3924.041534	1.49030022978017	0	65.27	TiO2_A	2	48	88	R	GGLGGGYGGASGMGGITAVTVNQSLLSPLVLEVDPNIQAVR	T		3505.2436	MSA_100A_EnrPhos-Select-Fc-4.7278.7278.3.dta																	No	0	0	0	0
P05787	K2C8_HUMAN	Keratin, type II cytoskeletal 8	11069	1309.02307	2.99769	3924.047382	3924.041534	1.49030022978017	0	68.83	TiO2_A	2	48	88	R	GGLGGGYGGASGMGGITAVTVNQSLLSPLVLEVDPNIQAVR	T		3324.0094	MSA_100A_EnrPhos-Select-Fc-4.6894.6894.3.dta																	No	0	0	0	0
P05787	K2C8_HUMAN	Keratin, type II cytoskeletal 8	11070	982.01922	3.9959	3924.047776	3924.041534	1.59070691424778	0	56.3	TiO2_A	2	48	88	R	GGLGGGYGGASGMGGITAVTVNQSLLSPLVLEVDPNIQAVR	T		3293.2453	MSA_100A_EnrPhos-Select-Fc-4.6828.6828.4.dta																	No	0	0	0	0
P05787	K2C8_HUMAN	Keratin, type II cytoskeletal 8	11071	1309.02331	2.99769	3924.048102	3924.041534	1.67378452620331	0	44.36	TiO2_A	2	48	88	R	GGLGGGYGGASGMGGITAVTVNQSLLSPLVLEVDPNIQAVR	T		3480.1676	MSA_100A_EnrPhos-Select-Fc-4.7225.7225.3.dta																	No	0	0	0	0
P05787	K2C8_HUMAN	Keratin, type II cytoskeletal 8	11072	1309.02344	2.99769	3924.048492	3924.041534	1.77317185347114	0	43.88	TiO2_A	2	48	88	R	GGLGGGYGGASGMGGITAVTVNQSLLSPLVLEVDPNIQAVR	T		3311.5171	MSA_100A_EnrPhos-Select-Fc-4.6867.6867.3.dta																	No	0	0	0	0
P05787	K2C8_HUMAN	Keratin, type II cytoskeletal 8	11073	1309.02344	2.99769	3924.048492	3924.041534	1.77317185347114	0	70.37	TiO2_A	2	48	88	R	GGLGGGYGGASGMGGITAVTVNQSLLSPLVLEVDPNIQAVR	T		3346.1386	MSA_100A_EnrPhos-Select-Fc-4.6941.6941.3.dta																	No	0	0	0	0
P05787	K2C8_HUMAN	Keratin, type II cytoskeletal 8	11074	1309.02356	2.99769	3924.048852	3924.041534	1.86491400168271	0	77.47	TiO2_A	2	48	88	R	GGLGGGYGGASGMGGITAVTVNQSLLSPLVLEVDPNIQAVR	T		3300.7461	MSA_100A_EnrPhos-Select-Fc-4.6844.6844.3.dta																	No	0	0	0	0
P05787	K2C8_HUMAN	Keratin, type II cytoskeletal 8	11075	1309.02356	2.99769	3924.048852	3924.041534	1.86491400168271	0	57.61	TiO2_A	2	48	88	R	GGLGGGYGGASGMGGITAVTVNQSLLSPLVLEVDPNIQAVR	T		3446.1604	MSA_100A_EnrPhos-Select-Fc-4.7153.7153.3.dta																	No	0	0	0	0
P05787	K2C8_HUMAN	Keratin, type II cytoskeletal 8	11076	1309.02356	2.99769	3924.048852	3924.041534	1.86491400168271	0	53.2	TiO2_A	2	48	88	R	GGLGGGYGGASGMGGITAVTVNQSLLSPLVLEVDPNIQAVR	T		3457.4	MSA_100A_EnrPhos-Select-Fc-4.7177.7177.3.dta																	No	0	0	0	0
P05787	K2C8_HUMAN	Keratin, type II cytoskeletal 8	11077	1309.02356	2.99769	3924.048852	3924.041534	1.86491400168271	0	57.4	TiO2_A	2	48	88	R	GGLGGGYGGASGMGGITAVTVNQSLLSPLVLEVDPNIQAVR	T		3570.2092	MSA_100A_EnrPhos-Select-Fc-4.7415.7415.3.dta																	No	0	0	0	0
P05787	K2C8_HUMAN	Keratin, type II cytoskeletal 8	11078	1309.02368	2.99769	3924.049212	3924.041534	1.95665614989428	0	58.06	TiO2_A	2	48	88	R	GGLGGGYGGASGMGGITAVTVNQSLLSPLVLEVDPNIQAVR	T		3402.2723	MSA_100A_EnrPhos-Select-Fc-4.7060.7060.3.dta																	No	0	0	0	0
P05787	K2C8_HUMAN	Keratin, type II cytoskeletal 8	11079	1309.02368	2.99769	3924.049212	3924.041534	1.95665614989428	0	78.29	TiO2_A	2	48	88	R	GGLGGGYGGASGMGGITAVTVNQSLLSPLVLEVDPNIQAVR	T		3368.4072	MSA_100A_EnrPhos-Select-Fc-4.6988.6988.3.dta																	No	0	0	0	0
P05787	K2C8_HUMAN	Keratin, type II cytoskeletal 8	11080	982.01971	3.9959	3924.049736	3924.041534	2.09019194341253	0	52.7	TiO2_A	2	48	88	R	GGLGGGYGGASGMGGITAVTVNQSLLSPLVLEVDPNIQAVR	T		3327.2866	MSA_100A_EnrPhos-Select-Fc-4.6901.6901.4.dta																	No	0	0	0	0
P05787	K2C8_HUMAN	Keratin, type II cytoskeletal 8	11082	1309.02392	2.99769	3924.049932	3924.041534	2.14014044631742	0	61.85	TiO2_A	2	48	88	R	GGLGGGYGGASGMGGITAVTVNQSLLSPLVLEVDPNIQAVR	T		3390.8825	MSA_100A_EnrPhos-Select-Fc-4.7036.7036.3.dta																	No	0	0	0	0
P05787	K2C8_HUMAN	Keratin, type II cytoskeletal 8	11084	1309.02392	2.99769	3924.049932	3924.041534	2.14014044631742	0	61.14	TiO2_A	2	48	88	R	GGLGGGYGGASGMGGITAVTVNQSLLSPLVLEVDPNIQAVR	T		3468.8292	MSA_100A_EnrPhos-Select-Fc-4.7201.7201.3.dta																	No	0	0	0	0
P05787	K2C8_HUMAN	Keratin, type II cytoskeletal 8	11085	1309.02417	2.99769	3924.050682	3924.041534	2.33126992179682	0	52.08	TiO2_A	2	48	88	R	GGLGGGYGGASGMGGITAVTVNQSLLSPLVLEVDPNIQAVR	T		3335.2759	MSA_100A_EnrPhos-Select-Fc-4.6918.6918.3.dta																	No	0	0	0	0
P05787	K2C8_HUMAN	Keratin, type II cytoskeletal 8	11086	1309.02417	2.99769	3924.050682	3924.041534	2.33126992179682	0	83.04	TiO2_A	2	48	88	R	GGLGGGYGGASGMGGITAVTVNQSLLSPLVLEVDPNIQAVR	T		3289.9584	MSA_100A_EnrPhos-Select-Fc-4.6821.6821.3.dta																	No	0	0	0	0
P05787	K2C8_HUMAN	Keratin, type II cytoskeletal 8	11087	1309.02417	2.99769	3924.050682	3924.041534	2.33126992179682	0	69.3	TiO2_A	2	48	88	R	GGLGGGYGGASGMGGITAVTVNQSLLSPLVLEVDPNIQAVR	T		3640.5971	MSA_100A_EnrPhos-Select-Fc-4.7563.7563.3.dta																	No	0	0	0	0
P05787	K2C8_HUMAN	Keratin, type II cytoskeletal 8	11088	982.01996	3.9959	3924.050736	3924.041534	2.34503124405173	0	50.22	TiO2_A	2	48	88	R	GGLGGGYGGASGMGGITAVTVNQSLLSPLVLEVDPNIQAVR	T		3361.2368	MSA_100A_EnrPhos-Select-Fc-4.6973.6973.4.dta																	No	0	0	0	0
P05787	K2C8_HUMAN	Keratin, type II cytoskeletal 8	11090	1309.02429	2.99769	3924.051042	3924.041534	2.42301207000838	0	73.38	TiO2_A	2	48	88	R	GGLGGGYGGASGMGGITAVTVNQSLLSPLVLEVDPNIQAVR	T		3424.3701	MSA_100A_EnrPhos-Select-Fc-4.7107.7107.3.dta																	No	0	0	0	0
P05787	K2C8_HUMAN	Keratin, type II cytoskeletal 8	11091	982.02008	3.9959	3924.051216	3924.041534	2.46735410825656	0	47.48	TiO2_A	2	48	88	R	GGLGGGYGGASGMGGITAVTVNQSLLSPLVLEVDPNIQAVR	T		3282.0188	MSA_100A_EnrPhos-Select-Fc-4.6804.6804.4.dta																	No	0	0	0	0
P05787	K2C8_HUMAN	Keratin, type II cytoskeletal 8	11092	982.02008	3.9959	3924.051216	3924.041534	2.46735410825656	0	54.3	TiO2_A	2	48	88	R	GGLGGGYGGASGMGGITAVTVNQSLLSPLVLEVDPNIQAVR	T		3303.9882	MSA_100A_EnrPhos-Select-Fc-4.6851.6851.4.dta																	No	0	0	0	0
P05787	K2C8_HUMAN	Keratin, type II cytoskeletal 8	11093	1309.02441	2.99769	3924.051402	3924.041534	2.51475421821995	0	59.81	TiO2_A	2	48	88	R	GGLGGGYGGASGMGGITAVTVNQSLLSPLVLEVDPNIQAVR	T		3278.7092	MSA_100A_EnrPhos-Select-Fc-4.6797.6797.3.dta																	No	0	0	0	0
P05787	K2C8_HUMAN	Keratin, type II cytoskeletal 8	11094	1309.02441	2.99769	3924.051402	3924.041534	2.51475421821995	0	60.81	TiO2_A	2	48	88	R	GGLGGGYGGASGMGGITAVTVNQSLLSPLVLEVDPNIQAVR	T		3256.2213	MSA_100A_EnrPhos-Select-Fc-4.6749.6749.3.dta																	No	0	0	0	0
P05787	K2C8_HUMAN	Keratin, type II cytoskeletal 8	11095	1309.02454	2.99769	3924.051792	3924.041534	2.6141415453719	0	43.05	TiO2_A	2	48	88	R	GGLGGGYGGASGMGGITAVTVNQSLLSPLVLEVDPNIQAVR	T		3695.4473	MSA_100A_EnrPhos-Select-Fc-4.7678.7678.3.dta																	No	0	0	0	0
P05787	K2C8_HUMAN	Keratin, type II cytoskeletal 8	11096	982.02026	3.9959	3924.051936	3924.041534	2.6508384046797	0	51.79	TiO2_A	2	48	88	R	GGLGGGYGGASGMGGITAVTVNQSLLSPLVLEVDPNIQAVR	T		3348.0022	MSA_100A_EnrPhos-Select-Fc-4.6945.6945.4.dta																	No	0	0	0	0
P05787	K2C8_HUMAN	Keratin, type II cytoskeletal 8	11097	1309.02466	2.99769	3924.052152	3924.041534	2.70588369358347	0	32.11	TiO2_A	2	48	88	R	GGLGGGYGGASGMGGITAVTVNQSLLSPLVLEVDPNIQAVR	T		3614.9141	MSA_100A_EnrPhos-Select-Fc-4.7509.7509.3.dta																	No	0	0	0	0
P05787	K2C8_HUMAN	Keratin, type II cytoskeletal 8	11098	982.02087	3.9959	3924.054376	3924.041534	3.27264629816518	0	45.4	TiO2_A	2	48	88	R	GGLGGGYGGASGMGGITAVTVNQSLLSPLVLEVDPNIQAVR	T		3392.3075	MSA_100A_EnrPhos-Select-Fc-4.7039.7039.4.dta																	No	0	0	0	0
P05787	K2C8_HUMAN	Keratin, type II cytoskeletal 8	11099	1309.02685	2.99769	3924.058722	3924.041534	4.38017789844461	0	47.72	TiO2_A	2	48	88	R	GGLGGGYGGASGMGGITAVTVNQSLLSPLVLEVDPNIQAVR	T		3582.9496	MSA_100A_EnrPhos-Select-Fc-4.7442.7442.3.dta																	No	0	0	0	0
P07900	HS90A_HUMAN	Heat shock protein HSP 90-alpha	11231	1384.25903	2.99782	4149.755262	4149.752579	0.646544570701314	1	52.63	TiO2_A	2	694	732	K	LGLGIDEDDPTADDTSAAVTEEMPPLEGDDDTSRMEEVD	-		2582.7954	MSA_100A_EnrPhos-Select-Fc-4.5308.5308.3.dta																	No	0	0	0	0
P62314	SMD1_HUMAN	Small nuclear ribonucleoprotein Sm D1	9056	1144.12915	1.99824	2286.243748	2286.239899	1.68355035788524	0	53.79	TiO2_A	2	67	86	R	YFILPDSLPLDTLLVDVEPK	V		3559.7591	MSA_100A_EnrPhos-Select-Fc-4.7393.7393.2.dta																	No	0	0	0	0
P62314	SMD1_HUMAN	Small nuclear ribonucleoprotein Sm D1	9057	1144.12915	1.99824	2286.243748	2286.239899	1.68355035788524	0	44.52	TiO2_A	2	67	86	R	YFILPDSLPLDTLLVDVEPK	V		3532.1565	MSA_100A_EnrPhos-Select-Fc-4.7335.7335.2.dta																	No	0	0	0	0
P62314	SMD1_HUMAN	Small nuclear ribonucleoprotein Sm D1	9058	1144.13061	1.99824	2286.246668	2286.239899	2.96075665683089	0	40.7	TiO2_A	2	67	86	R	YFILPDSLPLDTLLVDVEPK	V		3548.3655	MSA_100A_EnrPhos-Select-Fc-4.7369.7369.2.dta																	No	0	0	0	0
P84077	ARF1_HUMAN	ADP-ribosylation factor 1	9160	775.08618	2.9961	2322.236712	2322.235886	0.355691687024818	0	24.3	TiO2_A	2	39	59	K	LGEIVTTIPTIGFNVETVEYK	N		2733.8484	MSA_100A_EnrPhos-Select-Fc-4.5635.5635.3.dta																	No	0	0	0	0
P84077	ARF1_HUMAN	ADP-ribosylation factor 1	9161	775.08642	2.9961	2322.237432	2322.235886	0.66573770962821	0	41.37	TiO2_A	2	39	59	K	LGEIVTTIPTIGFNVETVEYK	N		2771.0412	MSA_100A_EnrPhos-Select-Fc-4.5715.5715.3.dta																	No	0	0	0	0
P84077	ARF1_HUMAN	ADP-ribosylation factor 1	9163	775.08673	2.9961	2322.238362	2322.235886	1.06621382222287	0	24.77	TiO2_A	2	39	59	K	LGEIVTTIPTIGFNVETVEYK	N		2798.7846	MSA_100A_EnrPhos-Select-Fc-4.5774.5774.3.dta																	No	0	0	0	0
P84077	ARF1_HUMAN	ADP-ribosylation factor 1	9164	775.08673	2.9961	2322.238362	2322.235886	1.06621382222287	0	19.34	TiO2_A	2	39	59	K	LGEIVTTIPTIGFNVETVEYK	N		2760.301	MSA_100A_EnrPhos-Select-Fc-4.5692.5692.3.dta																	No	0	0	0	0
P84077	ARF1_HUMAN	ADP-ribosylation factor 1	9165	775.08679	2.9961	2322.238542	2322.235886	1.14372532787371	0	46.76	TiO2_A	2	39	59	K	LGEIVTTIPTIGFNVETVEYK	N		2748.3129	MSA_100A_EnrPhos-Select-Fc-4.5666.5666.3.dta																	No	0	0	0	0
P84077	ARF1_HUMAN	ADP-ribosylation factor 1	9166	1162.12659	1.99827	2322.238628	2322.235886	1.18075860280014	0	29.09	TiO2_A	2	39	59	K	LGEIVTTIPTIGFNVETVEYK	N		2762.1949	MSA_100A_EnrPhos-Select-Fc-4.5696.5696.2.dta																	No	0	0	0	0
P84077	ARF1_HUMAN	ADP-ribosylation factor 1	9167	1162.12671	1.99827	2322.238868	2322.235886	1.28410727693599	0	48.59	TiO2_A	2	39	59	K	LGEIVTTIPTIGFNVETVEYK	N		2751.4246	MSA_100A_EnrPhos-Select-Fc-4.5673.5673.2.dta																	No	0	0	0	0
P84077	ARF1_HUMAN	ADP-ribosylation factor 1	9168	1162.12695	1.99827	2322.239348	2322.235886	1.49080462540353	0	43.93	TiO2_A	2	39	59	K	LGEIVTTIPTIGFNVETVEYK	N		2740.0264	MSA_100A_EnrPhos-Select-Fc-4.5648.5648.2.dta																	No	0	0	0	0
P84077	ARF1_HUMAN	ADP-ribosylation factor 1	9169	1162.12732	1.99827	2322.240088	2322.235886	1.80946303750192	0	31.39	TiO2_A	2	39	59	K	LGEIVTTIPTIGFNVETVEYK	N		2772.5198	MSA_100A_EnrPhos-Select-Fc-4.5718.5718.2.dta																	No	0	0	0	0
P84077	ARF1_HUMAN	ADP-ribosylation factor 1	9170	775.0874	2.9961	2322.240372	2322.235886	1.93175896852679	0	40.08	TiO2_A	2	39	59	K	LGEIVTTIPTIGFNVETVEYK	N		2784.524	MSA_100A_EnrPhos-Select-Fc-4.5744.5744.3.dta																	No	0	0	0	0
P84077	ARF1_HUMAN	ADP-ribosylation factor 1	9171	1162.12781	1.99827	2322.241068	2322.235886	2.23147012373618	0	21.61	TiO2_A	2	39	59	K	LGEIVTTIPTIGFNVETVEYK	N		2797.889	MSA_100A_EnrPhos-Select-Fc-4.5772.5772.2.dta																	No	0	0	0	0
P84077	ARF1_HUMAN	ADP-ribosylation factor 1	9172	1162.12793	1.99827	2322.241308	2322.235886	2.33481879806785	0	21.83	TiO2_A	2	39	59	K	LGEIVTTIPTIGFNVETVEYK	N		2730.1377	MSA_100A_EnrPhos-Select-Fc-4.5627.5627.2.dta																	No	0	0	0	0
P84077	ARF1_HUMAN	ADP-ribosylation factor 1	9173	1162.1283	1.99827	2322.242048	2322.235886	2.65347721016625	0	21.88	TiO2_A	2	39	59	K	LGEIVTTIPTIGFNVETVEYK	N		2809.6044	MSA_100A_EnrPhos-Select-Fc-4.5797.5797.2.dta																	No	0	0	0	0
P06733	ENOA_HUMAN	Alpha-enolase	9509	1255.56213	1.9984	2509.109708	2509.107407	0.917059187490001	0	50.78	TiO2_A	2	286	306	K	DYPVVSIEDPFDQDDWGAWQK	F		2946.9979	MSA_100A_EnrPhos-Select-Fc-4.6085.6085.2.dta																	No	0	0	0	0
P06733	ENOA_HUMAN	Alpha-enolase	9510	1255.56384	1.9984	2509.113128	2509.107407	2.28009370345543	0	52.98	TiO2_A	2	286	306	K	DYPVVSIEDPFDQDDWGAWQK	F		2960.8404	MSA_100A_EnrPhos-Select-Fc-4.6114.6114.2.dta																	No	0	0	0	0
P06733	ENOA_HUMAN	Alpha-enolase	9511	1255.56567	1.9984	2509.116788	2509.107407	3.73877976434049	0	53.06	TiO2_A	2	286	306	K	DYPVVSIEDPFDQDDWGAWQK	F		2935.1565	MSA_100A_EnrPhos-Select-Fc-4.6060.6060.2.dta																	No	0	0	0	0
P50454	SERPH_HUMAN	Serpin H1	9613	851.1496	2.99645	2550.426972	2550.42688	0.036072392799777	0	36.71	TiO2_A	2	61	86	K	DQAVENILVSPVVVASSLGLVSLGGK	A		3750.9646	MSA_100A_EnrPhos-Select-Fc-4.7794.7794.3.dta																	No	0	0	0	0
P50454	SERPH_HUMAN	Serpin H1	9614	851.14978	2.99645	2550.427512	2550.42688	0.247801654373774	0	40.57	TiO2_A	2	61	86	K	DQAVENILVSPVVVASSLGLVSLGGK	A		3661.1295	MSA_100A_EnrPhos-Select-Fc-4.7606.7606.3.dta																	No	0	0	0	0
P50454	SERPH_HUMAN	Serpin H1	9615	851.14984	2.99645	2550.427692	2550.42688	0.31837807489844	0	70.12	TiO2_A	2	61	86	K	DQAVENILVSPVVVASSLGLVSLGGK	A		3614.459	MSA_100A_EnrPhos-Select-Fc-4.7508.7508.3.dta																	No	0	0	0	0
P50454	SERPH_HUMAN	Serpin H1	9616	851.1499	2.99645	2550.427872	2550.42688	0.388954495423105	0	45.2	TiO2_A	2	61	86	K	DQAVENILVSPVVVASSLGLVSLGGK	A		3684.3836	MSA_100A_EnrPhos-Select-Fc-4.7655.7655.3.dta																	No	0	0	0	0
P50454	SERPH_HUMAN	Serpin H1	9617	851.15027	2.99645	2550.428982	2550.42688	0.824175755206342	0	68.73	TiO2_A	2	61	86	K	DQAVENILVSPVVVASSLGLVSLGGK	A		3627.4092	MSA_100A_EnrPhos-Select-Fc-4.7535.7535.3.dta																	No	0	0	0	0
P50454	SERPH_HUMAN	Serpin H1	9618	851.15033	2.99645	2550.429162	2550.42688	0.894752175731008	0	55.3	TiO2_A	2	61	86	K	DQAVENILVSPVVVASSLGLVSLGGK	A		3638.8645	MSA_100A_EnrPhos-Select-Fc-4.7559.7559.3.dta																	No	0	0	0	0
P50454	SERPH_HUMAN	Serpin H1	9619	1276.22192	1.99842	2550.429288	2550.42688	0.944155670062613	0	60.63	TiO2_A	2	61	86	K	DQAVENILVSPVVVASSLGLVSLGGK	A		3644.8921	MSA_100A_EnrPhos-Select-Fc-4.7572.7572.2.dta																	No	0	0	0	0
P50454	SERPH_HUMAN	Serpin H1	9620	851.15063	2.99645	2550.430062	2550.42688	1.24763427835434	0	47.12	TiO2_A	2	61	86	K	DQAVENILVSPVVVASSLGLVSLGGK	A		3603.4466	MSA_100A_EnrPhos-Select-Fc-4.7485.7485.3.dta																	No	0	0	0	0
P50454	SERPH_HUMAN	Serpin H1	9621	851.15063	2.99645	2550.430062	2550.42688	1.24763427835434	0	50.17	TiO2_A	2	61	86	K	DQAVENILVSPVVVASSLGLVSLGGK	A		3650.1585	MSA_100A_EnrPhos-Select-Fc-4.7583.7583.3.dta																	No	0	0	0	0
P50454	SERPH_HUMAN	Serpin H1	9622	851.15076	2.99645	2550.430452	2550.42688	1.40054985621721	0	37.69	TiO2_A	2	61	86	K	DQAVENILVSPVVVASSLGLVSLGGK	A		3710.8906	MSA_100A_EnrPhos-Select-Fc-4.7710.7710.3.dta																	No	0	0	0	0
P50454	SERPH_HUMAN	Serpin H1	9623	1276.22253	1.99842	2550.430508	2550.42688	1.42250696476941	0	51.28	TiO2_A	2	61	86	K	DQAVENILVSPVVVASSLGLVSLGGK	A		3605.37	MSA_100A_EnrPhos-Select-Fc-4.7489.7489.2.dta																	No	0	0	0	0
P50454	SERPH_HUMAN	Serpin H1	9624	851.15088	2.99645	2550.430812	2550.42688	1.54170269726654	0	39.94	TiO2_A	2	61	86	K	DQAVENILVSPVVVASSLGLVSLGGK	A		3731.0024	MSA_100A_EnrPhos-Select-Fc-4.7752.7752.3.dta																	No	0	0	0	0
P50454	SERPH_HUMAN	Serpin H1	9625	851.151	2.99645	2550.431172	2550.42688	1.68285553831588	0	63.3	TiO2_A	2	61	86	K	DQAVENILVSPVVVASSLGLVSLGGK	A		3672.5929	MSA_100A_EnrPhos-Select-Fc-4.7630.7630.3.dta																	No	0	0	0	0
P50454	SERPH_HUMAN	Serpin H1	9626	1276.22314	1.99842	2550.431728	2550.42688	1.90085825947622	0	54.69	TiO2_A	2	61	86	K	DQAVENILVSPVVVASSLGLVSLGGK	A		3633.1119	MSA_100A_EnrPhos-Select-Fc-4.7547.7547.2.dta																	No	0	0	0	0
P50454	SERPH_HUMAN	Serpin H1	9627	1276.22388	1.99842	2550.433208	2550.42688	2.4811532726394	0	62.18	TiO2_A	2	61	86	K	DQAVENILVSPVVVASSLGLVSLGGK	A		3617.8283	MSA_100A_EnrPhos-Select-Fc-4.7515.7515.2.dta																	No	0	0	0	0
P50454	SERPH_HUMAN	Serpin H1	9628	851.15301	2.99645	2550.437202	2550.42688	4.04716562589218	0	54.49	TiO2_A	2	61	86	K	DQAVENILVSPVVVASSLGLVSLGGK	A		3694.9867	MSA_100A_EnrPhos-Select-Fc-4.7677.7677.3.dta																	No	0	0	0	0
P22314	UBA1_HUMAN	Ubiquitin-like modifier-activating enzyme 1	9735	868.46796	2.99652	2602.382052	2602.382858	-0.309716150155877	0	37.86	TiO2_A	2	386	411	K	LAYVAAGDLAPINAFIGGLAAQEVMK	A		3340.4675	MSA_100A_EnrPhos-Select-Fc-4.6929.6929.3.dta																	No	0	0	0	0
P48643	TCPE_HUMAN	T-complex protein 1 subunit epsilon	10783	1045.8446	2.99711	3134.511972	3134.508606	1.07385253097451	0	28.64	TiO2_B	2	450	478	R	AFADALEVIPMALSENSGMNPIQTMTEVR	A		3775.0287	MSA_100B_EnrPhos-Select-Fc-4.8132.8132.3.dta																	No	0	0	0	0
P50991	TCPD_HUMAN	T-complex protein 1 subunit delta	10435	1010.85541	2.99701	3029.544402	3029.537918	2.14026038805314	0	40.68	TiO2_B	2	453	481	R	AFADAMEVIPSTLAENAGLNPISTVTELR	N		3562.2736	MSA_100B_EnrPhos-Select-Fc-4.7686.7686.3.dta																	No	0	0	0	0
P50991	TCPD_HUMAN	T-complex protein 1 subunit delta	10436	1010.85559	2.99701	3029.544942	3029.537918	2.31850539261059	0	36.87	TiO2_B	2	453	481	R	AFADAMEVIPSTLAENAGLNPISTVTELR	N		3601.7488	MSA_100B_EnrPhos-Select-Fc-4.7770.7770.3.dta																	No	0	0	0	0
P50991	TCPD_HUMAN	T-complex protein 1 subunit delta	10434	1010.85376	2.99701	3029.539452	3029.537918	0.506347846276527	0	32.68	TiO2_B	2	453	481	R	AFADAMEVIPSTLAENAGLNPISTVTELR	N		3544.3609	MSA_100B_EnrPhos-Select-Fc-4.7648.7648.3.dta																	No	0	0	0	0
P50991	TCPD_HUMAN	T-complex protein 1 subunit delta	10437	1010.85638	2.99701	3029.547312	3029.537918	3.10080291266276	0	24.32	TiO2_B	2	453	481	R	AFADAMEVIPSTLAENAGLNPISTVTELR	N		3573.4251	MSA_100B_EnrPhos-Select-Fc-4.7710.7710.3.dta																	No	0	0	0	0
P50991	TCPD_HUMAN	T-complex protein 1 subunit delta	10438	1010.85644	2.99701	3029.547492	3029.537918	3.16021791418191	0	22.33	TiO2_B	2	453	481	R	AFADAMEVIPSTLAENAGLNPISTVTELR	N		3591.4571	MSA_100B_EnrPhos-Select-Fc-4.7748.7748.3.dta																	No	0	0	0	0
P05388	RLA0_HUMAN	60S acidic ribosomal protein P0	9970	918.16211	2.99671	2751.464502	2751.459518	1.81140226397819	0	32.13	TiO2_B	2	267	297	K	AFLADPSAFVAAAPVAAATTAAPAAAAAPAK	V		2759.5623	MSA_100B_EnrPhos-Select-Fc-4.5958.5958.3.dta																	No	0	0	0	0
P05388	RLA0_HUMAN	60S acidic ribosomal protein P0	9971	918.16296	2.99671	2751.467052	2751.459518	2.73818311720132	0	21.57	TiO2_B	2	267	297	K	AFLADPSAFVAAAPVAAATTAAPAAAAAPAK	V		2746.3006	MSA_100B_EnrPhos-Select-Fc-4.5927.5927.3.dta																	No	0	0	0	0
Q14204	DYHC1_HUMAN	Cytoplasmic dynein 1 heavy chain 1	9449	1223.15369	1.99835	2444.292828	2444.287247	2.28328319707214	0	38.79	TiO2_B	2	2611	2633	R	ALPDMEVVGLNFSSATTPELLLK	T		3396.3014	MSA_100B_EnrPhos-Select-Fc-4.7335.7335.2.dta																	No	0	0	0	0
P26599	PTBP1_HUMAN	Polypyrimidine tract-binding protein 1	11162	920.97729	3.99563	3679.880056	3679.877365	0.731274369557904	0	97.78	TiO2_B	2	147	185	R	AQAALQAVNSVQSGNLALAASAAAVDAGMAMAGQSPVLR	I		3838.1922	MSA_100B_EnrPhos-Select-Fc-4.8265.8265.4.dta																	No	0	0	0	0
P26599	PTBP1_HUMAN	Polypyrimidine tract-binding protein 1	11165	920.97851	3.99563	3679.884936	3679.877365	2.05740551902825	0	86.6	TiO2_B	2	147	185	R	AQAALQAVNSVQSGNLALAASAAAVDAGMAMAGQSPVLR	I		3821.6331	MSA_100B_EnrPhos-Select-Fc-4.8230.8230.4.dta																	No	0	0	0	0
P26599	PTBP1_HUMAN	Polypyrimidine tract-binding protein 1	11163	1227.63464	2.99754	3679.882092	3679.877365	1.28455367696814	0	82.62	TiO2_B	2	147	185	R	AQAALQAVNSVQSGNLALAASAAAVDAGMAMAGQSPVLR	I		3798.1013	MSA_100B_EnrPhos-Select-Fc-4.8180.8180.3.dta																	No	0	0	0	0
P26599	PTBP1_HUMAN	Polypyrimidine tract-binding protein 1	11170	1227.63672	2.99754	3679.888332	3679.877365	2.98026235995619	0	81.8	TiO2_B	2	147	185	R	AQAALQAVNSVQSGNLALAASAAAVDAGMAMAGQSPVLR	I		3844.052	MSA_100B_EnrPhos-Select-Fc-4.8277.8277.3.dta																	No	0	0	0	0
P26599	PTBP1_HUMAN	Polypyrimidine tract-binding protein 1	11171	920.97992	3.99563	3679.890576	3679.877365	3.5900652901121	0	76.27	TiO2_B	2	147	185	R	AQAALQAVNSVQSGNLALAASAAAVDAGMAMAGQSPVLR	I		3856.9395	MSA_100B_EnrPhos-Select-Fc-4.8304.8304.4.dta																	No	0	0	0	0
P26599	PTBP1_HUMAN	Polypyrimidine tract-binding protein 1	11167	1227.63623	2.99754	3679.886862	3679.877365	2.58079252595156	0	71.04	TiO2_B	2	147	185	R	AQAALQAVNSVQSGNLALAASAAAVDAGMAMAGQSPVLR	I		3819.7498	MSA_100B_EnrPhos-Select-Fc-4.8226.8226.3.dta																	No	0	0	0	0
P26599	PTBP1_HUMAN	Polypyrimidine tract-binding protein 1	11166	1227.63611	2.99754	3679.886502	3679.877365	2.48296317885847	0	70.97	TiO2_B	2	147	185	R	AQAALQAVNSVQSGNLALAASAAAVDAGMAMAGQSPVLR	I		3808.8478	MSA_100B_EnrPhos-Select-Fc-4.8203.8203.3.dta																	No	0	0	0	0
P26599	PTBP1_HUMAN	Polypyrimidine tract-binding protein 1	11164	920.97833	3.99563	3679.884216	3679.877365	1.86174682484208	0	68.72	TiO2_B	2	147	185	R	AQAALQAVNSVQSGNLALAASAAAVDAGMAMAGQSPVLR	I		3805.6152	MSA_100B_EnrPhos-Select-Fc-4.8196.8196.4.dta																	No	0	0	0	0
P26599	PTBP1_HUMAN	Polypyrimidine tract-binding protein 1	11161	920.97711	3.99563	3679.879336	3679.877365	0.535615675371728	0	68.65	TiO2_B	2	147	185	R	AQAALQAVNSVQSGNLALAASAAAVDAGMAMAGQSPVLR	I		3878.1364	MSA_100B_EnrPhos-Select-Fc-4.8346.8346.4.dta																	No	0	0	0	0
P26599	PTBP1_HUMAN	Polypyrimidine tract-binding protein 1	11160	1227.63232	2.99754	3679.875132	3679.877365	-0.606813700206079	0	66.99	TiO2_B	2	147	185	R	AQAALQAVNSVQSGNLALAASAAAVDAGMAMAGQSPVLR	I		3781.51	MSA_100B_EnrPhos-Select-Fc-4.8146.8146.3.dta																	No	0	0	0	0
P26599	PTBP1_HUMAN	Polypyrimidine tract-binding protein 1	11169	1227.63647	2.99754	3679.887582	3679.877365	2.77645122013773	0	58.57	TiO2_B	2	147	185	R	AQAALQAVNSVQSGNLALAASAAAVDAGMAMAGQSPVLR	I		3831.2381	MSA_100B_EnrPhos-Select-Fc-4.8250.8250.3.dta																	No	0	0	0	0
P26599	PTBP1_HUMAN	Polypyrimidine tract-binding protein 1	11168	1227.63635	2.99754	3679.887222	3679.877365	2.67862187304464	0	49.57	TiO2_B	2	147	185	R	AQAALQAVNSVQSGNLALAASAAAVDAGMAMAGQSPVLR	I		3855.5225	MSA_100B_EnrPhos-Select-Fc-4.8301.8301.3.dta																	No	0	0	0	0
P26599	PTBP1_HUMAN	Polypyrimidine tract-binding protein 1	11173	1227.63769	2.99754	3679.891242	3679.877365	3.7710495822096	0	46.59	TiO2_B	2	147	185	R	AQAALQAVNSVQSGNLALAASAAAVDAGMAMAGQSPVLR	I		3895.6703	MSA_100B_EnrPhos-Select-Fc-4.8382.8382.3.dta																	No	0	0	0	0
P26599	PTBP1_HUMAN	Polypyrimidine tract-binding protein 1	11172	1227.63757	2.99754	3679.890882	3679.877365	3.67322023511651	0	40.58	TiO2_B	2	147	185	R	AQAALQAVNSVQSGNLALAASAAAVDAGMAMAGQSPVLR	I		3770.1213	MSA_100B_EnrPhos-Select-Fc-4.8122.8122.3.dta																	No	0	0	0	0
Q15084	PDIA6_HUMAN	Protein disulfide-isomerase A6	9976	1379.63977	1.99854	2757.264988	2757.260376	1.67267481893384	1	79.47	TiO2_B	2	416	440	R	DGELPVEDDIDLSDVELDDLGKDEL	-		3158.9138	MSA_100B_EnrPhos-Select-Fc-4.6829.6829.2.dta																	No	0	0	0	0
Q15084	PDIA6_HUMAN	Protein disulfide-isomerase A6	9978	1379.6427	1.99854	2757.270848	2757.260376	3.79797283241272	1	75.19	TiO2_B	2	416	440	R	DGELPVEDDIDLSDVELDDLGKDEL	-		3148.3006	MSA_100B_EnrPhos-Select-Fc-4.6806.6806.2.dta																	No	0	0	0	0
Q15084	PDIA6_HUMAN	Protein disulfide-isomerase A6	9974	1379.63769	1.99854	2757.260828	2757.260376	0.163930836622247	1	71.27	TiO2_B	2	416	440	R	DGELPVEDDIDLSDVELDDLGKDEL	-		3194.4492	MSA_100B_EnrPhos-Select-Fc-4.6905.6905.2.dta																	No	0	0	0	0
Q15084	PDIA6_HUMAN	Protein disulfide-isomerase A6	9975	1379.63892	1.99854	2757.263288	2757.260376	1.05612078760162	1	68.75	TiO2_B	2	416	440	R	DGELPVEDDIDLSDVELDDLGKDEL	-		3170.1773	MSA_100B_EnrPhos-Select-Fc-4.6853.6853.2.dta																	No	0	0	0	0
Q15084	PDIA6_HUMAN	Protein disulfide-isomerase A6	9977	1379.64001	1.99854	2757.265468	2757.260376	1.84676066293888	1	65.49	TiO2_B	2	416	440	R	DGELPVEDDIDLSDVELDDLGKDEL	-		3181.4159	MSA_100B_EnrPhos-Select-Fc-4.6877.6877.2.dta																	No	0	0	0	0
O75369	FLNB_HUMAN	Filamin-B	9188	766.04651	2.99606	2295.117702	2295.116699	0.437014815103784	0	62.84	TiO2_B	2	1187	1207	K	DGTYAVTYVPLTAGMYTLTMK	Y		3126.9422	MSA_100B_EnrPhos-Select-Fc-4.6760.6760.3.dta																	No	0	0	0	0
O75369	FLNB_HUMAN	Filamin-B	9189	1148.56641	1.99825	2295.118268	2295.116699	0.683625368897939	0	51.35	TiO2_B	2	1187	1207	K	DGTYAVTYVPLTAGMYTLTMK	Y		3118.089	MSA_100B_EnrPhos-Select-Fc-4.6741.6741.2.dta																	No	0	0	0	0
O75369	FLNB_HUMAN	Filamin-B	9195	1148.56824	1.99825	2295.121928	2295.116699	2.27831552188625	0	48.78	TiO2_B	2	1187	1207	K	DGTYAVTYVPLTAGMYTLTMK	Y		3138.9309	MSA_100B_EnrPhos-Select-Fc-4.6786.6786.2.dta																	No	0	0	0	0
O75369	FLNB_HUMAN	Filamin-B	9196	1148.56848	1.99825	2295.122408	2295.116699	2.48745521415614	0	47.4	TiO2_B	2	1187	1207	K	DGTYAVTYVPLTAGMYTLTMK	Y		3163.0946	MSA_100B_EnrPhos-Select-Fc-4.6838.6838.2.dta																	No	0	0	0	0
O75369	FLNB_HUMAN	Filamin-B	9191	1148.56738	1.99825	2295.120208	2295.116699	1.5288982915992	0	46.59	TiO2_B	2	1187	1207	K	DGTYAVTYVPLTAGMYTLTMK	Y		3149.7348	MSA_100B_EnrPhos-Select-Fc-4.6809.6809.2.dta																	No	0	0	0	0
O75369	FLNB_HUMAN	Filamin-B	9190	766.047	2.99606	2295.119172	2295.116699	1.07750512254412	0	43.58	TiO2_B	2	1187	1207	K	DGTYAVTYVPLTAGMYTLTMK	Y		3116.186	MSA_100B_EnrPhos-Select-Fc-4.6737.6737.3.dta																	No	0	0	0	0
O75369	FLNB_HUMAN	Filamin-B	9194	1148.56787	1.99825	2295.121188	2295.116699	1.95589182976066	0	42.43	TiO2_B	2	1187	1207	K	DGTYAVTYVPLTAGMYTLTMK	Y		3107.2412	MSA_100B_EnrPhos-Select-Fc-4.6718.6718.2.dta																	No	0	0	0	0
O75369	FLNB_HUMAN	Filamin-B	9193	1148.56763	1.99825	2295.120708	2295.116699	1.7467521376889	0	40.27	TiO2_B	2	1187	1207	K	DGTYAVTYVPLTAGMYTLTMK	Y		3128.6401	MSA_100B_EnrPhos-Select-Fc-4.6764.6764.2.dta																	No	0	0	0	0
O75369	FLNB_HUMAN	Filamin-B	9192	766.04736	2.99606	2295.120252	2295.116699	1.54806943000278	0	24.45	TiO2_B	2	1187	1207	K	DGTYAVTYVPLTAGMYTLTMK	Y		3141.1707	MSA_100B_EnrPhos-Select-Fc-4.6791.6791.3.dta																	No	0	0	0	0
P50454	SERPH_HUMAN	Serpin H1	9641	851.14972	2.99645	2550.427332	2550.42688	0.177225233849108	0	74.93	TiO2_B	2	61	86	K	DQAVENILVSPVVVASSLGLVSLGGK	A		4187.1858	MSA_100B_EnrPhos-Select-Fc-4.8884.8884.3.dta																	No	0	0	0	0
P50454	SERPH_HUMAN	Serpin H1	9646	1276.22205	1.99842	2550.429548	2550.42688	1.0460993886973	0	71.18	TiO2_B	2	61	86	K	DQAVENILVSPVVVASSLGLVSLGGK	A		4090.4382	MSA_100B_EnrPhos-Select-Fc-4.8735.8735.2.dta																	No	0	0	0	0
P50454	SERPH_HUMAN	Serpin H1	9643	851.15027	2.99645	2550.428982	2550.42688	0.824175755206342	0	70.67	TiO2_B	2	61	86	K	DQAVENILVSPVVVASSLGLVSLGGK	A		4095.4244	MSA_100B_EnrPhos-Select-Fc-4.8744.8744.3.dta																	No	0	0	0	0
P50454	SERPH_HUMAN	Serpin H1	9648	851.15063	2.99645	2550.430062	2550.42688	1.24763427835434	0	64.42	TiO2_B	2	61	86	K	DQAVENILVSPVVVASSLGLVSLGGK	A		4106.4775	MSA_100B_EnrPhos-Select-Fc-4.8762.8762.3.dta																	No	0	0	0	0
P50454	SERPH_HUMAN	Serpin H1	9652	851.15094	2.99645	2550.430992	2550.42688	1.61227911779121	0	62.6	TiO2_B	2	61	86	K	DQAVENILVSPVVVASSLGLVSLGGK	A		4161.8014	MSA_100B_EnrPhos-Select-Fc-4.8847.8847.3.dta																	No	0	0	0	0
P50454	SERPH_HUMAN	Serpin H1	9654	851.15124	2.99645	2550.431892	2550.42688	1.96516122041454	0	61	TiO2_B	2	61	86	K	DQAVENILVSPVVVASSLGLVSLGGK	A		4127.1353	MSA_100B_EnrPhos-Select-Fc-4.8797.8797.3.dta																	No	0	0	0	0
P50454	SERPH_HUMAN	Serpin H1	9655	851.15124	2.99645	2550.431892	2550.42688	1.96516122041454	0	60.81	TiO2_B	2	61	86	K	DQAVENILVSPVVVASSLGLVSLGGK	A		4139.0127	MSA_100B_EnrPhos-Select-Fc-4.8814.8814.3.dta																	No	0	0	0	0
P50454	SERPH_HUMAN	Serpin H1	9659	1276.22436	1.99842	2550.434168	2550.42688	2.85756084871152	0	59.17	TiO2_B	2	61	86	K	DQAVENILVSPVVVASSLGLVSLGGK	A		4078.6531	MSA_100B_EnrPhos-Select-Fc-4.8715.8715.2.dta																	No	0	0	0	0
P50454	SERPH_HUMAN	Serpin H1	9647	851.15063	2.99645	2550.430062	2550.42688	1.24763427835434	0	58.88	TiO2_B	2	61	86	K	DQAVENILVSPVVVASSLGLVSLGGK	A		4083.989	MSA_100B_EnrPhos-Select-Fc-4.8724.8724.3.dta																	No	0	0	0	0
P50454	SERPH_HUMAN	Serpin H1	9638	851.14911	2.99645	2550.425502	2550.42688	-0.540301708211093	0	58.39	TiO2_B	2	61	86	K	DQAVENILVSPVVVASSLGLVSLGGK	A		4200.3002	MSA_100B_EnrPhos-Select-Fc-4.8903.8903.3.dta																	No	0	0	0	0
P50454	SERPH_HUMAN	Serpin H1	9644	851.15039	2.99645	2550.429342	2550.42688	0.965328596255673	0	58.37	TiO2_B	2	61	86	K	DQAVENILVSPVVVASSLGLVSLGGK	A		4116.7221	MSA_100B_EnrPhos-Select-Fc-4.8780.8780.3.dta																	No	0	0	0	0
P50454	SERPH_HUMAN	Serpin H1	9639	851.14947	2.99645	2550.426582	2550.42688	-0.116843185063099	0	56.39	TiO2_B	2	61	86	K	DQAVENILVSPVVVASSLGLVSLGGK	A		4274.5618	MSA_100B_EnrPhos-Select-Fc-4.9015.9015.3.dta																	No	0	0	0	0
P50454	SERPH_HUMAN	Serpin H1	9642	851.15027	2.99645	2550.428982	2550.42688	0.824175755206342	0	55.49	TiO2_B	2	61	86	K	DQAVENILVSPVVVASSLGLVSLGGK	A		4228.1372	MSA_100B_EnrPhos-Select-Fc-4.8945.8945.3.dta																	No	0	0	0	0
P50454	SERPH_HUMAN	Serpin H1	9650	851.15082	2.99645	2550.430632	2550.42688	1.47112627674188	0	55.49	TiO2_B	2	61	86	K	DQAVENILVSPVVVASSLGLVSLGGK	A		4062.7913	MSA_100B_EnrPhos-Select-Fc-4.8692.8692.3.dta																	No	0	0	0	0
P50454	SERPH_HUMAN	Serpin H1	9649	851.15063	2.99645	2550.430062	2550.42688	1.24763427835434	0	55.39	TiO2_B	2	61	86	K	DQAVENILVSPVVVASSLGLVSLGGK	A		4073.749	MSA_100B_EnrPhos-Select-Fc-4.8708.8708.3.dta																	No	0	0	0	0
P50454	SERPH_HUMAN	Serpin H1	9640	851.1496	2.99645	2550.426972	2550.42688	0.036072392799777	0	53.97	TiO2_B	2	61	86	K	DQAVENILVSPVVVASSLGLVSLGGK	A		4051.291	MSA_100B_EnrPhos-Select-Fc-4.8672.8672.3.dta																	No	0	0	0	0
P50454	SERPH_HUMAN	Serpin H1	9653	851.15106	2.99645	2550.431352	2550.42688	1.75343195884054	0	53.11	TiO2_B	2	61	86	K	DQAVENILVSPVVVASSLGLVSLGGK	A		4149.7976	MSA_100B_EnrPhos-Select-Fc-4.8830.8830.3.dta																	No	0	0	0	0
P50454	SERPH_HUMAN	Serpin H1	9656	851.15131	2.99645	2550.432102	2550.42688	2.04750037757445	0	51.99	TiO2_B	2	61	86	K	DQAVENILVSPVVVASSLGLVSLGGK	A		4213.4398	MSA_100B_EnrPhos-Select-Fc-4.8923.8923.3.dta																	No	0	0	0	0
P50454	SERPH_HUMAN	Serpin H1	9657	1276.22363	1.99842	2550.432708	2550.42688	2.28510766003126	0	49.25	TiO2_B	2	61	86	K	DQAVENILVSPVVVASSLGLVSLGGK	A		4105.4904	MSA_100B_EnrPhos-Select-Fc-4.8760.8760.2.dta																	No	0	0	0	0
P50454	SERPH_HUMAN	Serpin H1	9658	1276.224	1.99842	2550.433448	2550.42688	2.57525516661285	0	47.26	TiO2_B	2	61	86	K	DQAVENILVSPVVVASSLGLVSLGGK	A		4120.1238	MSA_100B_EnrPhos-Select-Fc-4.8785.8785.2.dta																	No	0	0	0	0
P50454	SERPH_HUMAN	Serpin H1	9651	851.15088	2.99645	2550.430812	2550.42688	1.54170269726654	0	44.26	TiO2_B	2	61	86	K	DQAVENILVSPVVVASSLGLVSLGGK	A		4246.5799	MSA_100B_EnrPhos-Select-Fc-4.8973.8973.3.dta																	No	0	0	0	0
P50454	SERPH_HUMAN	Serpin H1	9660	1276.22497	1.99842	2550.435388	2550.42688	3.33591214341832	0	43.14	TiO2_B	2	61	86	K	DQAVENILVSPVVVASSLGLVSLGGK	A		4067.3621	MSA_100B_EnrPhos-Select-Fc-4.8699.8699.2.dta																	No	0	0	0	0
P50454	SERPH_HUMAN	Serpin H1	9645	851.15039	2.99645	2550.429342	2550.42688	0.965328596255673	0	37.09	TiO2_B	2	61	86	K	DQAVENILVSPVVVASSLGLVSLGGK	A		4172.4959	MSA_100B_EnrPhos-Select-Fc-4.8863.8863.3.dta																	No	0	0	0	0
Q14764	MVP_HUMAN	Major vault protein	10059	938.14294	2.99678	2811.406992	2811.403946	1.08344444922143	0	51.24	TiO2_B	2	624	649	R	DQAVFPQNGLVVSSVDVQSVEPVDQR	T		2478.9248	MSA_100B_EnrPhos-Select-Fc-4.5305.5305.3.dta																	No	0	0	0	0
Q14764	MVP_HUMAN	Major vault protein	10058	938.14276	2.99678	2811.406452	2811.403946	0.891369596097183	0	45.46	TiO2_B	2	624	649	R	DQAVFPQNGLVVSSVDVQSVEPVDQR	T		2490.2674	MSA_100B_EnrPhos-Select-Fc-4.5332.5332.3.dta																	No	0	0	0	0
P06733	ENOA_HUMAN	Alpha-enolase	9532	1255.56177	1.9984	2509.108988	2509.107407	0.630104552549909	0	71.89	TiO2_B	2	286	306	K	DYPVVSIEDPFDQDDWGAWQK	F		3113.8829	MSA_100B_EnrPhos-Select-Fc-4.6732.6732.2.dta																	No	0	0	0	0
P06733	ENOA_HUMAN	Alpha-enolase	9531	1255.56128	1.9984	2509.108008	2509.107407	0.239527410628669	0	57.59	TiO2_B	2	286	306	K	DYPVVSIEDPFDQDDWGAWQK	F		3103.1215	MSA_100B_EnrPhos-Select-Fc-4.6709.6709.2.dta																	No	0	0	0	0
P06733	ENOA_HUMAN	Alpha-enolase	9533	1255.56299	1.9984	2509.111428	2509.107407	1.6025619265941	0	49.23	TiO2_B	2	286	306	K	DYPVVSIEDPFDQDDWGAWQK	F		3125.4841	MSA_100B_EnrPhos-Select-Fc-4.6757.6757.2.dta																	No	0	0	0	0
P08107	HSP71_HUMAN	Heat shock 70 kDa protein 1A/1B	10376	1001.17065	2.99698	3000.490122	3000.486877	1.08149114890427	0	56.83	TiO2_B	2	129	155	K	EIAEAYLGYPVTNAVITVPAYFNDSQR	Q		3143.11	MSA_100B_EnrPhos-Select-Fc-4.6795.6795.3.dta																	No	0	0	0	0
P08107	HSP71_HUMAN	Heat shock 70 kDa protein 1A/1B	10379	1001.1709	2.99698	3000.490872	3000.486877	1.3314505824555	0	53.78	TiO2_B	2	129	155	K	EIAEAYLGYPVTNAVITVPAYFNDSQR	Q		3164.5671	MSA_100B_EnrPhos-Select-Fc-4.6841.6841.3.dta																	No	0	0	0	0
P08107	HSP71_HUMAN	Heat shock 70 kDa protein 1A/1B	10377	1001.17071	2.99698	3000.490302	3000.486877	1.14148141294444	0	45.43	TiO2_B	2	129	155	K	EIAEAYLGYPVTNAVITVPAYFNDSQR	Q		3153.4354	MSA_100B_EnrPhos-Select-Fc-4.6817.6817.3.dta																	No	0	0	0	0
P08107	HSP71_HUMAN	Heat shock 70 kDa protein 1A/1B	10375	1001.17004	2.99698	3000.488292	3000.486877	0.471590131263598	0	44.47	TiO2_B	2	129	155	K	EIAEAYLGYPVTNAVITVPAYFNDSQR	Q		3187.5001	MSA_100B_EnrPhos-Select-Fc-4.6890.6890.3.dta																	No	0	0	0	0
P08107	HSP71_HUMAN	Heat shock 70 kDa protein 1A/1B	10378	1001.17084	2.99698	3000.490692	3000.486877	1.27146031841533	0	44.47	TiO2_B	2	129	155	K	EIAEAYLGYPVTNAVITVPAYFNDSQR	Q		3175.8505	MSA_100B_EnrPhos-Select-Fc-4.6865.6865.3.dta																	No	0	0	0	0
P08107	HSP71_HUMAN	Heat shock 70 kDa protein 1A/1B	10381	1501.25403	1.99866	3000.493508	3000.486877	2.20997467145319	0	25.32	TiO2_B	2	129	155	K	EIAEAYLGYPVTNAVITVPAYFNDSQR	Q		3168.3022	MSA_100B_EnrPhos-Select-Fc-4.6849.6849.2.dta																	No	0	0	0	0
P08107	HSP71_HUMAN	Heat shock 70 kDa protein 1A/1B	10383	1001.17395	2.99698	3000.500022	3000.486877	4.38095567111355	0	23.51	TiO2_B	2	129	155	K	EIAEAYLGYPVTNAVITVPAYFNDSQR	Q		3228.5014	MSA_100B_EnrPhos-Select-Fc-4.6978.6978.3.dta																	No	0	0	0	0
P08107	HSP71_HUMAN	Heat shock 70 kDa protein 1A/1B	10382	1001.17322	2.99698	3000.497832	3000.486877	3.65107412539254	0	23.02	TiO2_B	2	129	155	K	EIAEAYLGYPVTNAVITVPAYFNDSQR	Q		3217.8342	MSA_100B_EnrPhos-Select-Fc-4.6955.6955.3.dta																	No	0	0	0	0
P07237	PDIA1_HUMAN	Protein disulfide-isomerase	11223	1253.15552	2.99759	3756.444732	3756.438812	1.5759607160773	0	54.49	TiO2_B	2	469	502	K	FLESGGQDGAGDDDDLEDLEEAEEPDMEEDDDQK	A		2292.0341	MSA_100B_EnrPhos-Select-Fc-4.4858.4858.3.dta																	No	0	0	0	0
P07237	PDIA1_HUMAN	Protein disulfide-isomerase	11224	1253.15625	2.99759	3756.446922	3756.438812	2.15895969722912	0	52	TiO2_B	2	469	502	K	FLESGGQDGAGDDDDLEDLEEAEEPDMEEDDDQK	A		2277.1585	MSA_100B_EnrPhos-Select-Fc-4.4822.4822.3.dta																	No	0	0	0	0
P05787	K2C8_HUMAN	Keratin, type II cytoskeletal 8	11345	1309.02429	2.99769	3924.051042	3924.041534	2.42301207000838	0	82.07	TiO2_B	2	48	88	R	GGLGGGYGGASGMGGITAVTVNQSLLSPLVLEVDPNIQAVR	T		3690.2795	MSA_100B_EnrPhos-Select-Fc-4.7955.7955.3.dta																	No	0	0	0	0
P05787	K2C8_HUMAN	Keratin, type II cytoskeletal 8	11326	1309.02344	2.99769	3924.048492	3924.041534	1.77317185347114	0	75.98	TiO2_B	2	48	88	R	GGLGGGYGGASGMGGITAVTVNQSLLSPLVLEVDPNIQAVR	T		3722.5734	MSA_100B_EnrPhos-Select-Fc-4.8022.8022.3.dta																	No	0	0	0	0
P05787	K2C8_HUMAN	Keratin, type II cytoskeletal 8	11314	1309.0227	2.99769	3924.046272	3924.041534	1.20742860620509	0	72.23	TiO2_B	2	48	88	R	GGLGGGYGGASGMGGITAVTVNQSLLSPLVLEVDPNIQAVR	T		3765.2111	MSA_100B_EnrPhos-Select-Fc-4.8112.8112.3.dta																	No	0	0	0	0
P05787	K2C8_HUMAN	Keratin, type II cytoskeletal 8	11319	1309.02319	2.99769	3924.047742	3924.041534	1.58204237799174	0	69.09	TiO2_B	2	48	88	R	GGLGGGYGGASGMGGITAVTVNQSLLSPLVLEVDPNIQAVR	T		3903.4377	MSA_100B_EnrPhos-Select-Fc-4.8398.8398.3.dta																	No	0	0	0	0
P05787	K2C8_HUMAN	Keratin, type II cytoskeletal 8	11355	1309.02722	2.99769	3924.059832	3924.041534	4.66304952213557	0	68.32	TiO2_B	2	48	88	R	GGLGGGYGGASGMGGITAVTVNQSLLSPLVLEVDPNIQAVR	T		4053.0798	MSA_100B_EnrPhos-Select-Fc-4.8675.8675.3.dta																	No	0	0	0	0
P05787	K2C8_HUMAN	Keratin, type II cytoskeletal 8	11328	1309.02356	2.99769	3924.048852	3924.041534	1.86491400168271	0	68.07	TiO2_B	1	48	88	R	GGLGGGYGGASGMGGITAVTVNQSLLSPLVLEVDPNIQAVR	T		3768.8745	MSA_100B_EnrPhos-Select-Fc-3.7917.7917.3.dta																	No	0	0	0	0
P05787	K2C8_HUMAN	Keratin, type II cytoskeletal 8	11335	1309.02392	2.99769	3924.049932	3924.041534	2.14014044631742	0	67.69	TiO2_B	2	48	88	R	GGLGGGYGGASGMGGITAVTVNQSLLSPLVLEVDPNIQAVR	T		3800.5487	MSA_100B_EnrPhos-Select-Fc-4.8185.8185.3.dta																	No	0	0	0	0
P05787	K2C8_HUMAN	Keratin, type II cytoskeletal 8	11318	1309.02319	2.99769	3924.047742	3924.041534	1.58204237799174	0	65.2	TiO2_B	2	48	88	R	GGLGGGYGGASGMGGITAVTVNQSLLSPLVLEVDPNIQAVR	T		3733.3062	MSA_100B_EnrPhos-Select-Fc-4.8045.8045.3.dta																	No	0	0	0	0
P05787	K2C8_HUMAN	Keratin, type II cytoskeletal 8	11352	982.02051	3.9959	3924.052936	3924.041534	2.9056777053189	0	64.47	TiO2_B	2	48	88	R	GGLGGGYGGASGMGGITAVTVNQSLLSPLVLEVDPNIQAVR	T		3679.9074	MSA_100B_EnrPhos-Select-Fc-4.7934.7934.4.dta																	No	0	0	0	0
P05787	K2C8_HUMAN	Keratin, type II cytoskeletal 8	11343	1309.02429	2.99769	3924.051042	3924.041534	2.42301207000838	0	64.15	TiO2_B	2	48	88	R	GGLGGGYGGASGMGGITAVTVNQSLLSPLVLEVDPNIQAVR	T		3788.347	MSA_100B_EnrPhos-Select-Fc-4.8160.8160.3.dta																	No	0	0	0	0
P05787	K2C8_HUMAN	Keratin, type II cytoskeletal 8	11321	1309.02331	2.99769	3924.048102	3924.041534	1.67378452620331	0	63.76	TiO2_B	2	48	88	R	GGLGGGYGGASGMGGITAVTVNQSLLSPLVLEVDPNIQAVR	T		3931.3501	MSA_100B_EnrPhos-Select-Fc-4.8453.8453.3.dta																	No	0	0	0	0
P05787	K2C8_HUMAN	Keratin, type II cytoskeletal 8	11325	1309.02344	2.99769	3924.048492	3924.041534	1.77317185347114	0	63.69	TiO2_B	2	48	88	R	GGLGGGYGGASGMGGITAVTVNQSLLSPLVLEVDPNIQAVR	T		3754.7107	MSA_100B_EnrPhos-Select-Fc-4.8090.8090.3.dta																	No	0	0	0	0
P05787	K2C8_HUMAN	Keratin, type II cytoskeletal 8	11334	1309.0238	2.99769	3924.049572	3924.041534	2.04839829810585	0	63.49	TiO2_B	1	48	88	R	GGLGGGYGGASGMGGITAVTVNQSLLSPLVLEVDPNIQAVR	T		3808.8718	MSA_100B_EnrPhos-Select-Fc-3.8000.8000.3.dta																	No	0	0	0	0
P05787	K2C8_HUMAN	Keratin, type II cytoskeletal 8	11340	982.02002	3.9959	3924.050976	3924.041534	2.40619267615415	0	63.42	TiO2_B	2	48	88	R	GGLGGGYGGASGMGGITAVTVNQSLLSPLVLEVDPNIQAVR	T		3762.3031	MSA_100B_EnrPhos-Select-Fc-4.8106.8106.4.dta																	No	0	0	0	0
P05787	K2C8_HUMAN	Keratin, type II cytoskeletal 8	11339	1309.02417	2.99769	3924.050682	3924.041534	2.33126992179682	0	61.89	TiO2_B	2	48	88	R	GGLGGGYGGASGMGGITAVTVNQSLLSPLVLEVDPNIQAVR	T		3840.2204	MSA_100B_EnrPhos-Select-Fc-4.8269.8269.3.dta																	No	0	0	0	0
P05787	K2C8_HUMAN	Keratin, type II cytoskeletal 8	11351	1309.0249	2.99769	3924.052872	3924.041534	2.8893679900066	0	60.67	TiO2_B	2	48	88	R	GGLGGGYGGASGMGGITAVTVNQSLLSPLVLEVDPNIQAVR	T		3942.8299	MSA_100B_EnrPhos-Select-Fc-4.8475.8475.3.dta																	No	0	0	0	0
P05787	K2C8_HUMAN	Keratin, type II cytoskeletal 8	11323	1309.02344	2.99769	3924.048492	3924.041534	1.77317185347114	0	59.19	TiO2_B	2	48	88	R	GGLGGGYGGASGMGGITAVTVNQSLLSPLVLEVDPNIQAVR	T		3814.1664	MSA_100B_EnrPhos-Select-Fc-4.8214.8214.3.dta																	No	0	0	0	0
P05787	K2C8_HUMAN	Keratin, type II cytoskeletal 8	11350	1309.02478	2.99769	3924.052512	3924.041534	2.79762584179503	0	59.07	TiO2_B	2	48	88	R	GGLGGGYGGASGMGGITAVTVNQSLLSPLVLEVDPNIQAVR	T		3959.1004	MSA_100B_EnrPhos-Select-Fc-4.8506.8506.3.dta																	No	0	0	0	0
P05787	K2C8_HUMAN	Keratin, type II cytoskeletal 8	11307	1309.02161	2.99769	3924.043002	3924.041534	0.374104093244706	0	58.63	TiO2_B	2	48	88	R	GGLGGGYGGASGMGGITAVTVNQSLLSPLVLEVDPNIQAVR	T		3891.3545	MSA_100B_EnrPhos-Select-Fc-4.8373.8373.3.dta																	No	0	0	0	0
P05787	K2C8_HUMAN	Keratin, type II cytoskeletal 8	11322	1309.02344	2.99769	3924.048492	3924.041534	1.77317185347114	0	58.36	TiO2_B	2	48	88	R	GGLGGGYGGASGMGGITAVTVNQSLLSPLVLEVDPNIQAVR	T		3776.9314	MSA_100B_EnrPhos-Select-Fc-4.8136.8136.3.dta																	No	0	0	0	0
P05787	K2C8_HUMAN	Keratin, type II cytoskeletal 8	11313	1309.02258	2.99769	3924.045912	3924.041534	1.11568645799352	0	57.79	TiO2_B	2	48	88	R	GGLGGGYGGASGMGGITAVTVNQSLLSPLVLEVDPNIQAVR	T		3679.5333	MSA_100B_EnrPhos-Select-Fc-4.7933.7933.3.dta																	No	0	0	0	0
P05787	K2C8_HUMAN	Keratin, type II cytoskeletal 8	11337	982.01984	3.9959	3924.050256	3924.041534	2.22270837973101	0	56.74	TiO2_B	2	48	88	R	GGLGGGYGGASGMGGITAVTVNQSLLSPLVLEVDPNIQAVR	T		3790.1808	MSA_100B_EnrPhos-Select-Fc-4.8164.8164.4.dta																	No	0	0	0	0
P05787	K2C8_HUMAN	Keratin, type II cytoskeletal 8	11354	1309.02539	2.99769	3924.054342	3924.041534	3.26398176190914	0	56.4	TiO2_B	2	48	88	R	GGLGGGYGGASGMGGITAVTVNQSLLSPLVLEVDPNIQAVR	T		3668.163	MSA_100B_EnrPhos-Select-Fc-4.7910.7910.3.dta																	No	0	0	0	0
P05787	K2C8_HUMAN	Keratin, type II cytoskeletal 8	11327	1309.02344	2.99769	3924.048492	3924.041534	1.77317185347114	0	55.88	TiO2_B	2	48	88	R	GGLGGGYGGASGMGGITAVTVNQSLLSPLVLEVDPNIQAVR	T		3991.4886	MSA_100B_EnrPhos-Select-Fc-4.8563.8563.3.dta																	No	0	0	0	0
P05787	K2C8_HUMAN	Keratin, type II cytoskeletal 8	11338	1309.02417	2.99769	3924.050682	3924.041534	2.33126992179682	0	55.87	TiO2_B	1	48	88	R	GGLGGGYGGASGMGGITAVTVNQSLLSPLVLEVDPNIQAVR	T		3827.2167	MSA_100B_EnrPhos-Select-Fc-3.8038.8038.3.dta																	No	0	0	0	0
P05787	K2C8_HUMAN	Keratin, type II cytoskeletal 8	11320	1309.02319	2.99769	3924.047742	3924.041534	1.58204237799174	0	55.27	TiO2_B	1	48	88	R	GGLGGGYGGASGMGGITAVTVNQSLLSPLVLEVDPNIQAVR	T		3794.3303	MSA_100B_EnrPhos-Select-Fc-3.7970.7970.3.dta																	No	0	0	0	0
P05787	K2C8_HUMAN	Keratin, type II cytoskeletal 8	11353	982.02057	3.9959	3924.053176	3924.041534	2.96683913742132	0	54.09	TiO2_B	2	48	88	R	GGLGGGYGGASGMGGITAVTVNQSLLSPLVLEVDPNIQAVR	T		3750.9456	MSA_100B_EnrPhos-Select-Fc-4.8082.8082.4.dta																	No	0	0	0	0
P05787	K2C8_HUMAN	Keratin, type II cytoskeletal 8	11315	982.01892	3.9959	3924.046576	3924.041534	1.28489975350392	0	53.6	TiO2_B	2	48	88	R	GGLGGGYGGASGMGGITAVTVNQSLLSPLVLEVDPNIQAVR	T		3708.6053	MSA_100B_EnrPhos-Select-Fc-4.7994.7994.4.dta																	No	0	0	0	0
P05787	K2C8_HUMAN	Keratin, type II cytoskeletal 8	11341	1309.02429	2.99769	3924.051042	3924.041534	2.42301207000838	0	53.3	TiO2_B	2	48	88	R	GGLGGGYGGASGMGGITAVTVNQSLLSPLVLEVDPNIQAVR	T		3711.611	MSA_100B_EnrPhos-Select-Fc-4.8000.8000.3.dta																	No	0	0	0	0
P05787	K2C8_HUMAN	Keratin, type II cytoskeletal 8	11316	1309.02283	2.99769	3924.046662	3924.041534	1.30681593335703	0	53.03	TiO2_B	2	48	88	R	GGLGGGYGGASGMGGITAVTVNQSLLSPLVLEVDPNIQAVR	T		4089.0057	MSA_100B_EnrPhos-Select-Fc-4.8732.8732.3.dta																	No	0	0	0	0
P05787	K2C8_HUMAN	Keratin, type II cytoskeletal 8	11310	1309.02185	2.99769	3924.043722	3924.041534	0.557588389667845	0	52.69	TiO2_B	2	48	88	R	GGLGGGYGGASGMGGITAVTVNQSLLSPLVLEVDPNIQAVR	T		3918.4566	MSA_100B_EnrPhos-Select-Fc-4.8428.8428.3.dta																	No	0	0	0	0
P05787	K2C8_HUMAN	Keratin, type II cytoskeletal 8	11329	1309.02368	2.99769	3924.049212	3924.041534	1.95665614989428	0	52.6	TiO2_B	2	48	88	R	GGLGGGYGGASGMGGITAVTVNQSLLSPLVLEVDPNIQAVR	T		3701.0679	MSA_100B_EnrPhos-Select-Fc-4.7978.7978.3.dta																	No	0	0	0	0
P05787	K2C8_HUMAN	Keratin, type II cytoskeletal 8	11312	982.01874	3.9959	3924.045856	3924.041534	1.10141545708078	0	52.2	TiO2_B	2	48	88	R	GGLGGGYGGASGMGGITAVTVNQSLLSPLVLEVDPNIQAVR	T		3830.2161	MSA_100B_EnrPhos-Select-Fc-4.8248.8248.4.dta																	No	0	0	0	0
P05787	K2C8_HUMAN	Keratin, type II cytoskeletal 8	11347	982.02026	3.9959	3924.051936	3924.041534	2.6508384046797	0	51.95	TiO2_B	2	48	88	R	GGLGGGYGGASGMGGITAVTVNQSLLSPLVLEVDPNIQAVR	T		3772.5954	MSA_100B_EnrPhos-Select-Fc-4.8127.8127.4.dta																	No	0	0	0	0
P05787	K2C8_HUMAN	Keratin, type II cytoskeletal 8	11342	1309.02429	2.99769	3924.051042	3924.041534	2.42301207000838	0	51.69	TiO2_B	2	48	88	R	GGLGGGYGGASGMGGITAVTVNQSLLSPLVLEVDPNIQAVR	T		3744.2817	MSA_100B_EnrPhos-Select-Fc-4.8068.8068.3.dta																	No	0	0	0	0
P05787	K2C8_HUMAN	Keratin, type II cytoskeletal 8	11332	1309.0238	2.99769	3924.049572	3924.041534	2.04839829810585	0	51.55	TiO2_B	2	48	88	R	GGLGGGYGGASGMGGITAVTVNQSLLSPLVLEVDPNIQAVR	T		3851.7734	MSA_100B_EnrPhos-Select-Fc-4.8293.8293.3.dta																	No	0	0	0	0
P05787	K2C8_HUMAN	Keratin, type II cytoskeletal 8	11331	982.01959	3.9959	3924.049256	3924.041534	1.96786907909181	0	51.48	TiO2_B	2	48	88	R	GGLGGGYGGASGMGGITAVTVNQSLLSPLVLEVDPNIQAVR	T		3694.6329	MSA_100B_EnrPhos-Select-Fc-4.7964.7964.4.dta																	No	0	0	0	0
P05787	K2C8_HUMAN	Keratin, type II cytoskeletal 8	11308	982.01813	3.9959	3924.043416	3924.041534	0.479607563711188	0	51.25	TiO2_B	2	48	88	R	GGLGGGYGGASGMGGITAVTVNQSLLSPLVLEVDPNIQAVR	T		3864.6054	MSA_100B_EnrPhos-Select-Fc-4.8319.8319.4.dta																	No	0	0	0	0
P05787	K2C8_HUMAN	Keratin, type II cytoskeletal 8	11309	1309.02185	2.99769	3924.043722	3924.041534	0.557588389667845	0	51.24	TiO2_B	2	48	88	R	GGLGGGYGGASGMGGITAVTVNQSLLSPLVLEVDPNIQAVR	T		4021.13	MSA_100B_EnrPhos-Select-Fc-4.8618.8618.3.dta																	No	0	0	0	0
P05787	K2C8_HUMAN	Keratin, type II cytoskeletal 8	11311	1309.02197	2.99769	3924.044082	3924.041534	0.649330537879414	0	51.11	TiO2_B	1	48	88	R	GGLGGGYGGASGMGGITAVTVNQSLLSPLVLEVDPNIQAVR	T		3779.3852	MSA_100B_EnrPhos-Select-Fc-3.7939.7939.3.dta																	No	0	0	0	0
P05787	K2C8_HUMAN	Keratin, type II cytoskeletal 8	11344	1309.02429	2.99769	3924.051042	3924.041534	2.42301207000838	0	50.78	TiO2_B	1	48	88	R	GGLGGGYGGASGMGGITAVTVNQSLLSPLVLEVDPNIQAVR	T		3757.2759	MSA_100B_EnrPhos-Select-Fc-3.7893.7893.3.dta																	No	0	0	0	0
P05787	K2C8_HUMAN	Keratin, type II cytoskeletal 8	11306	982.01782	3.9959	3924.042176	3924.041534	0.163606830969573	0	50.45	TiO2_B	2	48	88	R	GGLGGGYGGASGMGGITAVTVNQSLLSPLVLEVDPNIQAVR	T		3898.605	MSA_100B_EnrPhos-Select-Fc-4.8388.8388.4.dta																	No	0	0	0	0
P05787	K2C8_HUMAN	Keratin, type II cytoskeletal 8	11349	982.02038	3.9959	3924.052416	3924.041534	2.77316126900042	0	50.4	TiO2_B	2	48	88	R	GGLGGGYGGASGMGGITAVTVNQSLLSPLVLEVDPNIQAVR	T		3721.2047	MSA_100B_EnrPhos-Select-Fc-4.8019.8019.4.dta																	No	0	0	0	0
P05787	K2C8_HUMAN	Keratin, type II cytoskeletal 8	11348	1309.02466	2.99769	3924.052152	3924.041534	2.70588369358347	0	49.85	TiO2_B	2	48	88	R	GGLGGGYGGASGMGGITAVTVNQSLLSPLVLEVDPNIQAVR	T		3880.623	MSA_100B_EnrPhos-Select-Fc-4.8351.8351.3.dta																	No	0	0	0	0
P05787	K2C8_HUMAN	Keratin, type II cytoskeletal 8	11330	982.01959	3.9959	3924.049256	3924.041534	1.96786907909181	0	47.79	TiO2_B	2	48	88	R	GGLGGGYGGASGMGGITAVTVNQSLLSPLVLEVDPNIQAVR	T		3734.6937	MSA_100B_EnrPhos-Select-Fc-4.8048.8048.4.dta																	No	0	0	0	0
P05787	K2C8_HUMAN	Keratin, type II cytoskeletal 8	11346	1309.02441	2.99769	3924.051402	3924.041534	2.51475421821995	0	46.45	TiO2_B	2	48	88	R	GGLGGGYGGASGMGGITAVTVNQSLLSPLVLEVDPNIQAVR	T		3826.9116	MSA_100B_EnrPhos-Select-Fc-4.8241.8241.3.dta																	No	0	0	0	0
P05787	K2C8_HUMAN	Keratin, type II cytoskeletal 8	11324	1309.02344	2.99769	3924.048492	3924.041534	1.77317185347114	0	41.81	TiO2_B	2	48	88	R	GGLGGGYGGASGMGGITAVTVNQSLLSPLVLEVDPNIQAVR	T		3975.2623	MSA_100B_EnrPhos-Select-Fc-4.8536.8536.3.dta																	No	0	0	0	0
P05787	K2C8_HUMAN	Keratin, type II cytoskeletal 8	11333	1309.0238	2.99769	3924.049572	3924.041534	2.04839829810585	0	41.72	TiO2_B	2	48	88	R	GGLGGGYGGASGMGGITAVTVNQSLLSPLVLEVDPNIQAVR	T		3864.2035	MSA_100B_EnrPhos-Select-Fc-4.8318.8318.3.dta																	No	0	0	0	0
P05787	K2C8_HUMAN	Keratin, type II cytoskeletal 8	11317	982.01904	3.9959	3924.047056	3924.041534	1.40722261782464	0	41.66	TiO2_B	2	48	88	R	GGLGGGYGGASGMGGITAVTVNQSLLSPLVLEVDPNIQAVR	T		3845.4446	MSA_100B_EnrPhos-Select-Fc-4.8280.8280.4.dta																	No	0	0	0	0
P05787	K2C8_HUMAN	Keratin, type II cytoskeletal 8	11336	982.01977	3.9959	3924.049976	3924.041534	2.15135337551495	0	39.57	TiO2_B	1	48	88	R	GGLGGGYGGASGMGGITAVTVNQSLLSPLVLEVDPNIQAVR	T		3774.1428	MSA_100B_EnrPhos-Select-Fc-3.7928.7928.4.dta																	No	0	0	0	0
P42167	LAP2B_HUMAN	Lamina-associated polypeptide 2, isoforms beta/gamma	10290	977.16644	2.99691	2928.477492	2928.474991	0.854028123041723	0	50.3	TiO2_B	2	270	297	R	IDGPVISESTPIAETIMASSNESLVVNR	V		2997.2213	MSA_100B_EnrPhos-Select-Fc-4.6480.6480.3.dta																	No	0	0	0	0
P42167	LAP2B_HUMAN	Lamina-associated polypeptide 2, isoforms beta/gamma	10291	977.16705	2.99691	2928.479322	2928.474991	1.47892674972579	0	43.49	TiO2_B	2	270	297	R	IDGPVISESTPIAETIMASSNESLVVNR	V		2986.5202	MSA_100B_EnrPhos-Select-Fc-4.6457.6457.3.dta																	No	0	0	0	0
P42167	LAP2B_HUMAN	Lamina-associated polypeptide 2, isoforms beta/gamma	10293	1465.25024	1.99863	2928.485928	2928.474991	3.73470834943956	0	31.48	TiO2_B	2	270	297	R	IDGPVISESTPIAETIMASSNESLVVNR	V		3001.3829	MSA_100B_EnrPhos-Select-Fc-4.6489.6489.2.dta																	No	0	0	0	0
P42167	LAP2B_HUMAN	Lamina-associated polypeptide 2, isoforms beta/gamma	10292	977.16742	2.99691	2928.480432	2928.474991	1.857963621514	0	31.25	TiO2_B	2	270	297	R	IDGPVISESTPIAETIMASSNESLVVNR	V		3011.4493	MSA_100B_EnrPhos-Select-Fc-4.6511.6511.3.dta																	No	0	0	0	0
P16615	AT2A2_HUMAN	Sarcoplasmic/endoplasmic reticulum calcium ATPase 2	10015	1391.18933	1.99855	2780.364108	2780.357864	2.24575407396246	0	105.33	TiO2_B	2	686	711	K	IVEFLQSFDEITAMTGDGVNDAPALK	K		3514.1215	MSA_100B_EnrPhos-Select-Fc-4.7584.7584.2.dta																	No	0	0	0	0
P16615	AT2A2_HUMAN	Sarcoplasmic/endoplasmic reticulum calcium ATPase 2	10014	1391.18909	1.99855	2780.363628	2780.357864	2.07311442697047	0	93.08	TiO2_B	2	686	711	K	IVEFLQSFDEITAMTGDGVNDAPALK	K		3528.3326	MSA_100B_EnrPhos-Select-Fc-4.7614.7614.2.dta																	No	0	0	0	0
P16615	AT2A2_HUMAN	Sarcoplasmic/endoplasmic reticulum calcium ATPase 2	10008	1391.18835	1.99855	2780.362148	2780.357864	1.54080884894962	0	92.06	TiO2_B	2	686	711	K	IVEFLQSFDEITAMTGDGVNDAPALK	K		3501.1861	MSA_100B_EnrPhos-Select-Fc-4.7557.7557.2.dta																	No	0	0	0	0
P16615	AT2A2_HUMAN	Sarcoplasmic/endoplasmic reticulum calcium ATPase 2	10009	1391.1886	1.99855	2780.362648	2780.357864	1.72064181454583	0	86.41	TiO2_B	2	686	711	K	IVEFLQSFDEITAMTGDGVNDAPALK	K		3478.5415	MSA_100B_EnrPhos-Select-Fc-4.7509.7509.2.dta																	No	0	0	0	0
P16615	AT2A2_HUMAN	Sarcoplasmic/endoplasmic reticulum calcium ATPase 2	10012	1391.18884	1.99855	2780.363128	2780.357864	1.89328146137427	0	83.28	TiO2_B	2	686	711	K	IVEFLQSFDEITAMTGDGVNDAPALK	K		3489.0218	MSA_100B_EnrPhos-Select-Fc-4.7531.7531.2.dta																	No	0	0	0	0
P16615	AT2A2_HUMAN	Sarcoplasmic/endoplasmic reticulum calcium ATPase 2	10011	1391.18884	1.99855	2780.363128	2780.357864	1.89328146137427	0	81.56	TiO2_B	2	686	711	K	IVEFLQSFDEITAMTGDGVNDAPALK	K		3545.8333	MSA_100B_EnrPhos-Select-Fc-4.7651.7651.2.dta																	No	0	0	0	0
P16615	AT2A2_HUMAN	Sarcoplasmic/endoplasmic reticulum calcium ATPase 2	10016	1391.19067	1.99855	2780.366788	2780.357864	3.20965876938151	0	72.69	TiO2_B	2	686	711	K	IVEFLQSFDEITAMTGDGVNDAPALK	K		3559.4573	MSA_100B_EnrPhos-Select-Fc-4.7680.7680.2.dta																	No	0	0	0	0
P16615	AT2A2_HUMAN	Sarcoplasmic/endoplasmic reticulum calcium ATPase 2	10005	927.79437	2.99674	2780.361282	2780.357864	1.22933815248727	0	71.36	TiO2_B	2	686	711	K	IVEFLQSFDEITAMTGDGVNDAPALK	K		3500.7604	MSA_100B_EnrPhos-Select-Fc-4.7556.7556.3.dta																	No	0	0	0	0
P16615	AT2A2_HUMAN	Sarcoplasmic/endoplasmic reticulum calcium ATPase 2	10013	927.7951	2.99674	2780.363472	2780.357864	2.01700654169399	0	56.3	TiO2_B	2	686	711	K	IVEFLQSFDEITAMTGDGVNDAPALK	K		3537.2116	MSA_100B_EnrPhos-Select-Fc-4.7633.7633.3.dta																	No	0	0	0	0
P16615	AT2A2_HUMAN	Sarcoplasmic/endoplasmic reticulum calcium ATPase 2	10007	927.79455	2.99674	2780.361822	2780.357864	1.42355775529192	0	53.87	TiO2_B	2	686	711	K	IVEFLQSFDEITAMTGDGVNDAPALK	K		3488.5641	MSA_100B_EnrPhos-Select-Fc-4.7530.7530.3.dta																	No	0	0	0	0
P16615	AT2A2_HUMAN	Sarcoplasmic/endoplasmic reticulum calcium ATPase 2	10010	927.79492	2.99674	2780.362932	2780.357864	1.82278693888934	0	50.54	TiO2_B	2	686	711	K	IVEFLQSFDEITAMTGDGVNDAPALK	K		3478.0765	MSA_100B_EnrPhos-Select-Fc-4.7508.7508.3.dta																	No	0	0	0	0
P16615	AT2A2_HUMAN	Sarcoplasmic/endoplasmic reticulum calcium ATPase 2	10004	927.79431	2.99674	2780.361102	2780.357864	1.16459828488572	0	47.66	TiO2_B	2	686	711	K	IVEFLQSFDEITAMTGDGVNDAPALK	K		3512.7236	MSA_100B_EnrPhos-Select-Fc-4.7581.7581.3.dta																	No	0	0	0	0
P16615	AT2A2_HUMAN	Sarcoplasmic/endoplasmic reticulum calcium ATPase 2	10006	927.79437	2.99674	2780.361282	2780.357864	1.22933815248727	0	45.89	TiO2_B	2	686	711	K	IVEFLQSFDEITAMTGDGVNDAPALK	K		3523.6016	MSA_100B_EnrPhos-Select-Fc-4.7604.7604.3.dta																	No	0	0	0	0
Q9P2J5	SYLC_HUMAN	Leucine--tRNA ligase, cytoplasmic	9828	883.4353	2.99658	2647.284072	2647.279922	1.56764683844749	0	75.17	TiO2_B	2	741	766	R	LALADAGDTVEDANFVEAMADAGILR	L		3504.1316	MSA_100B_EnrPhos-Select-Fc-4.7563.7563.3.dta																	No	0	0	0	0
Q9P2J5	SYLC_HUMAN	Leucine--tRNA ligase, cytoplasmic	9827	883.43445	2.99658	2647.281522	2647.279922	0.604393961800733	0	54.85	TiO2_B	2	741	766	R	LALADAGDTVEDANFVEAMADAGILR	L		3489.4682	MSA_100B_EnrPhos-Select-Fc-4.7532.7532.3.dta																	No	0	0	0	0
P05387	RLA2_HUMAN	60S acidic ribosomal protein P2	9999	925.48364	2.99673	2773.429092	2773.424591	1.62290332843272	0	22.7	TiO2_B	2	62	94	K	LASVPAGGAVAVSAAPGSAAPAAGSAPAAAEEK	K		1659.0852	MSA_100B_EnrPhos-Select-Fc-4.3378.3378.3.dta																	No	0	0	0	0
P22314	UBA1_HUMAN	Ubiquitin-like modifier-activating enzyme 1	9754	868.46948	2.99652	2602.386612	2602.382858	1.44252410374753	0	59.78	TiO2_B	2	386	411	K	LAYVAAGDLAPINAFIGGLAAQEVMK	A		3820.1485	MSA_100B_EnrPhos-Select-Fc-4.8227.8227.3.dta																	No	0	0	0	0
P22314	UBA1_HUMAN	Ubiquitin-like modifier-activating enzyme 1	9755	868.47009	2.99652	2602.388442	2602.382858	2.14572578467197	0	55.42	TiO2_B	2	386	411	K	LAYVAAGDLAPINAFIGGLAAQEVMK	A		3809.6792	MSA_100B_EnrPhos-Select-Fc-4.8205.8205.3.dta																	No	0	0	0	0
P22314	UBA1_HUMAN	Ubiquitin-like modifier-activating enzyme 1	9756	868.4707	2.99652	2602.390272	2602.382858	2.8489274655964	0	36.09	TiO2_B	2	386	411	K	LAYVAAGDLAPINAFIGGLAAQEVMK	A		3874.7358	MSA_100B_EnrPhos-Select-Fc-4.8339.8339.3.dta																	No	0	0	0	0
Q32MZ4	LRRF1_HUMAN	Leucine-rich repeat flightless-interacting protein 1	11218	1246.55762	2.99758	3736.651032	3736.634796	4.34508612329887	0	44.57	TiO2_B	2	656	690	K	LDQEGDDVQTAAEEVLADGDTLDFEDDTVQSSGPR	A		2998.1042	MSA_100B_EnrPhos-Select-Fc-4.6482.6482.3.dta																	No	0	0	0	0
P84077	ARF1_HUMAN	ADP-ribosylation factor 1	9259	775.08649	2.9961	2322.237642	2322.235886	0.756167799619474	0	67.92	TiO2_B	2	39	59	K	LGEIVTTIPTIGFNVETVEYK	N		3064.2909	MSA_100B_EnrPhos-Select-Fc-4.6625.6625.3.dta																	No	0	0	0	0
P84077	ARF1_HUMAN	ADP-ribosylation factor 1	9266	775.08673	2.9961	2322.238362	2322.235886	1.06621382222287	0	64.17	TiO2_B	2	39	59	K	LGEIVTTIPTIGFNVETVEYK	N		3051.6749	MSA_100B_EnrPhos-Select-Fc-4.6598.6598.3.dta																	No	0	0	0	0
P84077	ARF1_HUMAN	ADP-ribosylation factor 1	9271	775.08704	2.9961	2322.239292	2322.235886	1.4666899346217	0	62	TiO2_B	2	39	59	K	LGEIVTTIPTIGFNVETVEYK	N		3097.041	MSA_100B_EnrPhos-Select-Fc-4.6696.6696.3.dta																	No	0	0	0	0
P84077	ARF1_HUMAN	ADP-ribosylation factor 1	9258	775.08649	2.9961	2322.237642	2322.235886	0.756167799619474	0	57.03	TiO2_B	2	39	59	K	LGEIVTTIPTIGFNVETVEYK	N		3076.0734	MSA_100B_EnrPhos-Select-Fc-4.6651.6651.3.dta																	No	0	0	0	0
P84077	ARF1_HUMAN	ADP-ribosylation factor 1	9268	775.08685	2.9961	2322.238722	2322.235886	1.22123683352456	0	56.49	TiO2_B	2	39	59	K	LGEIVTTIPTIGFNVETVEYK	N		3086.3431	MSA_100B_EnrPhos-Select-Fc-4.6673.6673.3.dta																	No	0	0	0	0
P84077	ARF1_HUMAN	ADP-ribosylation factor 1	9262	775.08661	2.9961	2322.238002	2322.235886	0.91119081092117	0	49.44	TiO2_B	2	39	59	K	LGEIVTTIPTIGFNVETVEYK	N		3040.946	MSA_100B_EnrPhos-Select-Fc-4.6575.6575.3.dta																	No	0	0	0	0
P84077	ARF1_HUMAN	ADP-ribosylation factor 1	9269	1162.12671	1.99827	2322.238868	2322.235886	1.28410727693599	0	47.24	TiO2_B	2	39	59	K	LGEIVTTIPTIGFNVETVEYK	N		3040.5564	MSA_100B_EnrPhos-Select-Fc-4.6574.6574.2.dta																	No	0	0	0	0
P84077	ARF1_HUMAN	ADP-ribosylation factor 1	9256	775.08612	2.9961	2322.236532	2322.235886	0.27818018137397	0	46.49	TiO2_B	2	39	59	K	LGEIVTTIPTIGFNVETVEYK	N		3116.6363	MSA_100B_EnrPhos-Select-Fc-4.6738.6738.3.dta																	No	0	0	0	0
P84077	ARF1_HUMAN	ADP-ribosylation factor 1	9264	775.08667	2.9961	2322.238182	2322.235886	0.988702316572018	0	44.83	TiO2_B	2	39	59	K	LGEIVTTIPTIGFNVETVEYK	N		3153.8585	MSA_100B_EnrPhos-Select-Fc-4.6818.6818.3.dta																	No	0	0	0	0
P84077	ARF1_HUMAN	ADP-ribosylation factor 1	9272	1162.12695	1.99827	2322.239348	2322.235886	1.49080462540353	0	43.09	TiO2_B	2	39	59	K	LGEIVTTIPTIGFNVETVEYK	N		3073.389	MSA_100B_EnrPhos-Select-Fc-4.6645.6645.2.dta																	No	0	0	0	0
P84077	ARF1_HUMAN	ADP-ribosylation factor 1	9274	1162.1272	1.99827	2322.239848	2322.235886	1.70611436317025	0	40.06	TiO2_B	2	39	59	K	LGEIVTTIPTIGFNVETVEYK	N		3051.2989	MSA_100B_EnrPhos-Select-Fc-4.6597.6597.2.dta																	No	0	0	0	0
P84077	ARF1_HUMAN	ADP-ribosylation factor 1	9261	1162.12622	1.99827	2322.237888	2322.235886	0.862100190701743	0	38.86	TiO2_B	2	39	59	K	LGEIVTTIPTIGFNVETVEYK	N		3117.6726	MSA_100B_EnrPhos-Select-Fc-4.6740.6740.2.dta																	No	0	0	0	0
P84077	ARF1_HUMAN	ADP-ribosylation factor 1	9267	1162.12659	1.99827	2322.238628	2322.235886	1.18075860280014	0	38.7	TiO2_B	2	39	59	K	LGEIVTTIPTIGFNVETVEYK	N		3084.0706	MSA_100B_EnrPhos-Select-Fc-4.6668.6668.2.dta																	No	0	0	0	0
P84077	ARF1_HUMAN	ADP-ribosylation factor 1	9275	1162.1272	1.99827	2322.239848	2322.235886	1.70611436317025	0	34.63	TiO2_B	2	39	59	K	LGEIVTTIPTIGFNVETVEYK	N		3095.3855	MSA_100B_EnrPhos-Select-Fc-4.6692.6692.2.dta																	No	0	0	0	0
P84077	ARF1_HUMAN	ADP-ribosylation factor 1	9276	1162.1272	1.99827	2322.239848	2322.235886	1.70611436317025	0	33.48	TiO2_B	2	39	59	K	LGEIVTTIPTIGFNVETVEYK	N		3106.4218	MSA_100B_EnrPhos-Select-Fc-4.6716.6716.2.dta																	No	0	0	0	0
P84077	ARF1_HUMAN	ADP-ribosylation factor 1	9265	775.08673	2.9961	2322.238362	2322.235886	1.06621382222287	0	32.68	TiO2_B	2	39	59	K	LGEIVTTIPTIGFNVETVEYK	N		3130.8693	MSA_100B_EnrPhos-Select-Fc-4.6769.6769.3.dta																	No	0	0	0	0
P84077	ARF1_HUMAN	ADP-ribosylation factor 1	9273	1162.12707	1.99827	2322.239588	2322.235886	1.59415329953939	0	32.06	TiO2_B	2	39	59	K	LGEIVTTIPTIGFNVETVEYK	N		3129.0458	MSA_100B_EnrPhos-Select-Fc-4.6765.6765.2.dta																	No	0	0	0	0
P84077	ARF1_HUMAN	ADP-ribosylation factor 1	9270	1162.12683	1.99827	2322.239108	2322.235886	1.38745595107185	0	30.66	TiO2_B	2	39	59	K	LGEIVTTIPTIGFNVETVEYK	N		3062.4543	MSA_100B_EnrPhos-Select-Fc-4.6621.6621.2.dta																	No	0	0	0	0
P84077	ARF1_HUMAN	ADP-ribosylation factor 1	9260	1162.1261	1.99827	2322.237648	2322.235886	0.758751516370063	0	28.95	TiO2_B	2	39	59	K	LGEIVTTIPTIGFNVETVEYK	N		3140.7578	MSA_100B_EnrPhos-Select-Fc-4.6790.6790.2.dta																	No	0	0	0	0
P84077	ARF1_HUMAN	ADP-ribosylation factor 1	9257	1162.12573	1.99827	2322.236908	2322.235886	0.440093104271669	0	24.33	TiO2_B	2	39	59	K	LGEIVTTIPTIGFNVETVEYK	N		3029.5208	MSA_100B_EnrPhos-Select-Fc-4.6550.6550.2.dta																	No	0	0	0	0
P84077	ARF1_HUMAN	ADP-ribosylation factor 1	9255	1162.12524	1.99827	2322.235928	2322.235886	0.0180860180374174	0	22.88	TiO2_B	2	39	59	K	LGEIVTTIPTIGFNVETVEYK	N		3302.14	MSA_100B_EnrPhos-Select-Fc-4.7135.7135.2.dta																	No	0	0	0	0
P07900	HS90A_HUMAN	Heat shock protein HSP 90-alpha	11471	1384.26062	2.99782	4149.760032	4149.752579	1.79601069179038	1	54.64	TiO2_B	2	694	732	K	LGLGIDEDDPTADDTSAAVTEEMPPLEGDDDTSRMEEVD	-		2639.4103	MSA_100B_EnrPhos-Select-Fc-4.5684.5684.3.dta																	No	0	0	0	0
P08238	HS90B_HUMAN	Heat shock protein HSP 90-beta	11082	1178.22278	2.99744	3531.646512	3531.637619	2.51809527464743	0	30.78	TiO2_B	2	686	719	K	LGLGIDEDEVAAEEPNAAVPDEIPPLEGDEDASR	M		2649.6223	MSA_100B_EnrPhos-Select-Fc-4.5708.5708.3.dta																	No	0	0	0	0
P08238	HS90B_HUMAN	Heat shock protein HSP 90-beta	11469	1379.29834	2.99781	4134.873192	4134.858643	3.51862089048032	1	28.66	TiO2_B	2	686	724	K	LGLGIDEDEVAAEEPNAAVPDEIPPLEGDEDASRMEEVD	-		2777.498	MSA_100B_EnrPhos-Select-Fc-4.6000.6000.3.dta																	No	0	0	0	0
O00429	DNM1L_HUMAN	Dynamin-1-like protein	10285	976.20343	2.9969	2925.588462	2925.581177	2.49010352452719	0	25.96	TiO2_B	2	11	38	K	LQDVFNTVGADIIQLPQIVVVGTQSSGK	S		3685.7272	MSA_100B_EnrPhos-Select-Fc-4.7946.7946.3.dta																	No	0	0	0	0
Q14980	NUMA1_HUMAN	Nuclear mitotic apparatus protein 1	10866	1062.57153	2.99716	3184.692762	3184.682678	3.16640652133638	0	80.69	TiO2_B	2	496	525	R	LTAQVASLTSELTTLNATIQQQDQELAGLK	Q		3657.3727	MSA_100B_EnrPhos-Select-Fc-4.7887.7887.3.dta																	No	0	0	0	0
Q14980	NUMA1_HUMAN	Nuclear mitotic apparatus protein 1	10865	1062.57104	2.99716	3184.691292	3184.682678	2.70482207202568	0	74.8	TiO2_B	2	496	525	R	LTAQVASLTSELTTLNATIQQQDQELAGLK	Q		3637.3361	MSA_100B_EnrPhos-Select-Fc-4.7845.7845.3.dta																	No	0	0	0	0
P00390	GSHR_HUMAN	Glutathione reductase, mitochondrial	10908	1080.20996	2.9972	3237.608052	3237.605453	0.802753775173576	0	65.1	TiO2_B	2	48	81	R	QEPQPQGPPPAAGAVASYDYLVIGGGSGGLASAR	R		2729.1722	MSA_100B_EnrPhos-Select-Fc-4.5887.5887.3.dta																	No	0	0	0	0
P00390	GSHR_HUMAN	Glutathione reductase, mitochondrial	10914	1080.21142	2.9972	3237.612432	3237.605453	2.15560546245899	0	57.13	TiO2_B	2	48	81	R	QEPQPQGPPPAAGAVASYDYLVIGGGSGGLASAR	R		2717.5977	MSA_100B_EnrPhos-Select-Fc-4.5860.5860.3.dta																	No	0	0	0	0
P00390	GSHR_HUMAN	Glutathione reductase, mitochondrial	10918	1080.2124	2.9972	3237.615372	3237.605453	3.06368399240577	0	55.88	TiO2_B	2	48	81	R	QEPQPQGPPPAAGAVASYDYLVIGGGSGGLASAR	R		2751.0136	MSA_100B_EnrPhos-Select-Fc-4.5938.5938.3.dta																	No	0	0	0	0
P00390	GSHR_HUMAN	Glutathione reductase, mitochondrial	10916	1080.21155	2.9972	3237.612822	3237.605453	2.27606485932306	0	55.5	TiO2_B	2	48	81	R	QEPQPQGPPPAAGAVASYDYLVIGGGSGGLASAR	R		2774.0417	MSA_100B_EnrPhos-Select-Fc-4.5992.5992.3.dta																	No	0	0	0	0
P00390	GSHR_HUMAN	Glutathione reductase, mitochondrial	10917	1080.21167	2.9972	3237.613182	3237.605453	2.38725814869283	0	55.02	TiO2_B	2	48	81	R	QEPQPQGPPPAAGAVASYDYLVIGGGSGGLASAR	R		2739.4572	MSA_100B_EnrPhos-Select-Fc-4.5911.5911.3.dta																	No	0	0	0	0
P00390	GSHR_HUMAN	Glutathione reductase, mitochondrial	10912	1080.2113	2.9972	3237.612072	3237.605453	2.04441217308922	0	53.27	TiO2_B	2	48	81	R	QEPQPQGPPPAAGAVASYDYLVIGGGSGGLASAR	R		2785.6167	MSA_100B_EnrPhos-Select-Fc-4.6016.6016.3.dta																	No	0	0	0	0
P00390	GSHR_HUMAN	Glutathione reductase, mitochondrial	10913	1080.2113	2.9972	3237.612072	3237.605453	2.04441217308922	0	52.17	TiO2_B	2	48	81	R	QEPQPQGPPPAAGAVASYDYLVIGGGSGGLASAR	R		2761.2918	MSA_100B_EnrPhos-Select-Fc-4.5962.5962.3.dta																	No	0	0	0	0
P00390	GSHR_HUMAN	Glutathione reductase, mitochondrial	10910	1080.2102	2.9972	3237.608772	3237.605453	1.02514035391312	0	51.61	TiO2_B	1	48	81	R	QEPQPQGPPPAAGAVASYDYLVIGGGSGGLASAR	R		2792.0841	MSA_100B_EnrPhos-Select-Fc-3.5840.5840.3.dta																	No	0	0	0	0
P00390	GSHR_HUMAN	Glutathione reductase, mitochondrial	10915	1080.21155	2.9972	3237.612822	3237.605453	2.27606485932306	0	51.28	TiO2_B	2	48	81	R	QEPQPQGPPPAAGAVASYDYLVIGGGSGGLASAR	R		2796.8678	MSA_100B_EnrPhos-Select-Fc-4.6040.6040.3.dta																	No	0	0	0	0
P00390	GSHR_HUMAN	Glutathione reductase, mitochondrial	10909	1080.2102	2.9972	3237.608772	3237.605453	1.02514035391312	0	37.17	TiO2_B	2	48	81	R	QEPQPQGPPPAAGAVASYDYLVIGGGSGGLASAR	R		2813.2711	MSA_100B_EnrPhos-Select-Fc-4.6077.6077.3.dta																	No	0	0	0	0
P00390	GSHR_HUMAN	Glutathione reductase, mitochondrial	10911	1080.21081	2.9972	3237.610602	3237.605453	1.59037290825628	0	33.19	TiO2_B	2	48	81	R	QEPQPQGPPPAAGAVASYDYLVIGGGSGGLASAR	R		2828.783	MSA_100B_EnrPhos-Select-Fc-4.6110.6110.3.dta																	No	0	0	0	0
Q06210	GFPT1_HUMAN	Glutamine--fructose-6-phosphate aminotransferase [isomerizing] 1	9615	849.44067	2.99644	2545.300182	2545.298538	0.645896728968311	0	44.72	TiO2_B	2	404	425	R	QVLEELTELPVMVELASDFLDR	N		4774.4456	MSA_100B_EnrPhos-Select-Fc-4.9720.9720.3.dta																	No	0	0	0	0
Q92804	RBP56_HUMAN	TATA-binding protein-associated factor 2N	11115	1208.20386	2.9975	3621.589752	3621.586731	0.834164752739626	0	46.78	TiO2_B	2	222	255	R	TDADSESDNSDNNTIFVQGLGEGVSTDQVGEFFK	Q		2963.2827	MSA_100B_EnrPhos-Select-Fc-4.6405.6405.3.dta																	No	0	0	0	0
P07237	PDIA1_HUMAN	Protein disulfide-isomerase	10304	979.17108	2.99691	2934.491412	2934.486237	1.76351142306652	0	63.14	TiO2_B	2	133	162	R	TGPAATTLPDGAAAESLVESSEVAVIGFFK	D		4159.8125	MSA_100B_EnrPhos-Select-Fc-4.8843.8843.3.dta																	No	0	0	0	0
P07237	PDIA1_HUMAN	Protein disulfide-isomerase	10295	979.17016	2.99691	2934.488652	2934.486237	0.822971997441375	0	59.39	TiO2_B	2	133	162	R	TGPAATTLPDGAAAESLVESSEVAVIGFFK	D		4149.3859	MSA_100B_EnrPhos-Select-Fc-4.8829.8829.3.dta																	No	0	0	0	0
P07237	PDIA1_HUMAN	Protein disulfide-isomerase	10307	979.17291	2.99691	2934.496902	2934.486237	3.63436701979321	0	57.81	TiO2_B	2	133	162	R	TGPAATTLPDGAAAESLVESSEVAVIGFFK	D		4111.8725	MSA_100B_EnrPhos-Select-Fc-4.8772.8772.3.dta																	No	0	0	0	0
P07237	PDIA1_HUMAN	Protein disulfide-isomerase	10300	979.17078	2.99691	2934.490512	2934.486237	1.45681378425887	0	55.52	TiO2_B	2	133	162	R	TGPAATTLPDGAAAESLVESSEVAVIGFFK	D		4138.5878	MSA_100B_EnrPhos-Select-Fc-4.8813.8813.3.dta																	No	0	0	0	0
P07237	PDIA1_HUMAN	Protein disulfide-isomerase	10302	979.17108	2.99691	2934.491412	2934.486237	1.76351142306652	0	55.26	TiO2_B	1	133	162	R	TGPAATTLPDGAAAESLVESSEVAVIGFFK	D		4242.0102	MSA_100B_EnrPhos-Select-Fc-3.8733.8733.3.dta																	No	0	0	0	0
P07237	PDIA1_HUMAN	Protein disulfide-isomerase	10308	979.17297	2.99691	2934.497082	2934.486237	3.69570654755474	0	51.59	TiO2_B	2	133	162	R	TGPAATTLPDGAAAESLVESSEVAVIGFFK	D		4181.2526	MSA_100B_EnrPhos-Select-Fc-4.8875.8875.3.dta																	No	0	0	0	0
P07237	PDIA1_HUMAN	Protein disulfide-isomerase	10310	979.17383	2.99691	2934.499662	2934.486237	4.57490644557332	0	51.51	TiO2_B	2	133	162	R	TGPAATTLPDGAAAESLVESSEVAVIGFFK	D		4265.9324	MSA_100B_EnrPhos-Select-Fc-4.9002.9002.3.dta																	No	0	0	0	0
P07237	PDIA1_HUMAN	Protein disulfide-isomerase	10297	979.17047	2.99691	2934.489582	2934.486237	1.13989289092761	0	50.73	TiO2_B	2	133	162	R	TGPAATTLPDGAAAESLVESSEVAVIGFFK	D		4203.7353	MSA_100B_EnrPhos-Select-Fc-4.8908.8908.3.dta																	No	0	0	0	0
P07237	PDIA1_HUMAN	Protein disulfide-isomerase	10306	979.17193	2.99691	2934.493962	2934.486237	2.63248806640653	0	50.52	TiO2_B	1	133	162	R	TGPAATTLPDGAAAESLVESSEVAVIGFFK	D		4264.587	MSA_100B_EnrPhos-Select-Fc-3.8764.8764.3.dta																	No	0	0	0	0
P07237	PDIA1_HUMAN	Protein disulfide-isomerase	10305	979.17114	2.99691	2934.491592	2934.486237	1.82485095082805	0	50.11	TiO2_B	2	133	162	R	TGPAATTLPDGAAAESLVESSEVAVIGFFK	D		4170.0654	MSA_100B_EnrPhos-Select-Fc-4.8858.8858.3.dta																	No	0	0	0	0
P07237	PDIA1_HUMAN	Protein disulfide-isomerase	10303	979.17108	2.99691	2934.491412	2934.486237	1.76351142306652	0	49.68	TiO2_B	1	133	162	R	TGPAATTLPDGAAAESLVESSEVAVIGFFK	D		4228.8806	MSA_100B_EnrPhos-Select-Fc-3.8715.8715.3.dta																	No	0	0	0	0
P07237	PDIA1_HUMAN	Protein disulfide-isomerase	10301	979.17102	2.99691	2934.491232	2934.486237	1.70217189530499	0	48.6	TiO2_B	2	133	162	R	TGPAATTLPDGAAAESLVESSEVAVIGFFK	D		4345.2932	MSA_100B_EnrPhos-Select-Fc-4.9116.9116.3.dta																	No	0	0	0	0
P07237	PDIA1_HUMAN	Protein disulfide-isomerase	10296	979.17035	2.99691	2934.489222	2934.486237	1.01721383540454	0	48.44	TiO2_B	1	133	162	R	TGPAATTLPDGAAAESLVESSEVAVIGFFK	D		4205.0039	MSA_100B_EnrPhos-Select-Fc-3.8681.8681.3.dta																	No	0	0	0	0
P07237	PDIA1_HUMAN	Protein disulfide-isomerase	10309	979.17322	2.99691	2934.497832	2934.486237	3.95128791327944	0	46.02	TiO2_B	2	133	162	R	TGPAATTLPDGAAAESLVESSEVAVIGFFK	D		4247.5938	MSA_100B_EnrPhos-Select-Fc-4.8975.8975.3.dta																	No	0	0	0	0
P07237	PDIA1_HUMAN	Protein disulfide-isomerase	10299	979.17059	2.99691	2934.489942	2934.486237	1.26257194645067	0	45.93	TiO2_B	2	133	162	R	TGPAATTLPDGAAAESLVESSEVAVIGFFK	D		4124.3622	MSA_100B_EnrPhos-Select-Fc-4.8792.8792.3.dta																	No	0	0	0	0
P07237	PDIA1_HUMAN	Protein disulfide-isomerase	10298	979.17059	2.99691	2934.489942	2934.486237	1.26257194645067	0	45.2	TiO2_B	2	133	162	R	TGPAATTLPDGAAAESLVESSEVAVIGFFK	D		4192.6912	MSA_100B_EnrPhos-Select-Fc-4.8892.8892.3.dta																	No	0	0	0	0
Q15149	PLEC_HUMAN	Plectin	10121	963.47394	2.99686	2887.399992	2887.397476	0.871372930442422	0	27.91	TiO2_B	2	4402	4428	R	TQLASWSDPTEETGPVAGILDTETLEK	V		2854.5566	MSA_100B_EnrPhos-Select-Fc-4.6164.6164.3.dta																	No	0	0	0	0
P04075	ALDOA_HUMAN	Fructose-bisphosphate aldolase A	10561	1019.86487	2.99704	3056.572782	3056.566589	2.02612958685542	0	63.16	TiO2_B	2	260	289	R	TVPPAVTGITFLSGGQSEEEASINLNAINK	C		5165.8932	MSA_100B_EnrPhos-Select-Fc-4.10295.10295.3.dta																	No	0	0	0	0
P04075	ALDOA_HUMAN	Fructose-bisphosphate aldolase A	10478	1019.86371	2.99704	3056.569302	3056.566589	0.887597217617122	0	62.86	TiO2_B	2	260	289	R	TVPPAVTGITFLSGGQSEEEASINLNAINK	C		3709.0047	MSA_100B_EnrPhos-Select-Fc-4.7995.7995.3.dta																	No	0	0	0	0
P04075	ALDOA_HUMAN	Fructose-bisphosphate aldolase A	10548	1019.86468	2.99704	3056.572212	3056.566589	1.83964583668821	0	62.47	TiO2_B	2	260	289	R	TVPPAVTGITFLSGGQSEEEASINLNAINK	C		3474.7525	MSA_100B_EnrPhos-Select-Fc-4.7501.7501.3.dta																	No	0	0	0	0
P04075	ALDOA_HUMAN	Fructose-bisphosphate aldolase A	10550	1019.86475	2.99704	3056.572422	3056.566589	1.90835037625482	0	60.35	TiO2_B	2	260	289	R	TVPPAVTGITFLSGGQSEEEASINLNAINK	C		4746.6189	MSA_100B_EnrPhos-Select-Fc-4.9679.9679.3.dta																	No	0	0	0	0
P04075	ALDOA_HUMAN	Fructose-bisphosphate aldolase A	10491	1019.86401	2.99704	3056.570202	3056.566589	1.18204524411862	0	59.46	TiO2_B	2	260	289	R	TVPPAVTGITFLSGGQSEEEASINLNAINK	C		3513.1677	MSA_100B_EnrPhos-Select-Fc-4.7582.7582.3.dta																	No	0	0	0	0
P04075	ALDOA_HUMAN	Fructose-bisphosphate aldolase A	10507	1019.86413	2.99704	3056.570562	3056.566589	1.29982445471921	0	58.08	TiO2_B	2	260	289	R	TVPPAVTGITFLSGGQSEEEASINLNAINK	C		3028.1133	MSA_100B_EnrPhos-Select-Fc-4.6547.6547.3.dta																	No	0	0	0	0
P04075	ALDOA_HUMAN	Fructose-bisphosphate aldolase A	10606	1019.86621	2.99704	3056.576802	3056.566589	3.34133077184584	0	57.3	TiO2_B	2	260	289	R	TVPPAVTGITFLSGGQSEEEASINLNAINK	C		3979.5758	MSA_100B_EnrPhos-Select-Fc-4.8545.8545.3.dta																	No	0	0	0	0
P04075	ALDOA_HUMAN	Fructose-bisphosphate aldolase A	10588	1019.86548	2.99704	3056.574612	3056.566589	2.62484057397594	0	57.02	TiO2_B	2	260	289	R	TVPPAVTGITFLSGGQSEEEASINLNAINK	C		3388.6926	MSA_100B_EnrPhos-Select-Fc-4.7319.7319.3.dta																	No	0	0	0	0
P04075	ALDOA_HUMAN	Fructose-bisphosphate aldolase A	10519	1019.86432	2.99704	3056.571132	3056.566589	1.48630820488642	0	56.72	TiO2_B	2	260	289	R	TVPPAVTGITFLSGGQSEEEASINLNAINK	C		3341.653	MSA_100B_EnrPhos-Select-Fc-4.7219.7219.3.dta																	No	0	0	0	0
P04075	ALDOA_HUMAN	Fructose-bisphosphate aldolase A	10513	1019.8642	2.99704	3056.570772	3056.566589	1.36852899428582	0	56.25	TiO2_B	2	260	289	R	TVPPAVTGITFLSGGQSEEEASINLNAINK	C		3084.4607	MSA_100B_EnrPhos-Select-Fc-4.6669.6669.3.dta																	No	0	0	0	0
P04075	ALDOA_HUMAN	Fructose-bisphosphate aldolase A	10557	1019.86481	2.99704	3056.572602	3056.566589	1.96723998155512	0	56.06	TiO2_B	2	260	289	R	TVPPAVTGITFLSGGQSEEEASINLNAINK	C		3869.926	MSA_100B_EnrPhos-Select-Fc-4.8329.8329.3.dta																	No	0	0	0	0
P04075	ALDOA_HUMAN	Fructose-bisphosphate aldolase A	10620	1019.86694	2.99704	3056.578992	3056.566589	4.05782096971573	0	56.06	TiO2_B	2	260	289	R	TVPPAVTGITFLSGGQSEEEASINLNAINK	C		4537.6288	MSA_100B_EnrPhos-Select-Fc-4.9380.9380.3.dta																	No	0	0	0	0
P04075	ALDOA_HUMAN	Fructose-bisphosphate aldolase A	10611	1019.86645	2.99704	3056.577522	3056.566589	3.57688919304703	0	55.92	TiO2_B	2	260	289	R	TVPPAVTGITFLSGGQSEEEASINLNAINK	C		4782.9415	MSA_100B_EnrPhos-Select-Fc-4.9732.9732.3.dta																	No	0	0	0	0
P04075	ALDOA_HUMAN	Fructose-bisphosphate aldolase A	10468	1019.86352	2.99704	3056.568732	3056.566589	0.701113467598693	0	55.09	TiO2_B	2	260	289	R	TVPPAVTGITFLSGGQSEEEASINLNAINK	C		2990.2557	MSA_100B_EnrPhos-Select-Fc-4.6465.6465.3.dta																	No	0	0	0	0
P04075	ALDOA_HUMAN	Fructose-bisphosphate aldolase A	10531	1019.8645	2.99704	3056.571672	3056.566589	1.66297702078732	0	54.49	TiO2_B	2	260	289	R	TVPPAVTGITFLSGGQSEEEASINLNAINK	C		3735.0822	MSA_100B_EnrPhos-Select-Fc-4.8049.8049.3.dta																	No	0	0	0	0
P04075	ALDOA_HUMAN	Fructose-bisphosphate aldolase A	10555	1019.86475	2.99704	3056.572422	3056.566589	1.90835037625482	0	53.92	TiO2_B	2	260	289	R	TVPPAVTGITFLSGGQSEEEASINLNAINK	C		3824.4704	MSA_100B_EnrPhos-Select-Fc-4.8236.8236.3.dta																	No	0	0	0	0
P04075	ALDOA_HUMAN	Fructose-bisphosphate aldolase A	10591	1019.86554	2.99704	3056.574792	3056.566589	2.68373017927624	0	53.77	TiO2_B	2	260	289	R	TVPPAVTGITFLSGGQSEEEASINLNAINK	C		3915.1091	MSA_100B_EnrPhos-Select-Fc-4.8421.8421.3.dta																	No	0	0	0	0
P04075	ALDOA_HUMAN	Fructose-bisphosphate aldolase A	10516	1019.86432	2.99704	3056.571132	3056.566589	1.48630820488642	0	53.59	TiO2_B	2	260	289	R	TVPPAVTGITFLSGGQSEEEASINLNAINK	C		5039.6092	MSA_100B_EnrPhos-Select-Fc-4.10083.10083.3.dta																	No	0	0	0	0
P04075	ALDOA_HUMAN	Fructose-bisphosphate aldolase A	10569	1019.86499	2.99704	3056.573142	3056.566589	2.14390879745602	0	53.14	TiO2_B	2	260	289	R	TVPPAVTGITFLSGGQSEEEASINLNAINK	C		3330.7818	MSA_100B_EnrPhos-Select-Fc-4.7196.7196.3.dta																	No	0	0	0	0
P04075	ALDOA_HUMAN	Fructose-bisphosphate aldolase A	10512	1019.8642	2.99704	3056.570772	3056.566589	1.36852899428582	0	52.84	TiO2_B	2	260	289	R	TVPPAVTGITFLSGGQSEEEASINLNAINK	C		3582.3944	MSA_100B_EnrPhos-Select-Fc-4.7729.7729.3.dta																	No	0	0	0	0
P04075	ALDOA_HUMAN	Fructose-bisphosphate aldolase A	10486	1019.86389	2.99704	3056.569842	3056.566589	1.06426603351802	0	52.81	TiO2_B	2	260	289	R	TVPPAVTGITFLSGGQSEEEASINLNAINK	C		5121.6839	MSA_100B_EnrPhos-Select-Fc-4.10221.10221.3.dta																	No	0	0	0	0
P04075	ALDOA_HUMAN	Fructose-bisphosphate aldolase A	10585	1019.86548	2.99704	3056.574612	3056.566589	2.62484057397594	0	52.74	TiO2_B	2	260	289	R	TVPPAVTGITFLSGGQSEEEASINLNAINK	C		3965.5861	MSA_100B_EnrPhos-Select-Fc-4.8519.8519.3.dta																	No	0	0	0	0
P04075	ALDOA_HUMAN	Fructose-bisphosphate aldolase A	10540	1019.86462	2.99704	3056.572032	3056.566589	1.78075623138791	0	52.71	TiO2_B	2	260	289	R	TVPPAVTGITFLSGGQSEEEASINLNAINK	C		3198.205	MSA_100B_EnrPhos-Select-Fc-4.6913.6913.3.dta																	No	0	0	0	0
P04075	ALDOA_HUMAN	Fructose-bisphosphate aldolase A	10510	1019.8642	2.99704	3056.570772	3056.566589	1.36852899428582	0	52.28	TiO2_B	2	260	289	R	TVPPAVTGITFLSGGQSEEEASINLNAINK	C		3900.0872	MSA_100B_EnrPhos-Select-Fc-4.8391.8391.3.dta																	No	0	0	0	0
P04075	ALDOA_HUMAN	Fructose-bisphosphate aldolase A	10587	1019.86548	2.99704	3056.574612	3056.566589	2.62484057397594	0	51.86	TiO2_B	2	260	289	R	TVPPAVTGITFLSGGQSEEEASINLNAINK	C		3416.1817	MSA_100B_EnrPhos-Select-Fc-4.7377.7377.3.dta																	No	0	0	0	0
P04075	ALDOA_HUMAN	Fructose-bisphosphate aldolase A	10477	1019.86371	2.99704	3056.569302	3056.566589	0.887597217617122	0	51.85	TiO2_B	2	260	289	R	TVPPAVTGITFLSGGQSEEEASINLNAINK	C		2943.4889	MSA_100B_EnrPhos-Select-Fc-4.6362.6362.3.dta																	No	0	0	0	0
P04075	ALDOA_HUMAN	Fructose-bisphosphate aldolase A	10546	1019.86468	2.99704	3056.572212	3056.566589	1.83964583668821	0	51.83	TiO2_B	2	260	289	R	TVPPAVTGITFLSGGQSEEEASINLNAINK	C		3292.2683	MSA_100B_EnrPhos-Select-Fc-4.7114.7114.3.dta																	No	0	0	0	0
P04075	ALDOA_HUMAN	Fructose-bisphosphate aldolase A	10568	1019.86499	2.99704	3056.573142	3056.566589	2.14390879745602	0	51.83	TiO2_B	2	260	289	R	TVPPAVTGITFLSGGQSEEEASINLNAINK	C		3607.0138	MSA_100B_EnrPhos-Select-Fc-4.7781.7781.3.dta																	No	0	0	0	0
P04075	ALDOA_HUMAN	Fructose-bisphosphate aldolase A	10558	1019.86481	2.99704	3056.572602	3056.566589	1.96723998155512	0	51.79	TiO2_B	1	260	289	R	TVPPAVTGITFLSGGQSEEEASINLNAINK	C		3108.4667	MSA_100B_EnrPhos-Select-Fc-3.6518.6518.3.dta																	No	0	0	0	0
P04075	ALDOA_HUMAN	Fructose-bisphosphate aldolase A	10527	1019.8645	2.99704	3056.571672	3056.566589	1.66297702078732	0	51.66	TiO2_B	2	260	289	R	TVPPAVTGITFLSGGQSEEEASINLNAINK	C		3746.1194	MSA_100B_EnrPhos-Select-Fc-4.8072.8072.3.dta																	No	0	0	0	0
P04075	ALDOA_HUMAN	Fructose-bisphosphate aldolase A	10579	1019.86529	2.99704	3056.574042	3056.566589	2.43835682395751	0	51.39	TiO2_B	1	260	289	R	TVPPAVTGITFLSGGQSEEEASINLNAINK	C		3331.6812	MSA_100B_EnrPhos-Select-Fc-3.6996.6996.3.dta																	No	0	0	0	0
P04075	ALDOA_HUMAN	Fructose-bisphosphate aldolase A	10533	1019.86456	2.99704	3056.571852	3056.566589	1.72186662608762	0	51.27	TiO2_B	2	260	289	R	TVPPAVTGITFLSGGQSEEEASINLNAINK	C		3000.9767	MSA_100B_EnrPhos-Select-Fc-4.6488.6488.3.dta																	No	0	0	0	0
P04075	ALDOA_HUMAN	Fructose-bisphosphate aldolase A	10509	1019.8642	2.99704	3056.570772	3056.566589	1.36852899428582	0	50.98	TiO2_B	2	260	289	R	TVPPAVTGITFLSGGQSEEEASINLNAINK	C		3784.976	MSA_100B_EnrPhos-Select-Fc-4.8153.8153.3.dta																	No	0	0	0	0
P04075	ALDOA_HUMAN	Fructose-bisphosphate aldolase A	10619	1019.86694	2.99704	3056.578992	3056.566589	4.05782096971573	0	50.82	TiO2_B	2	260	289	R	TVPPAVTGITFLSGGQSEEEASINLNAINK	C		5005.2484	MSA_100B_EnrPhos-Select-Fc-4.10034.10034.3.dta																	No	0	0	0	0
P04075	ALDOA_HUMAN	Fructose-bisphosphate aldolase A	10609	1019.86639	2.99704	3056.577342	3056.566589	3.51799958774673	0	50.76	TiO2_B	2	260	289	R	TVPPAVTGITFLSGGQSEEEASINLNAINK	C		4602.2224	MSA_100B_EnrPhos-Select-Fc-4.9470.9470.3.dta																	No	0	0	0	0
P04075	ALDOA_HUMAN	Fructose-bisphosphate aldolase A	10629	1019.86761	2.99704	3056.581002	3056.566589	4.71542156213655	0	50.37	TiO2_B	2	260	289	R	TVPPAVTGITFLSGGQSEEEASINLNAINK	C		4372.6754	MSA_100B_EnrPhos-Select-Fc-4.9154.9154.3.dta																	No	0	0	0	0
P04075	ALDOA_HUMAN	Fructose-bisphosphate aldolase A	10506	1019.86413	2.99704	3056.570562	3056.566589	1.29982445471921	0	50.27	TiO2_B	2	260	289	R	TVPPAVTGITFLSGGQSEEEASINLNAINK	C		3622.5749	MSA_100B_EnrPhos-Select-Fc-4.7814.7814.3.dta																	No	0	0	0	0
P04075	ALDOA_HUMAN	Fructose-bisphosphate aldolase A	10552	1019.86475	2.99704	3056.572422	3056.566589	1.90835037625482	0	50.21	TiO2_B	2	260	289	R	TVPPAVTGITFLSGGQSEEEASINLNAINK	C		3486.6892	MSA_100B_EnrPhos-Select-Fc-4.7526.7526.3.dta																	No	0	0	0	0
P04075	ALDOA_HUMAN	Fructose-bisphosphate aldolase A	10505	1019.86413	2.99704	3056.570562	3056.566589	1.29982445471921	0	50.05	TiO2_B	2	260	289	R	TVPPAVTGITFLSGGQSEEEASINLNAINK	C		3666.482	MSA_100B_EnrPhos-Select-Fc-4.7906.7906.3.dta																	No	0	0	0	0
P04075	ALDOA_HUMAN	Fructose-bisphosphate aldolase A	10554	1019.86475	2.99704	3056.572422	3056.566589	1.90835037625482	0	49.87	TiO2_B	2	260	289	R	TVPPAVTGITFLSGGQSEEEASINLNAINK	C		3558.5968	MSA_100B_EnrPhos-Select-Fc-4.7678.7678.3.dta																	No	0	0	0	0
P04075	ALDOA_HUMAN	Fructose-bisphosphate aldolase A	10484	1019.86383	2.99704	3056.569662	3056.566589	1.00537642821772	0	49.82	TiO2_B	2	260	289	R	TVPPAVTGITFLSGGQSEEEASINLNAINK	C		2978.5605	MSA_100B_EnrPhos-Select-Fc-4.6440.6440.3.dta																	No	0	0	0	0
P04075	ALDOA_HUMAN	Fructose-bisphosphate aldolase A	10567	1019.86493	2.99704	3056.572962	3056.566589	2.08501919215572	0	49.82	TiO2_B	2	260	289	R	TVPPAVTGITFLSGGQSEEEASINLNAINK	C		3933.6658	MSA_100B_EnrPhos-Select-Fc-4.8457.8457.3.dta																	No	0	0	0	0
P04075	ALDOA_HUMAN	Fructose-bisphosphate aldolase A	10576	1019.86511	2.99704	3056.573502	3056.566589	2.26168800805662	0	49.78	TiO2_B	2	260	289	R	TVPPAVTGITFLSGGQSEEEASINLNAINK	C		5253.4592	MSA_100B_EnrPhos-Select-Fc-4.10442.10442.3.dta																	No	0	0	0	0
P04075	ALDOA_HUMAN	Fructose-bisphosphate aldolase A	10497	1019.86407	2.99704	3056.570382	3056.566589	1.24093484941892	0	49.59	TiO2_B	2	260	289	R	TVPPAVTGITFLSGGQSEEEASINLNAINK	C		5141.2907	MSA_100B_EnrPhos-Select-Fc-4.10254.10254.3.dta																	No	0	0	0	0
P04075	ALDOA_HUMAN	Fructose-bisphosphate aldolase A	10447	1019.86011	2.99704	3056.558502	3056.566589	-2.64577910040081	0	49.54	TiO2_B	2	260	289	R	TVPPAVTGITFLSGGQSEEEASINLNAINK	C		5108.9422	MSA_100B_EnrPhos-Select-Fc-4.10200.10200.3.dta																	No	0	0	0	0
P04075	ALDOA_HUMAN	Fructose-bisphosphate aldolase A	10590	1019.86554	2.99704	3056.574792	3056.566589	2.68373017927624	0	49.52	TiO2_B	2	260	289	R	TVPPAVTGITFLSGGQSEEEASINLNAINK	C		5060.9365	MSA_100B_EnrPhos-Select-Fc-4.10119.10119.3.dta																	No	0	0	0	0
P04075	ALDOA_HUMAN	Fructose-bisphosphate aldolase A	10482	1019.86383	2.99704	3056.569662	3056.566589	1.00537642821772	0	49.5	TiO2_B	2	260	289	R	TVPPAVTGITFLSGGQSEEEASINLNAINK	C		3279.3276	MSA_100B_EnrPhos-Select-Fc-4.7086.7086.3.dta																	No	0	0	0	0
P04075	ALDOA_HUMAN	Fructose-bisphosphate aldolase A	10623	1019.86713	2.99704	3056.579562	3056.566589	4.24430471973416	0	49.22	TiO2_B	2	260	289	R	TVPPAVTGITFLSGGQSEEEASINLNAINK	C		4492.3851	MSA_100B_EnrPhos-Select-Fc-4.9318.9318.3.dta																	No	0	0	0	0
P04075	ALDOA_HUMAN	Fructose-bisphosphate aldolase A	10575	1019.86505	2.99704	3056.573322	3056.566589	2.20279840275632	0	48.98	TiO2_B	2	260	289	R	TVPPAVTGITFLSGGQSEEEASINLNAINK	C		3245.5161	MSA_100B_EnrPhos-Select-Fc-4.7014.7014.3.dta																	No	0	0	0	0
P04075	ALDOA_HUMAN	Fructose-bisphosphate aldolase A	10622	1019.867	2.99704	3056.579172	3056.566589	4.11671057501603	0	48.93	TiO2_B	2	260	289	R	TVPPAVTGITFLSGGQSEEEASINLNAINK	C		4477.4781	MSA_100B_EnrPhos-Select-Fc-4.9298.9298.3.dta																	No	0	0	0	0
P04075	ALDOA_HUMAN	Fructose-bisphosphate aldolase A	10586	1019.86548	2.99704	3056.574612	3056.566589	2.62484057397594	0	48.92	TiO2_B	2	260	289	R	TVPPAVTGITFLSGGQSEEEASINLNAINK	C		3881.0123	MSA_100B_EnrPhos-Select-Fc-4.8352.8352.3.dta																	No	0	0	0	0
P04075	ALDOA_HUMAN	Fructose-bisphosphate aldolase A	10605	1019.86621	2.99704	3056.576802	3056.566589	3.34133077184584	0	48.87	TiO2_B	2	260	289	R	TVPPAVTGITFLSGGQSEEEASINLNAINK	C		4452.9295	MSA_100B_EnrPhos-Select-Fc-4.9263.9263.3.dta																	No	0	0	0	0
P04075	ALDOA_HUMAN	Fructose-bisphosphate aldolase A	10498	1019.86407	2.99704	3056.570382	3056.566589	1.24093484941892	0	48.77	TiO2_B	2	260	289	R	TVPPAVTGITFLSGGQSEEEASINLNAINK	C		4680.2784	MSA_100B_EnrPhos-Select-Fc-4.9583.9583.3.dta																	No	0	0	0	0
P04075	ALDOA_HUMAN	Fructose-bisphosphate aldolase A	10450	1019.86249	2.99704	3056.565642	3056.566589	-0.309824756772697	0	48.74	TiO2_B	2	260	289	R	TVPPAVTGITFLSGGQSEEEASINLNAINK	C		5096.0087	MSA_100B_EnrPhos-Select-Fc-4.10178.10178.3.dta																	No	0	0	0	0
P04075	ALDOA_HUMAN	Fructose-bisphosphate aldolase A	10488	1019.86395	2.99704	3056.57002199999	3056.566589	1.12315563881832	0	48.63	TiO2_B	2	260	289	R	TVPPAVTGITFLSGGQSEEEASINLNAINK	C		3095.7745	MSA_100B_EnrPhos-Select-Fc-4.6693.6693.3.dta																	No	0	0	0	0
P04075	ALDOA_HUMAN	Fructose-bisphosphate aldolase A	10480	1019.86377	2.99704	3056.569482	3056.566589	0.946486822917421	0	48.59	TiO2_B	2	260	289	R	TVPPAVTGITFLSGGQSEEEASINLNAINK	C		4902.4443	MSA_100B_EnrPhos-Select-Fc-4.9896.9896.3.dta																	No	0	0	0	0
P04075	ALDOA_HUMAN	Fructose-bisphosphate aldolase A	10503	1019.86407	2.99704	3056.570382	3056.566589	1.24093484941892	0	48.45	TiO2_B	2	260	289	R	TVPPAVTGITFLSGGQSEEEASINLNAINK	C		3073.77	MSA_100B_EnrPhos-Select-Fc-4.6646.6646.3.dta																	No	0	0	0	0
P04075	ALDOA_HUMAN	Fructose-bisphosphate aldolase A	10615	1019.86664	2.99704	3056.578092	3056.566589	3.76337294321424	0	48.38	TiO2_B	2	260	289	R	TVPPAVTGITFLSGGQSEEEASINLNAINK	C		4613.5883	MSA_100B_EnrPhos-Select-Fc-4.9487.9487.3.dta																	No	0	0	0	0
P04075	ALDOA_HUMAN	Fructose-bisphosphate aldolase A	10463	1019.86322	2.99704	3056.567832	3056.566589	0.406665441097199	0	48.36	TiO2_B	2	260	289	R	TVPPAVTGITFLSGGQSEEEASINLNAINK	C		3756.3971	MSA_100B_EnrPhos-Select-Fc-4.8094.8094.3.dta																	No	0	0	0	0
P04075	ALDOA_HUMAN	Fructose-bisphosphate aldolase A	10571	1019.86505	2.99704	3056.573322	3056.566589	2.20279840275632	0	48.33	TiO2_B	2	260	289	R	TVPPAVTGITFLSGGQSEEEASINLNAINK	C		3947.0806	MSA_100B_EnrPhos-Select-Fc-4.8483.8483.3.dta																	No	0	0	0	0
P04075	ALDOA_HUMAN	Fructose-bisphosphate aldolase A	10625	1019.86725	2.99704	3056.579922	3056.566589	4.36208393033476	0	48.33	TiO2_B	2	260	289	R	TVPPAVTGITFLSGGQSEEEASINLNAINK	C		4514.7581	MSA_100B_EnrPhos-Select-Fc-4.9349.9349.3.dta																	No	0	0	0	0
P04075	ALDOA_HUMAN	Fructose-bisphosphate aldolase A	10582	1019.86542	2.99704	3056.574432	3056.566589	2.56595096867564	0	48.14	TiO2_B	2	260	289	R	TVPPAVTGITFLSGGQSEEEASINLNAINK	C		4735.1912	MSA_100B_EnrPhos-Select-Fc-4.9662.9662.3.dta																	No	0	0	0	0
P04075	ALDOA_HUMAN	Fructose-bisphosphate aldolase A	10559	1019.86481	2.99704	3056.572602	3056.566589	1.96723998155512	0	47.59	TiO2_B	2	260	289	R	TVPPAVTGITFLSGGQSEEEASINLNAINK	C		3210.8544	MSA_100B_EnrPhos-Select-Fc-4.6940.6940.3.dta																	No	0	0	0	0
P04075	ALDOA_HUMAN	Fructose-bisphosphate aldolase A	10490	1019.86401	2.99704	3056.570202	3056.566589	1.18204524411862	0	47.44	TiO2_B	2	260	289	R	TVPPAVTGITFLSGGQSEEEASINLNAINK	C		4763.5845	MSA_100B_EnrPhos-Select-Fc-4.9703.9703.3.dta																	No	0	0	0	0
P04075	ALDOA_HUMAN	Fructose-bisphosphate aldolase A	10536	1019.86456	2.99704	3056.571852	3056.566589	1.72186662608762	0	47.33	TiO2_B	2	260	289	R	TVPPAVTGITFLSGGQSEEEASINLNAINK	C		3013.3516	MSA_100B_EnrPhos-Select-Fc-4.6515.6515.3.dta																	No	0	0	0	0
P04075	ALDOA_HUMAN	Fructose-bisphosphate aldolase A	10577	1019.86511	2.99704	3056.573502	3056.566589	2.26168800805662	0	47.28	TiO2_B	2	260	289	R	TVPPAVTGITFLSGGQSEEEASINLNAINK	C		3367.4699	MSA_100B_EnrPhos-Select-Fc-4.7274.7274.3.dta																	No	0	0	0	0
P04075	ALDOA_HUMAN	Fructose-bisphosphate aldolase A	10553	1019.86475	2.99704	3056.572422	3056.566589	1.90835037625482	0	47.18	TiO2_B	2	260	289	R	TVPPAVTGITFLSGGQSEEEASINLNAINK	C		3256.6269	MSA_100B_EnrPhos-Select-Fc-4.7038.7038.3.dta																	No	0	0	0	0
P04075	ALDOA_HUMAN	Fructose-bisphosphate aldolase A	10467	1019.86352	2.99704	3056.568732	3056.566589	0.701113467598693	0	47.09	TiO2_B	1	260	289	R	TVPPAVTGITFLSGGQSEEEASINLNAINK	C		3097.4098	MSA_100B_EnrPhos-Select-Fc-3.6494.6494.3.dta																	No	0	0	0	0
P04075	ALDOA_HUMAN	Fructose-bisphosphate aldolase A	10517	1019.86432	2.99704	3056.571132	3056.566589	1.48630820488642	0	46.86	TiO2_B	2	260	289	R	TVPPAVTGITFLSGGQSEEEASINLNAINK	C		3267.4474	MSA_100B_EnrPhos-Select-Fc-4.7061.7061.3.dta																	No	0	0	0	0
P04075	ALDOA_HUMAN	Fructose-bisphosphate aldolase A	10526	1019.8645	2.99704	3056.571672	3056.566589	1.66297702078732	0	46.6	TiO2_B	2	260	289	R	TVPPAVTGITFLSGGQSEEEASINLNAINK	C		4834.8468	MSA_100B_EnrPhos-Select-Fc-4.9805.9805.3.dta																	No	0	0	0	0
P04075	ALDOA_HUMAN	Fructose-bisphosphate aldolase A	10551	1019.86475	2.99704	3056.572422	3056.566589	1.90835037625482	0	46.6	TiO2_B	2	260	289	R	TVPPAVTGITFLSGGQSEEEASINLNAINK	C		3840.6114	MSA_100B_EnrPhos-Select-Fc-4.8270.8270.3.dta																	No	0	0	0	0
P04075	ALDOA_HUMAN	Fructose-bisphosphate aldolase A	10572	1019.86505	2.99704	3056.573322	3056.566589	2.20279840275632	0	46.29	TiO2_B	2	260	289	R	TVPPAVTGITFLSGGQSEEEASINLNAINK	C		4724.8387	MSA_100B_EnrPhos-Select-Fc-4.9648.9648.3.dta																	No	0	0	0	0
P04075	ALDOA_HUMAN	Fructose-bisphosphate aldolase A	10614	1019.86658	2.99704	3056.577912	3056.566589	3.70448333791394	0	46.29	TiO2_B	2	260	289	R	TVPPAVTGITFLSGGQSEEEASINLNAINK	C		4004.4657	MSA_100B_EnrPhos-Select-Fc-4.8588.8588.3.dta																	No	0	0	0	0
P04075	ALDOA_HUMAN	Fructose-bisphosphate aldolase A	10458	1019.86316	2.99704	3056.567652	3056.566589	0.3477758357969	0	46.22	TiO2_B	2	260	289	R	TVPPAVTGITFLSGGQSEEEASINLNAINK	C		2966.9987	MSA_100B_EnrPhos-Select-Fc-4.6413.6413.3.dta																	No	0	0	0	0
P04075	ALDOA_HUMAN	Fructose-bisphosphate aldolase A	10455	1019.86285	2.99704	3056.566722	3056.566589	0.0435128750290962	0	46.21	TiO2_B	2	260	289	R	TVPPAVTGITFLSGGQSEEEASINLNAINK	C		5264.9636	MSA_100B_EnrPhos-Select-Fc-4.10461.10461.3.dta																	No	0	0	0	0
P04075	ALDOA_HUMAN	Fructose-bisphosphate aldolase A	10583	1019.86542	2.99704	3056.574432	3056.566589	2.56595096867564	0	46.13	TiO2_B	2	260	289	R	TVPPAVTGITFLSGGQSEEEASINLNAINK	C		3993.4795	MSA_100B_EnrPhos-Select-Fc-4.8567.8567.3.dta																	No	0	0	0	0
P04075	ALDOA_HUMAN	Fructose-bisphosphate aldolase A	10543	1019.86468	2.99704	3056.572212	3056.566589	1.83964583668821	0	46.09	TiO2_B	1	260	289	R	TVPPAVTGITFLSGGQSEEEASINLNAINK	C		3146.2095	MSA_100B_EnrPhos-Select-Fc-3.6599.6599.3.dta																	No	0	0	0	0
P04075	ALDOA_HUMAN	Fructose-bisphosphate aldolase A	10603	1019.86603	2.99704	3056.576262	3056.566589	3.16466195594494	0	46.04	TiO2_B	2	260	289	R	TVPPAVTGITFLSGGQSEEEASINLNAINK	C		3852.1536	MSA_100B_EnrPhos-Select-Fc-4.8294.8294.3.dta																	No	0	0	0	0
P04075	ALDOA_HUMAN	Fructose-bisphosphate aldolase A	10469	1019.86352	2.99704	3056.568732	3056.566589	0.701113467598693	0	45.99	TiO2_B	2	260	289	R	TVPPAVTGITFLSGGQSEEEASINLNAINK	C		2954.0568	MSA_100B_EnrPhos-Select-Fc-4.6385.6385.3.dta																	No	0	0	0	0
P04075	ALDOA_HUMAN	Fructose-bisphosphate aldolase A	10628	1019.86749	2.99704	3056.580642	3056.566589	4.59764235153595	0	45.86	TiO2_B	2	260	289	R	TVPPAVTGITFLSGGQSEEEASINLNAINK	C		4343.5634	MSA_100B_EnrPhos-Select-Fc-4.9113.9113.3.dta																	No	0	0	0	0
P04075	ALDOA_HUMAN	Fructose-bisphosphate aldolase A	10489	1019.86395	2.99704	3056.57002199999	3056.566589	1.12315563881832	0	45.85	TiO2_B	2	260	289	R	TVPPAVTGITFLSGGQSEEEASINLNAINK	C		2931.1469	MSA_100B_EnrPhos-Select-Fc-4.6335.6335.3.dta																	No	0	0	0	0
P04075	ALDOA_HUMAN	Fructose-bisphosphate aldolase A	10504	1019.86413	2.99704	3056.570562	3056.566589	1.29982445471921	0	45.65	TiO2_B	2	260	289	R	TVPPAVTGITFLSGGQSEEEASINLNAINK	C		4960.7875	MSA_100B_EnrPhos-Select-Fc-4.9974.9974.3.dta																	No	0	0	0	0
P04075	ALDOA_HUMAN	Fructose-bisphosphate aldolase A	10607	1019.86621	2.99704	3056.576802	3056.566589	3.34133077184584	0	45.64	TiO2_B	2	260	289	R	TVPPAVTGITFLSGGQSEEEASINLNAINK	C		4090.8771	MSA_100B_EnrPhos-Select-Fc-4.8736.8736.3.dta																	No	0	0	0	0
P04075	ALDOA_HUMAN	Fructose-bisphosphate aldolase A	10549	1019.86475	2.99704	3056.572422	3056.566589	1.90835037625482	0	45.59	TiO2_B	2	260	289	R	TVPPAVTGITFLSGGQSEEEASINLNAINK	C		4661.208	MSA_100B_EnrPhos-Select-Fc-4.9555.9555.3.dta																	No	0	0	0	0
P04075	ALDOA_HUMAN	Fructose-bisphosphate aldolase A	10502	1019.86407	2.99704	3056.570382	3056.566589	1.24093484941892	0	45.5	TiO2_B	2	260	289	R	TVPPAVTGITFLSGGQSEEEASINLNAINK	C		3314.415	MSA_100B_EnrPhos-Select-Fc-4.7161.7161.3.dta																	No	0	0	0	0
P04075	ALDOA_HUMAN	Fructose-bisphosphate aldolase A	10573	1019.86505	2.99704	3056.573322	3056.566589	2.20279840275632	0	45.45	TiO2_B	1	260	289	R	TVPPAVTGITFLSGGQSEEEASINLNAINK	C		3181.5704	MSA_100B_EnrPhos-Select-Fc-3.6675.6675.3.dta																	No	0	0	0	0
P04075	ALDOA_HUMAN	Fructose-bisphosphate aldolase A	10626	1019.86725	2.99704	3056.579922	3056.566589	4.36208393033476	0	45.45	TiO2_B	2	260	289	R	TVPPAVTGITFLSGGQSEEEASINLNAINK	C		4390.6306	MSA_100B_EnrPhos-Select-Fc-4.9179.9179.3.dta																	No	0	0	0	0
P04075	ALDOA_HUMAN	Fructose-bisphosphate aldolase A	10602	1019.86597	2.99704	3056.576082	3056.566589	3.10577235064464	0	45.36	TiO2_B	2	260	289	R	TVPPAVTGITFLSGGQSEEEASINLNAINK	C		4580.7357	MSA_100B_EnrPhos-Select-Fc-4.9440.9440.3.dta																	No	0	0	0	0
P04075	ALDOA_HUMAN	Fructose-bisphosphate aldolase A	10538	1019.86462	2.99704	3056.572032	3056.566589	1.78075623138791	0	45.3	TiO2_B	2	260	289	R	TVPPAVTGITFLSGGQSEEEASINLNAINK	C		4438.797	MSA_100B_EnrPhos-Select-Fc-4.9244.9244.3.dta																	No	0	0	0	0
P04075	ALDOA_HUMAN	Fructose-bisphosphate aldolase A	10610	1019.86639	2.99704	3056.577342	3056.566589	3.51799958774673	0	45.19	TiO2_B	2	260	289	R	TVPPAVTGITFLSGGQSEEEASINLNAINK	C		4809.9156	MSA_100B_EnrPhos-Select-Fc-4.9769.9769.3.dta																	No	0	0	0	0
P04075	ALDOA_HUMAN	Fructose-bisphosphate aldolase A	10597	1019.86566	2.99704	3056.575152	3056.566589	2.80150938987684	0	45.13	TiO2_B	2	260	289	R	TVPPAVTGITFLSGGQSEEEASINLNAINK	C		4525.5961	MSA_100B_EnrPhos-Select-Fc-4.9364.9364.3.dta																	No	0	0	0	0
P04075	ALDOA_HUMAN	Fructose-bisphosphate aldolase A	10594	1019.86566	2.99704	3056.575152	3056.566589	2.80150938987684	0	45.1	TiO2_B	2	260	289	R	TVPPAVTGITFLSGGQSEEEASINLNAINK	C		5025.5442	MSA_100B_EnrPhos-Select-Fc-4.10062.10062.3.dta																	No	0	0	0	0
P04075	ALDOA_HUMAN	Fructose-bisphosphate aldolase A	10616	1019.8667	2.99704	3056.578272	3056.566589	3.82226254851454	0	45.06	TiO2_B	2	260	289	R	TVPPAVTGITFLSGGQSEEEASINLNAINK	C		4644.0526	MSA_100B_EnrPhos-Select-Fc-4.9530.9530.3.dta																	No	0	0	0	0
P04075	ALDOA_HUMAN	Fructose-bisphosphate aldolase A	10514	1019.86426	2.99704	3056.570952	3056.566589	1.42741859958612	0	45.02	TiO2_B	2	260	289	R	TVPPAVTGITFLSGGQSEEEASINLNAINK	C		3814.95	MSA_100B_EnrPhos-Select-Fc-4.8216.8216.3.dta																	No	0	0	0	0
P04075	ALDOA_HUMAN	Fructose-bisphosphate aldolase A	10453	1019.86273	2.99704	3056.566362	3056.566589	-0.0742663355715017	0	44.87	TiO2_B	2	260	289	R	TVPPAVTGITFLSGGQSEEEASINLNAINK	C		3683.4266	MSA_100B_EnrPhos-Select-Fc-4.7941.7941.3.dta																	No	0	0	0	0
P04075	ALDOA_HUMAN	Fructose-bisphosphate aldolase A	10627	1019.86749	2.99704	3056.580642	3056.566589	4.59764235153595	0	44.86	TiO2_B	2	260	289	R	TVPPAVTGITFLSGGQSEEEASINLNAINK	C		4402.5025	MSA_100B_EnrPhos-Select-Fc-4.9195.9195.3.dta																	No	0	0	0	0
P04075	ALDOA_HUMAN	Fructose-bisphosphate aldolase A	10522	1019.86438	2.99704	3056.571312	3056.566589	1.54519781018672	0	44.6	TiO2_B	2	260	289	R	TVPPAVTGITFLSGGQSEEEASINLNAINK	C		3796.654	MSA_100B_EnrPhos-Select-Fc-4.8177.8177.3.dta																	No	0	0	0	0
P04075	ALDOA_HUMAN	Fructose-bisphosphate aldolase A	10508	1019.8642	2.99704	3056.570772	3056.566589	1.36852899428582	0	44.4	TiO2_B	2	260	289	R	TVPPAVTGITFLSGGQSEEEASINLNAINK	C		3440.8444	MSA_100B_EnrPhos-Select-Fc-4.7429.7429.3.dta																	No	0	0	0	0
P04075	ALDOA_HUMAN	Fructose-bisphosphate aldolase A	10565	1019.86487	2.99704	3056.572782	3056.566589	2.02612958685542	0	44.33	TiO2_B	2	260	289	R	TVPPAVTGITFLSGGQSEEEASINLNAINK	C		3221.1922	MSA_100B_EnrPhos-Select-Fc-4.6962.6962.3.dta																	No	0	0	0	0
P04075	ALDOA_HUMAN	Fructose-bisphosphate aldolase A	10612	1019.86652	2.99704	3056.577732	3056.566589	3.64559373261364	0	44.08	TiO2_B	2	260	289	R	TVPPAVTGITFLSGGQSEEEASINLNAINK	C		5238.177	MSA_100B_EnrPhos-Select-Fc-4.10416.10416.3.dta																	No	0	0	0	0
P04075	ALDOA_HUMAN	Fructose-bisphosphate aldolase A	10487	1019.86395	2.99704	3056.57002199999	3056.566589	1.12315563881832	0	43.9	TiO2_B	1	260	289	R	TVPPAVTGITFLSGGQSEEEASINLNAINK	C		3064.1439	MSA_100B_EnrPhos-Select-Fc-3.6422.6422.3.dta																	No	0	0	0	0
P04075	ALDOA_HUMAN	Fructose-bisphosphate aldolase A	10592	1019.8656	2.99704	3056.574972	3056.566589	2.74261978457654	0	43.89	TiO2_B	1	260	289	R	TVPPAVTGITFLSGGQSEEEASINLNAINK	C		3533.7482	MSA_100B_EnrPhos-Select-Fc-3.7424.7424.3.dta																	No	0	0	0	0
P04075	ALDOA_HUMAN	Fructose-bisphosphate aldolase A	10574	1019.86505	2.99704	3056.573322	3056.566589	2.20279840275632	0	43.65	TiO2_B	2	260	289	R	TVPPAVTGITFLSGGQSEEEASINLNAINK	C		3429.6379	MSA_100B_EnrPhos-Select-Fc-4.7405.7405.3.dta																	No	0	0	0	0
P04075	ALDOA_HUMAN	Fructose-bisphosphate aldolase A	10523	1019.86438	2.99704	3056.571312	3056.566589	1.54519781018672	0	43.57	TiO2_B	2	260	289	R	TVPPAVTGITFLSGGQSEEEASINLNAINK	C		3464.0703	MSA_100B_EnrPhos-Select-Fc-4.7478.7478.3.dta																	No	0	0	0	0
P04075	ALDOA_HUMAN	Fructose-bisphosphate aldolase A	10470	1019.86352	2.99704	3056.568732	3056.566589	0.701113467598693	0	43.52	TiO2_B	2	260	289	R	TVPPAVTGITFLSGGQSEEEASINLNAINK	C		3187.0826	MSA_100B_EnrPhos-Select-Fc-4.6889.6889.3.dta																	No	0	0	0	0
P04075	ALDOA_HUMAN	Fructose-bisphosphate aldolase A	10537	1019.86462	2.99704	3056.572032	3056.566589	1.78075623138791	0	43.49	TiO2_B	2	260	289	R	TVPPAVTGITFLSGGQSEEEASINLNAINK	C		4698.2087	MSA_100B_EnrPhos-Select-Fc-4.9609.9609.3.dta																	No	0	0	0	0
P04075	ALDOA_HUMAN	Fructose-bisphosphate aldolase A	10556	1019.86481	2.99704	3056.572602	3056.566589	1.96723998155512	0	43.48	TiO2_B	2	260	289	R	TVPPAVTGITFLSGGQSEEEASINLNAINK	C		5180.9472	MSA_100B_EnrPhos-Select-Fc-4.10320.10320.3.dta																	No	0	0	0	0
P04075	ALDOA_HUMAN	Fructose-bisphosphate aldolase A	10481	1019.86377	2.99704	3056.569482	3056.566589	0.946486822917421	0	43.47	TiO2_B	2	260	289	R	TVPPAVTGITFLSGGQSEEEASINLNAINK	C		3303.5937	MSA_100B_EnrPhos-Select-Fc-4.7138.7138.3.dta																	No	0	0	0	0
P04075	ALDOA_HUMAN	Fructose-bisphosphate aldolase A	10547	1019.86468	2.99704	3056.572212	3056.566589	1.83964583668821	0	43.47	TiO2_B	2	260	289	R	TVPPAVTGITFLSGGQSEEEASINLNAINK	C		3106.8148	MSA_100B_EnrPhos-Select-Fc-4.6717.6717.3.dta																	No	0	0	0	0
P04075	ALDOA_HUMAN	Fructose-bisphosphate aldolase A	10539	1019.86462	2.99704	3056.572032	3056.566589	1.78075623138791	0	43.01	TiO2_B	2	260	289	R	TVPPAVTGITFLSGGQSEEEASINLNAINK	C		3403.9454	MSA_100B_EnrPhos-Select-Fc-4.7351.7351.3.dta																	No	0	0	0	0
P04075	ALDOA_HUMAN	Fructose-bisphosphate aldolase A	10493	1019.86401	2.99704	3056.570202	3056.566589	1.18204524411862	0	42.89	TiO2_B	2	260	289	R	TVPPAVTGITFLSGGQSEEEASINLNAINK	C		4567.4174	MSA_100B_EnrPhos-Select-Fc-4.9421.9421.3.dta																	No	0	0	0	0
P04075	ALDOA_HUMAN	Fructose-bisphosphate aldolase A	10501	1019.86407	2.99704	3056.570382	3056.566589	1.24093484941892	0	42.39	TiO2_B	2	260	289	R	TVPPAVTGITFLSGGQSEEEASINLNAINK	C		3351.9322	MSA_100B_EnrPhos-Select-Fc-4.7241.7241.3.dta																	No	0	0	0	0
P04075	ALDOA_HUMAN	Fructose-bisphosphate aldolase A	10532	1019.86456	2.99704	3056.571852	3056.566589	1.72186662608762	0	42.34	TiO2_B	2	260	289	R	TVPPAVTGITFLSGGQSEEEASINLNAINK	C		4631.4901	MSA_100B_EnrPhos-Select-Fc-4.9511.9511.3.dta																	No	0	0	0	0
P04075	ALDOA_HUMAN	Fructose-bisphosphate aldolase A	10578	1019.86517	2.99704	3056.573682	3056.566589	2.32057761335691	0	42.34	TiO2_B	2	260	289	R	TVPPAVTGITFLSGGQSEEEASINLNAINK	C		4122.4709	MSA_100B_EnrPhos-Select-Fc-4.8789.8789.3.dta																	No	0	0	0	0
P04075	ALDOA_HUMAN	Fructose-bisphosphate aldolase A	10465	1019.86334	2.99704	3056.568192	3056.566589	0.524444651697797	0	42.26	TiO2_B	2	260	289	R	TVPPAVTGITFLSGGQSEEEASINLNAINK	C		3049.9104	MSA_100B_EnrPhos-Select-Fc-4.6594.6594.3.dta																	No	0	0	0	0
P04075	ALDOA_HUMAN	Fructose-bisphosphate aldolase A	10475	1019.86365	2.99704	3056.569122	3056.566589	0.828707612316823	0	42.14	TiO2_B	2	260	289	R	TVPPAVTGITFLSGGQSEEEASINLNAINK	C		3378.391	MSA_100B_EnrPhos-Select-Fc-4.7297.7297.3.dta																	No	0	0	0	0
P04075	ALDOA_HUMAN	Fructose-bisphosphate aldolase A	10570	1019.86499	2.99704	3056.573142	3056.566589	2.14390879745602	0	41.54	TiO2_B	2	260	289	R	TVPPAVTGITFLSGGQSEEEASINLNAINK	C		3721.5946	MSA_100B_EnrPhos-Select-Fc-4.8020.8020.3.dta																	No	0	0	0	0
P04075	ALDOA_HUMAN	Fructose-bisphosphate aldolase A	10518	1019.86432	2.99704	3056.571132	3056.566589	1.48630820488642	0	41.34	TiO2_B	2	260	289	R	TVPPAVTGITFLSGGQSEEEASINLNAINK	C		3655.9577	MSA_100B_EnrPhos-Select-Fc-4.7884.7884.3.dta																	No	0	0	0	0
P04075	ALDOA_HUMAN	Fructose-bisphosphate aldolase A	10530	1019.8645	2.99704	3056.571672	3056.566589	1.66297702078732	0	40.79	TiO2_B	2	260	289	R	TVPPAVTGITFLSGGQSEEEASINLNAINK	C		3498.6171	MSA_100B_EnrPhos-Select-Fc-4.7551.7551.3.dta																	No	0	0	0	0
P04075	ALDOA_HUMAN	Fructose-bisphosphate aldolase A	10562	1019.86487	2.99704	3056.572782	3056.566589	2.02612958685542	0	40.75	TiO2_B	1	260	289	R	TVPPAVTGITFLSGGQSEEEASINLNAINK	C		3287.0214	MSA_100B_EnrPhos-Select-Fc-3.6901.6901.3.dta																	No	0	0	0	0
P04075	ALDOA_HUMAN	Fructose-bisphosphate aldolase A	10495	1019.86401	2.99704	3056.570202	3056.566589	1.18204524411862	0	40.46	TiO2_B	2	260	289	R	TVPPAVTGITFLSGGQSEEEASINLNAINK	C		4079.0852	MSA_100B_EnrPhos-Select-Fc-4.8716.8716.3.dta																	No	0	0	0	0
P04075	ALDOA_HUMAN	Fructose-bisphosphate aldolase A	10476	1019.86365	2.99704	3056.569122	3056.566589	0.828707612316823	0	40.33	TiO2_B	2	260	289	R	TVPPAVTGITFLSGGQSEEEASINLNAINK	C		3547.7356	MSA_100B_EnrPhos-Select-Fc-4.7655.7655.3.dta																	No	0	0	0	0
P04075	ALDOA_HUMAN	Fructose-bisphosphate aldolase A	10511	1019.8642	2.99704	3056.570772	3056.566589	1.36852899428582	0	40.21	TiO2_B	1	260	289	R	TVPPAVTGITFLSGGQSEEEASINLNAINK	C		3082.1104	MSA_100B_EnrPhos-Select-Fc-3.6461.6461.3.dta																	No	0	0	0	0
P04075	ALDOA_HUMAN	Fructose-bisphosphate aldolase A	10598	1019.86566	2.99704	3056.575152	3056.566589	2.80150938987684	0	40.17	TiO2_B	2	260	289	R	TVPPAVTGITFLSGGQSEEEASINLNAINK	C		4194.4365	MSA_100B_EnrPhos-Select-Fc-4.8895.8895.3.dta																	No	0	0	0	0
P04075	ALDOA_HUMAN	Fructose-bisphosphate aldolase A	10600	1019.86584	2.99704	3056.575692	3056.566589	2.97817820577773	0	40.12	TiO2_B	2	260	289	R	TVPPAVTGITFLSGGQSEEEASINLNAINK	C		4019.7005	MSA_100B_EnrPhos-Select-Fc-4.8615.8615.3.dta																	No	0	0	0	0
P04075	ALDOA_HUMAN	Fructose-bisphosphate aldolase A	10464	1019.86322	2.99704	3056.567832	3056.566589	0.406665441097199	0	40.06	TiO2_B	1	260	289	R	TVPPAVTGITFLSGGQSEEEASINLNAINK	C		3251.0072	MSA_100B_EnrPhos-Select-Fc-3.6824.6824.3.dta																	No	0	0	0	0
P04075	ALDOA_HUMAN	Fructose-bisphosphate aldolase A	10542	1019.86462	2.99704	3056.572032	3056.566589	1.78075623138791	0	40.06	TiO2_B	2	260	289	R	TVPPAVTGITFLSGGQSEEEASINLNAINK	C		3039.122	MSA_100B_EnrPhos-Select-Fc-4.6571.6571.3.dta																	No	0	0	0	0
P04075	ALDOA_HUMAN	Fructose-bisphosphate aldolase A	10521	1019.86438	2.99704	3056.571312	3056.566589	1.54519781018672	0	40.05	TiO2_B	2	260	289	R	TVPPAVTGITFLSGGQSEEEASINLNAINK	C		4884.8203	MSA_100B_EnrPhos-Select-Fc-4.9872.9872.3.dta																	No	0	0	0	0
P04075	ALDOA_HUMAN	Fructose-bisphosphate aldolase A	10604	1019.86621	2.99704	3056.576802	3056.566589	3.34133077184584	0	39.99	TiO2_B	2	260	289	R	TVPPAVTGITFLSGGQSEEEASINLNAINK	C		5074.3981	MSA_100B_EnrPhos-Select-Fc-4.10142.10142.3.dta																	No	0	0	0	0
P04075	ALDOA_HUMAN	Fructose-bisphosphate aldolase A	10545	1019.86468	2.99704	3056.572212	3056.566589	1.83964583668821	0	39.87	TiO2_B	2	260	289	R	TVPPAVTGITFLSGGQSEEEASINLNAINK	C		3639.1955	MSA_100B_EnrPhos-Select-Fc-4.7849.7849.3.dta																	No	0	0	0	0
P04075	ALDOA_HUMAN	Fructose-bisphosphate aldolase A	10563	1019.86487	2.99704	3056.572782	3056.566589	2.02612958685542	0	39.7	TiO2_B	2	260	289	R	TVPPAVTGITFLSGGQSEEEASINLNAINK	C		3769.7083	MSA_100B_EnrPhos-Select-Fc-4.8121.8121.3.dta																	No	0	0	0	0
P04075	ALDOA_HUMAN	Fructose-bisphosphate aldolase A	10479	1019.86371	2.99704	3056.569302	3056.566589	0.887597217617122	0	39.6	TiO2_B	2	260	289	R	TVPPAVTGITFLSGGQSEEEASINLNAINK	C		3234.1856	MSA_100B_EnrPhos-Select-Fc-4.6990.6990.3.dta																	No	0	0	0	0
P04075	ALDOA_HUMAN	Fructose-bisphosphate aldolase A	10618	1019.86688	2.99704	3056.578812	3056.566589	3.99893136441543	0	39.39	TiO2_B	2	260	289	R	TVPPAVTGITFLSGGQSEEEASINLNAINK	C		4054.0722	MSA_100B_EnrPhos-Select-Fc-4.8677.8677.3.dta																	No	0	0	0	0
P04075	ALDOA_HUMAN	Fructose-bisphosphate aldolase A	10617	1019.86688	2.99704	3056.578812	3056.566589	3.99893136441543	0	39.21	TiO2_B	2	260	289	R	TVPPAVTGITFLSGGQSEEEASINLNAINK	C		4043.6418	MSA_100B_EnrPhos-Select-Fc-4.8659.8659.3.dta																	No	0	0	0	0
P04075	ALDOA_HUMAN	Fructose-bisphosphate aldolase A	10584	1019.86548	2.99704	3056.574612	3056.566589	2.62484057397594	0	38.92	TiO2_B	1	260	289	R	TVPPAVTGITFLSGGQSEEEASINLNAINK	C		3381.9864	MSA_100B_EnrPhos-Select-Fc-3.7103.7103.3.dta																	No	0	0	0	0
P04075	ALDOA_HUMAN	Fructose-bisphosphate aldolase A	10524	1019.86444	2.99704	3056.571492	3056.566589	1.60408741548702	0	38.82	TiO2_B	2	260	289	R	TVPPAVTGITFLSGGQSEEEASINLNAINK	C		3453.6575	MSA_100B_EnrPhos-Select-Fc-4.7456.7456.3.dta																	No	0	0	0	0
P04075	ALDOA_HUMAN	Fructose-bisphosphate aldolase A	10596	1019.86566	2.99704	3056.575152	3056.566589	2.80150938987684	0	38.66	TiO2_B	2	260	289	R	TVPPAVTGITFLSGGQSEEEASINLNAINK	C		4259.8291	MSA_100B_EnrPhos-Select-Fc-4.8993.8993.3.dta																	No	0	0	0	0
P04075	ALDOA_HUMAN	Fructose-bisphosphate aldolase A	10601	1019.8659	2.99704	3056.575872	3056.566589	3.03706781107803	0	37.6	TiO2_B	1	260	289	R	TVPPAVTGITFLSGGQSEEEASINLNAINK	C		3309.5164	MSA_100B_EnrPhos-Select-Fc-3.6949.6949.3.dta																	No	0	0	0	0
P04075	ALDOA_HUMAN	Fructose-bisphosphate aldolase A	10624	1019.86719	2.99704	3056.579742	3056.566589	4.30319432503446	0	37.59	TiO2_B	2	260	289	R	TVPPAVTGITFLSGGQSEEEASINLNAINK	C		4245.5685	MSA_100B_EnrPhos-Select-Fc-4.8971.8971.3.dta																	No	0	0	0	0
P04075	ALDOA_HUMAN	Fructose-bisphosphate aldolase A	10483	1019.86383	2.99704	3056.569662	3056.566589	1.00537642821772	0	37.28	TiO2_B	2	260	289	R	TVPPAVTGITFLSGGQSEEEASINLNAINK	C		3695.8897	MSA_100B_EnrPhos-Select-Fc-4.7967.7967.3.dta																	No	0	0	0	0
P04075	ALDOA_HUMAN	Fructose-bisphosphate aldolase A	10457	1019.86316	2.99704	3056.567652	3056.566589	0.3477758357969	0	36.92	TiO2_B	2	260	289	R	TVPPAVTGITFLSGGQSEEEASINLNAINK	C		2918.0928	MSA_100B_EnrPhos-Select-Fc-4.6307.6307.3.dta																	No	0	0	0	0
P04075	ALDOA_HUMAN	Fructose-bisphosphate aldolase A	10564	1019.86487	2.99704	3056.572782	3056.566589	2.02612958685542	0	36.83	TiO2_B	2	260	289	R	TVPPAVTGITFLSGGQSEEEASINLNAINK	C		3123.2251	MSA_100B_EnrPhos-Select-Fc-4.6752.6752.3.dta																	No	0	0	0	0
P04075	ALDOA_HUMAN	Fructose-bisphosphate aldolase A	10494	1019.86401	2.99704	3056.570202	3056.566589	1.18204524411862	0	36.64	TiO2_B	2	260	289	R	TVPPAVTGITFLSGGQSEEEASINLNAINK	C		3062.8299	MSA_100B_EnrPhos-Select-Fc-4.6622.6622.3.dta																	No	0	0	0	0
P04075	ALDOA_HUMAN	Fructose-bisphosphate aldolase A	10595	1019.86566	2.99704	3056.575152	3056.566589	2.80150938987684	0	36.62	TiO2_B	1	260	289	R	TVPPAVTGITFLSGGQSEEEASINLNAINK	C		3393.8087	MSA_100B_EnrPhos-Select-Fc-3.7128.7128.3.dta																	No	0	0	0	0
P04075	ALDOA_HUMAN	Fructose-bisphosphate aldolase A	10496	1019.86401	2.99704	3056.570202	3056.566589	1.18204524411862	0	36.54	TiO2_B	2	260	289	R	TVPPAVTGITFLSGGQSEEEASINLNAINK	C		3172.4978	MSA_100B_EnrPhos-Select-Fc-4.6858.6858.3.dta																	No	0	0	0	0
P04075	ALDOA_HUMAN	Fructose-bisphosphate aldolase A	10535	1019.86456	2.99704	3056.571852	3056.566589	1.72186662608762	0	36.32	TiO2_B	2	260	289	R	TVPPAVTGITFLSGGQSEEEASINLNAINK	C		3534.4733	MSA_100B_EnrPhos-Select-Fc-4.7627.7627.3.dta																	No	0	0	0	0
P04075	ALDOA_HUMAN	Fructose-bisphosphate aldolase A	10544	1019.86468	2.99704	3056.572212	3056.566589	1.83964583668821	0	36.32	TiO2_B	2	260	289	R	TVPPAVTGITFLSGGQSEEEASINLNAINK	C		3596.2366	MSA_100B_EnrPhos-Select-Fc-4.7758.7758.3.dta																	No	0	0	0	0
P04075	ALDOA_HUMAN	Fructose-bisphosphate aldolase A	10580	1019.86536	2.99704	3056.574252	3056.566589	2.50706136337534	0	36.23	TiO2_B	1	260	289	R	TVPPAVTGITFLSGGQSEEEASINLNAINK	C		3159.2338	MSA_100B_EnrPhos-Select-Fc-3.6627.6627.3.dta																	No	0	0	0	0
P04075	ALDOA_HUMAN	Fructose-bisphosphate aldolase A	10599	1019.86572	2.99704	3056.575332	3056.566589	2.86039899517714	0	35.33	TiO2_B	1	260	289	R	TVPPAVTGITFLSGGQSEEEASINLNAINK	C		3264.6427	MSA_100B_EnrPhos-Select-Fc-3.6853.6853.3.dta																	No	0	0	0	0
P04075	ALDOA_HUMAN	Fructose-bisphosphate aldolase A	10459	1019.86316	2.99704	3056.567652	3056.566589	0.3477758357969	0	35.21	TiO2_B	2	260	289	R	TVPPAVTGITFLSGGQSEEEASINLNAINK	C		3155.3267	MSA_100B_EnrPhos-Select-Fc-4.6821.6821.3.dta																	No	0	0	0	0
P04075	ALDOA_HUMAN	Fructose-bisphosphate aldolase A	10613	1019.86652	2.99704	3056.577732	3056.566589	3.64559373261364	0	34.96	TiO2_B	1	260	289	R	TVPPAVTGITFLSGGQSEEEASINLNAINK	C		3350.9546	MSA_100B_EnrPhos-Select-Fc-3.7037.7037.3.dta																	No	0	0	0	0
P04075	ALDOA_HUMAN	Fructose-bisphosphate aldolase A	10593	1019.8656	2.99704	3056.574972	3056.566589	2.74261978457654	0	34.92	TiO2_B	2	260	289	R	TVPPAVTGITFLSGGQSEEEASINLNAINK	C		4708.8211	MSA_100B_EnrPhos-Select-Fc-4.9625.9625.3.dta																	No	0	0	0	0
P04075	ALDOA_HUMAN	Fructose-bisphosphate aldolase A	10541	1019.86462	2.99704	3056.572032	3056.566589	1.78075623138791	0	34.37	TiO2_B	2	260	289	R	TVPPAVTGITFLSGGQSEEEASINLNAINK	C		3144.5831	MSA_100B_EnrPhos-Select-Fc-4.6798.6798.3.dta																	No	0	0	0	0
P04075	ALDOA_HUMAN	Fructose-bisphosphate aldolase A	10528	1019.8645	2.99704	3056.571672	3056.566589	1.66297702078732	0	33.66	TiO2_B	1	260	289	R	TVPPAVTGITFLSGGQSEEEASINLNAINK	C		3275.2791	MSA_100B_EnrPhos-Select-Fc-3.6876.6876.3.dta																	No	0	0	0	0
P04075	ALDOA_HUMAN	Fructose-bisphosphate aldolase A	10529	1019.8645	2.99704	3056.571672	3056.566589	1.66297702078732	0	32.88	TiO2_B	1	260	289	R	TVPPAVTGITFLSGGQSEEEASINLNAINK	C		3207.1321	MSA_100B_EnrPhos-Select-Fc-3.6730.6730.3.dta																	No	0	0	0	0
P04075	ALDOA_HUMAN	Fructose-bisphosphate aldolase A	10534	1019.86456	2.99704	3056.571852	3056.566589	1.72186662608762	0	32.51	TiO2_B	1	260	289	R	TVPPAVTGITFLSGGQSEEEASINLNAINK	C		3234.7128	MSA_100B_EnrPhos-Select-Fc-3.6789.6789.3.dta																	No	0	0	0	0
P04075	ALDOA_HUMAN	Fructose-bisphosphate aldolase A	10499	1019.86407	2.99704	3056.570382	3056.566589	1.24093484941892	0	32.07	TiO2_B	2	260	289	R	TVPPAVTGITFLSGGQSEEEASINLNAINK	C		3523.196	MSA_100B_EnrPhos-Select-Fc-4.7603.7603.3.dta																	No	0	0	0	0
P04075	ALDOA_HUMAN	Fructose-bisphosphate aldolase A	10525	1019.86444	2.99704	3056.571492	3056.566589	1.60408741548702	0	31.41	TiO2_B	2	260	289	R	TVPPAVTGITFLSGGQSEEEASINLNAINK	C		3134.2072	MSA_100B_EnrPhos-Select-Fc-4.6776.6776.3.dta																	No	0	0	0	0
P04075	ALDOA_HUMAN	Fructose-bisphosphate aldolase A	10581	1019.86536	2.99704	3056.574252	3056.566589	2.50706136337534	0	31.14	TiO2_B	1	260	289	R	TVPPAVTGITFLSGGQSEEEASINLNAINK	C		3438.7196	MSA_100B_EnrPhos-Select-Fc-3.7223.7223.3.dta																	No	0	0	0	0
P04075	ALDOA_HUMAN	Fructose-bisphosphate aldolase A	10473	765.14953	3.99473	3056.569016	3056.566589	0.794028178097649	0	23.83	TiO2_B	2	260	289	R	TVPPAVTGITFLSGGQSEEEASINLNAINK	C		2992.5668	MSA_100B_EnrPhos-Select-Fc-4.6470.6470.4.dta																	No	0	0	0	0
P04075	ALDOA_HUMAN	Fructose-bisphosphate aldolase A	10454	765.14892	3.99473	3056.566576	3056.566589	-0.00425313811263783	0	23.42	TiO2_B	2	260	289	R	TVPPAVTGITFLSGGQSEEEASINLNAINK	C		3011.907	MSA_100B_EnrPhos-Select-Fc-4.6512.6512.4.dta																	No	0	0	0	0
P04075	ALDOA_HUMAN	Fructose-bisphosphate aldolase A	10608	1019.86621	2.99704	3056.576802	3056.566589	3.34133077184584	0	23.02	TiO2_B	2	260	289	R	TVPPAVTGITFLSGGQSEEEASINLNAINK	C		4170.4675	MSA_100B_EnrPhos-Select-Fc-4.8859.8859.3.dta																	No	0	0	0	0
P04075	ALDOA_HUMAN	Fructose-bisphosphate aldolase A	10621	1019.86694	2.99704	3056.578992	3056.566589	4.05782096971573	0	22.73	TiO2_B	2	260	289	R	TVPPAVTGITFLSGGQSEEEASINLNAINK	C		4157.9318	MSA_100B_EnrPhos-Select-Fc-4.8840.8840.3.dta																	No	0	0	0	0
Q13813	SPTN1_HUMAN	Spectrin alpha chain, non-erythrocytic 1	10934	1089.50757	2.99723	3265.500882	3265.49408	2.08299259874317	0	25.79	TiO2_B	2	1153	1181	K	VAEDLESEGLMAEEVQAVQQQEVYGMMPR	D		3124.0472	MSA_100B_EnrPhos-Select-Fc-4.6754.6754.3.dta																	No	0	0	0	0
Q14204	DYHC1_HUMAN	Cytoplasmic dynein 1 heavy chain 1	9908	903.1214	2.99665	2706.342372	2706.338791	1.32318984298966	0	58.77	TiO2_B	2	507	531	K	VAEVLFDAADANAIEEVNLAYENVK	E		3209.8252	MSA_100B_EnrPhos-Select-Fc-4.6938.6938.3.dta																	No	0	0	0	0
Q14204	DYHC1_HUMAN	Cytoplasmic dynein 1 heavy chain 1	9909	903.12164	2.99665	2706.343092	2706.338791	1.58923192256799	0	25.36	TiO2_B	2	507	531	K	VAEVLFDAADANAIEEVNLAYENVK	E		3189.3749	MSA_100B_EnrPhos-Select-Fc-4.6894.6894.3.dta																	No	0	0	0	0
P21333	FLNA_HUMAN	Filamin-A	10129	1447.28101	1.99861	2892.547468	2892.544418	1.05443497455838	0	79.32	TiO2_B	2	1965	1993	K	VGSAADIPINISETDLSLLTATVVPPSGR	E		3591.9154	MSA_100B_EnrPhos-Select-Fc-4.7749.7749.2.dta																	No	0	0	0	0
P21333	FLNA_HUMAN	Filamin-A	10131	965.19006	2.99687	2892.548352	2892.544418	1.36004825902199	0	38.93	TiO2_B	2	1965	1993	K	VGSAADIPINISETDLSLLTATVVPPSGR	E		3622.1623	MSA_100B_EnrPhos-Select-Fc-4.7813.7813.3.dta																	No	0	0	0	0
P21333	FLNA_HUMAN	Filamin-A	10128	965.18976	2.99687	2892.547452	2892.544418	1.04890351241037	0	28.83	TiO2_B	2	1965	1993	K	VGSAADIPINISETDLSLLTATVVPPSGR	E		3610.752	MSA_100B_EnrPhos-Select-Fc-4.7789.7789.3.dta																	No	0	0	0	0
P21333	FLNA_HUMAN	Filamin-A	10130	965.18994	2.99687	2892.547992	2892.544418	1.23559036037734	0	27.74	TiO2_B	2	1965	1993	K	VGSAADIPINISETDLSLLTATVVPPSGR	E		3599.5803	MSA_100B_EnrPhos-Select-Fc-4.7765.7765.3.dta																	No	0	0	0	0
P21333	FLNA_HUMAN	Filamin-A	10127	965.1897	2.99687	2892.547272	2892.544418	0.98667456308805	0	23.81	TiO2_B	2	1965	1993	K	VGSAADIPINISETDLSLLTATVVPPSGR	E		3634.1431	MSA_100B_EnrPhos-Select-Fc-4.7838.7838.3.dta																	No	0	0	0	0
P21333	FLNA_HUMAN	Filamin-A	10126	965.18957	2.99687	2892.546882	2892.544418	0.851845172994492	0	23.64	TiO2_B	2	1965	1993	K	VGSAADIPINISETDLSLLTATVVPPSGR	E		3589.1194	MSA_100B_EnrPhos-Select-Fc-4.7743.7743.3.dta																	No	0	0	0	0
O00487	PSDE_HUMAN	26S proteasome non-ATPase regulatory subunit 14	9898	897.79565	2.99663	2690.365122	2690.362595	0.939278595679438	0	32.85	TiO2_B	2	69	94	R	VIDVFAMPQSGTGVSVEAVDPVFQAK	M		3036.7952	MSA_100B_EnrPhos-Select-Fc-4.6566.6566.3.dta																	No	0	0	0	0
P62314	SMD1_HUMAN	Small nuclear ribonucleoprotein Sm D1	9164	1144.1283	1.99824	2286.242048	2286.239899	0.939971348088864	0	50.13	TiO2_B	2	67	86	R	YFILPDSLPLDTLLVDVEPK	V		4016.9715	MSA_100B_EnrPhos-Select-Fc-4.8609.8609.2.dta																	No	0	0	0	0
P07237	PDIA1_HUMAN	Protein disulfide-isomerase	10032	979.16992	2.99691	2934.487932	2934.486237	0.577613886395252	0	60.81	TiO2_C	1	133	162	R	TGPAATTLPDGAAAESLVESSEVAVIGFFK	D		4402.5238	MSA_100C_EnrPhos-Select-Fc-3.8968.8968.3.dta																	No	0	0	0	0
P07237	PDIA1_HUMAN	Protein disulfide-isomerase	10041	979.17096	2.99691	2934.491052	2934.486237	1.64083236754346	0	54.87	TiO2_C	1	133	162	R	TGPAATTLPDGAAAESLVESSEVAVIGFFK	D		4434.6834	MSA_100C_EnrPhos-Select-Fc-3.9010.9010.3.dta																	No	0	0	0	0
P07237	PDIA1_HUMAN	Protein disulfide-isomerase	10042	979.17126	2.99691	2934.491952	2934.486237	1.94753000635111	0	56.05	TiO2_C	1	133	162	R	TGPAATTLPDGAAAESLVESSEVAVIGFFK	D		4423.4647	MSA_100C_EnrPhos-Select-Fc-3.8995.8995.3.dta																	No	0	0	0	0
P07237	PDIA1_HUMAN	Protein disulfide-isomerase	10044	979.17132	2.99691	2934.492132	2934.486237	2.00886953411264	0	54.99	TiO2_C	1	133	162	R	TGPAATTLPDGAAAESLVESSEVAVIGFFK	D		4413.2234	MSA_100C_EnrPhos-Select-Fc-3.8982.8982.3.dta																	No	0	0	0	0
P07237	PDIA1_HUMAN	Protein disulfide-isomerase	10046	979.17175	2.99691	2934.493422	2934.486237	2.44846948312194	0	41.96	TiO2_C	1	133	162	R	TGPAATTLPDGAAAESLVESSEVAVIGFFK	D		4466.7737	MSA_100C_EnrPhos-Select-Fc-3.9053.9053.3.dta																	No	0	0	0	0
P07237	PDIA1_HUMAN	Protein disulfide-isomerase	10050	979.17218	2.99691	2934.494712	2934.486237	2.88806943213123	0	72.62	TiO2_C	1	133	162	R	TGPAATTLPDGAAAESLVESSEVAVIGFFK	D		4390.795	MSA_100C_EnrPhos-Select-Fc-3.8952.8952.3.dta																	No	0	0	0	0
P07237	PDIA1_HUMAN	Protein disulfide-isomerase	10053	979.17261	2.99691	2934.496002	2934.486237	3.32766938098555	0	62.15	TiO2_C	1	133	162	R	TGPAATTLPDGAAAESLVESSEVAVIGFFK	D		4379.9416	MSA_100C_EnrPhos-Select-Fc-3.8938.8938.3.dta																	No	0	0	0	0
P07237	PDIA1_HUMAN	Protein disulfide-isomerase	10056	979.17377	2.99691	2934.499482	2934.486237	4.51356691781179	0	65.15	TiO2_C	1	133	162	R	TGPAATTLPDGAAAESLVESSEVAVIGFFK	D		4364.6535	MSA_100C_EnrPhos-Select-Fc-3.8918.8918.3.dta																	No	0	0	0	0
P04075	ALDOA_HUMAN	Fructose-bisphosphate aldolase A	10169	1019.86285	2.99704	3056.566722	3056.566589	0.0435128750290962	0	50.64	TiO2_C	1	260	289	R	TVPPAVTGITFLSGGQSEEEASINLNAINK	C		3358.6218	MSA_100C_EnrPhos-Select-Fc-3.7061.7061.3.dta																	No	0	0	0	0
P04075	ALDOA_HUMAN	Fructose-bisphosphate aldolase A	10171	1019.86291	2.99704	3056.566902	3056.566589	0.102402480329395	0	40.47	TiO2_C	1	260	289	R	TVPPAVTGITFLSGGQSEEEASINLNAINK	C		3543.1714	MSA_100C_EnrPhos-Select-Fc-3.7451.7451.3.dta																	No	0	0	0	0
P04075	ALDOA_HUMAN	Fructose-bisphosphate aldolase A	10183	1019.8634	2.99704	3056.568372	3056.566589	0.583334256998095	0	49.6	TiO2_C	1	260	289	R	TVPPAVTGITFLSGGQSEEEASINLNAINK	C		3257.3575	MSA_100C_EnrPhos-Select-Fc-3.6845.6845.3.dta																	No	0	0	0	0
P04075	ALDOA_HUMAN	Fructose-bisphosphate aldolase A	10185	1019.86346	2.99704	3056.568552	3056.566589	0.642223862298394	0	48.44	TiO2_C	1	260	289	R	TVPPAVTGITFLSGGQSEEEASINLNAINK	C		3450.6971	MSA_100C_EnrPhos-Select-Fc-3.7256.7256.3.dta																	No	0	0	0	0
P04075	ALDOA_HUMAN	Fructose-bisphosphate aldolase A	10188	1019.86359	2.99704	3056.568942	3056.566589	0.769818007016524	0	36.76	TiO2_C	1	260	289	R	TVPPAVTGITFLSGGQSEEEASINLNAINK	C		3317.2618	MSA_100C_EnrPhos-Select-Fc-3.6973.6973.3.dta																	No	0	0	0	0
P04075	ALDOA_HUMAN	Fructose-bisphosphate aldolase A	10193	1019.86365	2.99704	3056.569122	3056.566589	0.828707612316823	0	39.96	TiO2_C	1	260	289	R	TVPPAVTGITFLSGGQSEEEASINLNAINK	C		3218.4872	MSA_100C_EnrPhos-Select-Fc-3.6762.6762.3.dta																	No	0	0	0	0
P04075	ALDOA_HUMAN	Fructose-bisphosphate aldolase A	10197	1019.86377	2.99704	3056.569482	3056.566589	0.946486822917421	0	45.86	TiO2_C	1	260	289	R	TVPPAVTGITFLSGGQSEEEASINLNAINK	C		3241.9328	MSA_100C_EnrPhos-Select-Fc-3.6812.6812.3.dta																	No	0	0	0	0
P04075	ALDOA_HUMAN	Fructose-bisphosphate aldolase A	10201	1019.86389	2.99704	3056.569842	3056.566589	1.06426603351802	0	39.47	TiO2_C	1	260	289	R	TVPPAVTGITFLSGGQSEEEASINLNAINK	C		3397.2769	MSA_100C_EnrPhos-Select-Fc-3.7143.7143.3.dta																	No	0	0	0	0
P04075	ALDOA_HUMAN	Fructose-bisphosphate aldolase A	10205	1019.86395	2.99704	3056.57002199999	3056.566589	1.12315563881832	0	58.54	TiO2_C	1	260	289	R	TVPPAVTGITFLSGGQSEEEASINLNAINK	C		3141.3835	MSA_100C_EnrPhos-Select-Fc-3.6596.6596.3.dta																	No	0	0	0	0
P04075	ALDOA_HUMAN	Fructose-bisphosphate aldolase A	10216	1019.8642	2.99704	3056.570772	3056.566589	1.36852899428582	0	34.8	TiO2_C	1	260	289	R	TVPPAVTGITFLSGGQSEEEASINLNAINK	C		3560.2748	MSA_100C_EnrPhos-Select-Fc-3.7487.7487.3.dta																	No	0	0	0	0
P04075	ALDOA_HUMAN	Fructose-bisphosphate aldolase A	10217	1019.8642	2.99704	3056.570772	3056.566589	1.36852899428582	0	49.19	TiO2_C	1	260	289	R	TVPPAVTGITFLSGGQSEEEASINLNAINK	C		3198.3781	MSA_100C_EnrPhos-Select-Fc-3.6719.6719.3.dta																	No	0	0	0	0
P04075	ALDOA_HUMAN	Fructose-bisphosphate aldolase A	10218	1019.8642	2.99704	3056.570772	3056.566589	1.36852899428582	0	40.26	TiO2_C	1	260	289	R	TVPPAVTGITFLSGGQSEEEASINLNAINK	C		3106.7078	MSA_100C_EnrPhos-Select-Fc-3.6521.6521.3.dta																	No	0	0	0	0
P04075	ALDOA_HUMAN	Fructose-bisphosphate aldolase A	10222	1019.86426	2.99704	3056.570952	3056.566589	1.42741859958612	0	37.78	TiO2_C	1	260	289	R	TVPPAVTGITFLSGGQSEEEASINLNAINK	C		3152.5465	MSA_100C_EnrPhos-Select-Fc-3.6620.6620.3.dta																	No	0	0	0	0
P04075	ALDOA_HUMAN	Fructose-bisphosphate aldolase A	10225	1019.86426	2.99704	3056.570952	3056.566589	1.42741859958612	0	53.87	TiO2_C	1	260	289	R	TVPPAVTGITFLSGGQSEEEASINLNAINK	C		3169.1392	MSA_100C_EnrPhos-Select-Fc-3.6656.6656.3.dta																	No	0	0	0	0
P04075	ALDOA_HUMAN	Fructose-bisphosphate aldolase A	10235	1019.86438	2.99704	3056.571312	3056.566589	1.54519781018672	0	43.14	TiO2_C	1	260	289	R	TVPPAVTGITFLSGGQSEEEASINLNAINK	C		3181.5936	MSA_100C_EnrPhos-Select-Fc-3.6683.6683.3.dta																	No	0	0	0	0
P04075	ALDOA_HUMAN	Fructose-bisphosphate aldolase A	10243	1019.8645	2.99704	3056.571672	3056.566589	1.66297702078732	0	49.74	TiO2_C	1	260	289	R	TVPPAVTGITFLSGGQSEEEASINLNAINK	C		3229.3963	MSA_100C_EnrPhos-Select-Fc-3.6785.6785.3.dta																	No	0	0	0	0
P04075	ALDOA_HUMAN	Fructose-bisphosphate aldolase A	10252	1019.86462	2.99704	3056.572032	3056.566589	1.78075623138791	0	49.85	TiO2_C	1	260	289	R	TVPPAVTGITFLSGGQSEEEASINLNAINK	C		3369.9615	MSA_100C_EnrPhos-Select-Fc-3.7085.7085.3.dta																	No	0	0	0	0
P04075	ALDOA_HUMAN	Fructose-bisphosphate aldolase A	10260	1019.86468	2.99704	3056.572212	3056.566589	1.83964583668821	0	37.96	TiO2_C	1	260	289	R	TVPPAVTGITFLSGGQSEEEASINLNAINK	C		3503.5744	MSA_100C_EnrPhos-Select-Fc-3.7368.7368.3.dta																	No	0	0	0	0
P04075	ALDOA_HUMAN	Fructose-bisphosphate aldolase A	10276	1019.86487	2.99704	3056.572782	3056.566589	2.02612958685542	0	44.54	TiO2_C	1	260	289	R	TVPPAVTGITFLSGGQSEEEASINLNAINK	C		3119.6234	MSA_100C_EnrPhos-Select-Fc-3.6549.6549.3.dta																	No	0	0	0	0
P04075	ALDOA_HUMAN	Fructose-bisphosphate aldolase A	10277	1019.86487	2.99704	3056.572782	3056.566589	2.02612958685542	0	41.29	TiO2_C	1	260	289	R	TVPPAVTGITFLSGGQSEEEASINLNAINK	C		3095.6435	MSA_100C_EnrPhos-Select-Fc-3.6497.6497.3.dta																	No	0	0	0	0
P04075	ALDOA_HUMAN	Fructose-bisphosphate aldolase A	10289	1019.86499	2.99704	3056.573142	3056.566589	2.14390879745602	0	43.2	TiO2_C	1	260	289	R	TVPPAVTGITFLSGGQSEEEASINLNAINK	C		3130.7972	MSA_100C_EnrPhos-Select-Fc-3.6573.6573.3.dta																	No	0	0	0	0
P04075	ALDOA_HUMAN	Fructose-bisphosphate aldolase A	10295	1019.86505	2.99704	3056.573322	3056.566589	2.20279840275632	0	56.81	TiO2_C	1	260	289	R	TVPPAVTGITFLSGGQSEEEASINLNAINK	C		3328.5671	MSA_100C_EnrPhos-Select-Fc-3.6997.6997.3.dta																	No	0	0	0	0
P04075	ALDOA_HUMAN	Fructose-bisphosphate aldolase A	10302	1019.86511	2.99704	3056.573502	3056.566589	2.26168800805662	0	37.41	TiO2_C	1	260	289	R	TVPPAVTGITFLSGGQSEEEASINLNAINK	C		3081.1892	MSA_100C_EnrPhos-Select-Fc-3.6466.6466.3.dta																	No	0	0	0	0
P04075	ALDOA_HUMAN	Fructose-bisphosphate aldolase A	10309	1019.86517	2.99704	3056.573682	3056.566589	2.32057761335691	0	31.83	TiO2_C	1	260	289	R	TVPPAVTGITFLSGGQSEEEASINLNAINK	C		3440.2538	MSA_100C_EnrPhos-Select-Fc-3.7234.7234.3.dta																	No	0	0	0	0
P04075	ALDOA_HUMAN	Fructose-bisphosphate aldolase A	10311	1019.86523	2.99704	3056.573862	3056.566589	2.37946721865721	0	43.01	TiO2_C	1	260	289	R	TVPPAVTGITFLSGGQSEEEASINLNAINK	C		3465.9146	MSA_100C_EnrPhos-Select-Fc-3.7288.7288.3.dta																	No	0	0	0	0
P04075	ALDOA_HUMAN	Fructose-bisphosphate aldolase A	10343	1019.86584	2.99704	3056.575692	3056.566589	2.97817820577773	0	27.91	TiO2_C	1	260	289	R	TVPPAVTGITFLSGGQSEEEASINLNAINK	C		3478.517	MSA_100C_EnrPhos-Select-Fc-3.7315.7315.3.dta																	No	0	0	0	0
P04075	ALDOA_HUMAN	Fructose-bisphosphate aldolase A	10345	1019.8659	2.99704	3056.575872	3056.566589	3.03706781107803	0	39.31	TiO2_C	1	260	289	R	TVPPAVTGITFLSGGQSEEEASINLNAINK	C		3299.061	MSA_100C_EnrPhos-Select-Fc-3.6934.6934.3.dta																	No	0	0	0	0
P04075	ALDOA_HUMAN	Fructose-bisphosphate aldolase A	10365	1019.86658	2.99704	3056.577912	3056.566589	3.70448333791394	0	49.26	TiO2_C	1	260	289	R	TVPPAVTGITFLSGGQSEEEASINLNAINK	C		3423.2159	MSA_100C_EnrPhos-Select-Fc-3.7198.7198.3.dta																	No	0	0	0	0
P04075	ALDOA_HUMAN	Fructose-bisphosphate aldolase A	10368	1019.86694	2.99704	3056.578992	3056.566589	4.05782096971573	0	41.07	TiO2_C	1	260	289	R	TVPPAVTGITFLSGGQSEEEASINLNAINK	C		3345.8745	MSA_100C_EnrPhos-Select-Fc-3.7034.7034.3.dta																	No	0	0	0	0
P00390	GSHR_HUMAN	Glutathione reductase, mitochondrial	10668	1080.20947	2.9972	3237.606582	3237.605453	0.348714510340644	0	24.38	TiO2_C	1	48	81	R	QEPQPQGPPPAAGAVASYDYLVIGGGSGGLASAR	R		2935.4969	MSA_100C_EnrPhos-Select-Fc-3.6151.6151.3.dta																	No	0	0	0	0
P00390	GSHR_HUMAN	Glutathione reductase, mitochondrial	10669	1080.20984	2.9972	3237.607692	3237.605453	0.691560485803804	0	36.42	TiO2_C	1	48	81	R	QEPQPQGPPPAAGAVASYDYLVIGGGSGGLASAR	R		2919.5848	MSA_100C_EnrPhos-Select-Fc-3.6117.6117.3.dta																	No	0	0	0	0
P00390	GSHR_HUMAN	Glutathione reductase, mitochondrial	10670	1080.20984	2.9972	3237.607692	3237.605453	0.691560485803804	0	48.57	TiO2_C	1	48	81	R	QEPQPQGPPPAAGAVASYDYLVIGGGSGGLASAR	R		2905.9389	MSA_100C_EnrPhos-Select-Fc-3.6087.6087.3.dta																	No	0	0	0	0
P00390	GSHR_HUMAN	Glutathione reductase, mitochondrial	10677	1080.21142	2.9972	3237.612432	3237.605453	2.15560546245899	0	39.23	TiO2_C	1	48	81	R	QEPQPQGPPPAAGAVASYDYLVIGGGSGGLASAR	R		2881.6062	MSA_100C_EnrPhos-Select-Fc-3.6035.6035.3.dta																	No	0	0	0	0
P05787	K2C8_HUMAN	Keratin, type II cytoskeletal 8	11142	982.01959	3.9959	3924.049256	3924.041534	1.96786907909181	0	36.8	TiO2_C	1	48	88	R	GGLGGGYGGASGMGGITAVTVNQSLLSPLVLEVDPNIQAVR	T		3942.2846	MSA_100C_EnrPhos-Select-Fc-3.8274.8274.4.dta																	No	0	0	0	0
P05787	K2C8_HUMAN	Keratin, type II cytoskeletal 8	11145	1309.0238	2.99769	3924.049572	3924.041534	2.04839829810585	0	77.14	TiO2_C	1	48	88	R	GGLGGGYGGASGMGGITAVTVNQSLLSPLVLEVDPNIQAVR	T		3938.4565	MSA_100C_EnrPhos-Select-Fc-3.8266.8266.3.dta																	No	0	0	0	0
P05787	K2C8_HUMAN	Keratin, type II cytoskeletal 8	11149	982.01984	3.9959	3924.050256	3924.041534	2.22270837973101	0	36.69	TiO2_C	1	48	88	R	GGLGGGYGGASGMGGITAVTVNQSLLSPLVLEVDPNIQAVR	T		3903.4252	MSA_100C_EnrPhos-Select-Fc-3.8198.8198.4.dta																	No	0	0	0	0
P05787	K2C8_HUMAN	Keratin, type II cytoskeletal 8	11150	1309.02405	2.99769	3924.050322	3924.041534	2.23952777358525	0	63.58	TiO2_C	1	48	88	R	GGLGGGYGGASGMGGITAVTVNQSLLSPLVLEVDPNIQAVR	T		3926.2311	MSA_100C_EnrPhos-Select-Fc-3.8242.8242.3.dta																	No	0	0	0	0
P05787	K2C8_HUMAN	Keratin, type II cytoskeletal 8	11159	1309.02454	2.99769	3924.051792	3924.041534	2.6141415453719	0	68.12	TiO2_C	1	48	88	R	GGLGGGYGGASGMGGITAVTVNQSLLSPLVLEVDPNIQAVR	T		3911.6088	MSA_100C_EnrPhos-Select-Fc-3.8213.8213.3.dta																	No	0	0	0	0
P05787	K2C8_HUMAN	Keratin, type II cytoskeletal 8	11165	1309.02502	2.99769	3924.053232	3924.041534	2.98111013821817	0	65.69	TiO2_C	1	48	88	R	GGLGGGYGGASGMGGITAVTVNQSLLSPLVLEVDPNIQAVR	T		3975.1991	MSA_100C_EnrPhos-Select-Fc-3.8332.8332.3.dta																	No	0	0	0	0
P05787	K2C8_HUMAN	Keratin, type II cytoskeletal 8	11166	1309.02563	2.99769	3924.055062	3924.041534	3.44746605833228	0	57.23	TiO2_C	1	48	88	R	GGLGGGYGGASGMGGITAVTVNQSLLSPLVLEVDPNIQAVR	T		3952.477	MSA_100C_EnrPhos-Select-Fc-3.8292.8292.3.dta																	No	0	0	0	0
Q14204	DYHC1_HUMAN	Cytoplasmic dynein 1 heavy chain 1	9594	903.12091	2.99665	2706.340902	2706.338791	0.780020597127873	0	51.72	TiO2_C	1	507	531	K	VAEVLFDAADANAIEEVNLAYENVK	E		3395.8199	MSA_100C_EnrPhos-Select-Fc-3.7140.7140.3.dta																	No	0	0	0	0
Q14204	DYHC1_HUMAN	Cytoplasmic dynein 1 heavy chain 1	9595	903.12128	2.99665	2706.342012	2706.338791	1.19016880320049	0	51	TiO2_C	1	507	531	K	VAEVLFDAADANAIEEVNLAYENVK	E		3425.1426	MSA_100C_EnrPhos-Select-Fc-3.7202.7202.3.dta																	No	0	0	0	0
Q14204	DYHC1_HUMAN	Cytoplasmic dynein 1 heavy chain 1	9597	903.12134	2.99665	2706.342192	2706.338791	1.25667932309507	0	52.46	TiO2_C	1	507	531	K	VAEVLFDAADANAIEEVNLAYENVK	E		3439.2385	MSA_100C_EnrPhos-Select-Fc-3.7232.7232.3.dta																	No	0	0	0	0
Q14204	DYHC1_HUMAN	Cytoplasmic dynein 1 heavy chain 1	9598	903.1214	2.99665	2706.342372	2706.338791	1.32318984298966	0	70.32	TiO2_C	1	507	531	K	VAEVLFDAADANAIEEVNLAYENVK	E		3414.3472	MSA_100C_EnrPhos-Select-Fc-3.7179.7179.3.dta																	No	0	0	0	0
P42167	LAP2B_HUMAN	Lamina-associated polypeptide 2, isoforms beta/gamma	10026	977.16662	2.99691	2928.478032	2928.474991	1.03842443909716	0	64.02	TiO2_C	2	270	297	R	IDGPVISESTPIAETIMASSNESLVVNR	V		3133.6341	MSA_100C_EnrPhos-Select-Fc-4.6467.6467.3.dta																	No	0	0	0	0
P42167	LAP2B_HUMAN	Lamina-associated polypeptide 2, isoforms beta/gamma	10027	977.16693	2.99691	2928.478962	2928.474991	1.3559958723555	0	37.99	TiO2_C	2	270	297	R	IDGPVISESTPIAETIMASSNESLVVNR	V		3154.6514	MSA_100C_EnrPhos-Select-Fc-4.6512.6512.3.dta																	No	0	0	0	0
P42167	LAP2B_HUMAN	Lamina-associated polypeptide 2, isoforms beta/gamma	10028	977.1676	2.99691	2928.480972	2928.474991	2.04235993756943	0	47.92	TiO2_C	2	270	297	R	IDGPVISESTPIAETIMASSNESLVVNR	V		3121.4235	MSA_100C_EnrPhos-Select-Fc-4.6441.6441.3.dta																	No	0	0	0	0
P42167	LAP2B_HUMAN	Lamina-associated polypeptide 2, isoforms beta/gamma	10029	977.16778	2.99691	2928.481512	2928.474991	2.22675625362487	0	36.6	TiO2_C	2	270	297	R	IDGPVISESTPIAETIMASSNESLVVNR	V		3110.6681	MSA_100C_EnrPhos-Select-Fc-4.6418.6418.3.dta																	No	0	0	0	0
P07237	PDIA1_HUMAN	Protein disulfide-isomerase	10030	979.16955	2.99691	2934.486822	2934.486237	0.199353465147491	0	62.46	TiO2_C	2	133	162	R	TGPAATTLPDGAAAESLVESSEVAVIGFFK	D		4475.0101	MSA_100C_EnrPhos-Select-Fc-4.8996.8996.3.dta																	No	0	0	0	0
P07237	PDIA1_HUMAN	Protein disulfide-isomerase	10031	979.16962	2.99691	2934.487032	2934.486237	0.270916247587599	0	62.2	TiO2_C	2	133	162	R	TGPAATTLPDGAAAESLVESSEVAVIGFFK	D		4413.2249	MSA_100C_EnrPhos-Select-Fc-4.8908.8908.3.dta																	No	0	0	0	0
P07237	PDIA1_HUMAN	Protein disulfide-isomerase	10033	979.17023	2.99691	2934.488862	2934.486237	0.894534779881483	0	62.69	TiO2_C	2	133	162	R	TGPAATTLPDGAAAESLVESSEVAVIGFFK	D		4448.8217	MSA_100C_EnrPhos-Select-Fc-4.8959.8959.3.dta																	No	0	0	0	0
P07237	PDIA1_HUMAN	Protein disulfide-isomerase	10034	979.17041	2.99691	2934.489402	2934.486237	1.07855336316607	0	55.22	TiO2_C	2	133	162	R	TGPAATTLPDGAAAESLVESSEVAVIGFFK	D		4571.5516	MSA_100C_EnrPhos-Select-Fc-4.9132.9132.3.dta																	No	0	0	0	0
P07237	PDIA1_HUMAN	Protein disulfide-isomerase	10035	979.17053	2.99691	2934.489762	2934.486237	1.20123241868914	0	59.57	TiO2_C	2	133	162	R	TGPAATTLPDGAAAESLVESSEVAVIGFFK	D		4323.2607	MSA_100C_EnrPhos-Select-Fc-4.8783.8783.3.dta																	No	0	0	0	0
P07237	PDIA1_HUMAN	Protein disulfide-isomerase	10036	979.17059	2.99691	2934.489942	2934.486237	1.26257194645067	0	47	TiO2_C	2	133	162	R	TGPAATTLPDGAAAESLVESSEVAVIGFFK	D		4310.7881	MSA_100C_EnrPhos-Select-Fc-4.8766.8766.3.dta																	No	0	0	0	0
P07237	PDIA1_HUMAN	Protein disulfide-isomerase	10037	979.17065	2.99691	2934.490122	2934.486237	1.3239114742122	0	45.8	TiO2_C	2	133	162	R	TGPAATTLPDGAAAESLVESSEVAVIGFFK	D		4603.988	MSA_100C_EnrPhos-Select-Fc-4.9177.9177.3.dta																	No	0	0	0	0
P07237	PDIA1_HUMAN	Protein disulfide-isomerase	10038	979.17078	2.99691	2934.490512	2934.486237	1.45681378425887	0	58.36	TiO2_C	2	133	162	R	TGPAATTLPDGAAAESLVESSEVAVIGFFK	D		4390.9008	MSA_100C_EnrPhos-Select-Fc-4.8877.8877.3.dta																	No	0	0	0	0
P07237	PDIA1_HUMAN	Protein disulfide-isomerase	10039	979.17078	2.99691	2934.490512	2934.486237	1.45681378425887	0	63.5	TiO2_C	2	133	162	R	TGPAATTLPDGAAAESLVESSEVAVIGFFK	D		4425.7467	MSA_100C_EnrPhos-Select-Fc-4.8926.8926.3.dta																	No	0	0	0	0
P07237	PDIA1_HUMAN	Protein disulfide-isomerase	10040	979.1709	2.99691	2934.490872	2934.486237	1.57949283978193	0	68.24	TiO2_C	2	133	162	R	TGPAATTLPDGAAAESLVESSEVAVIGFFK	D		4380.7234	MSA_100C_EnrPhos-Select-Fc-4.8863.8863.3.dta																	No	0	0	0	0
P07237	PDIA1_HUMAN	Protein disulfide-isomerase	10043	979.17126	2.99691	2934.491952	2934.486237	1.94753000635111	0	49.67	TiO2_C	2	133	162	R	TGPAATTLPDGAAAESLVESSEVAVIGFFK	D		4460.0143	MSA_100C_EnrPhos-Select-Fc-4.8976.8976.3.dta																	No	0	0	0	0
P07237	PDIA1_HUMAN	Protein disulfide-isomerase	10045	979.17169	2.99691	2934.493242	2934.486237	2.38712995536041	0	58.79	TiO2_C	2	133	162	R	TGPAATTLPDGAAAESLVESSEVAVIGFFK	D		4357.4971	MSA_100C_EnrPhos-Select-Fc-4.8831.8831.3.dta																	No	0	0	0	0
P07237	PDIA1_HUMAN	Protein disulfide-isomerase	10047	979.17181	2.99691	2934.493602	2934.486237	2.50980901088347	0	55.57	TiO2_C	2	133	162	R	TGPAATTLPDGAAAESLVESSEVAVIGFFK	D		4535.8214	MSA_100C_EnrPhos-Select-Fc-4.9080.9080.3.dta																	No	0	0	0	0
P07237	PDIA1_HUMAN	Protein disulfide-isomerase	10048	979.17193	2.99691	2934.493962	2934.486237	2.63248806640653	0	61.45	TiO2_C	2	133	162	R	TGPAATTLPDGAAAESLVESSEVAVIGFFK	D		4334.4107	MSA_100C_EnrPhos-Select-Fc-4.8799.8799.3.dta																	No	0	0	0	0
P07237	PDIA1_HUMAN	Protein disulfide-isomerase	10049	979.172	2.99691	2934.494172	2934.486237	2.70405084884664	0	59	TiO2_C	2	133	162	R	TGPAATTLPDGAAAESLVESSEVAVIGFFK	D		4345.9348	MSA_100C_EnrPhos-Select-Fc-4.8815.8815.3.dta																	No	0	0	0	0
P07237	PDIA1_HUMAN	Protein disulfide-isomerase	10051	979.17224	2.99691	2934.494892	2934.486237	2.94940895989276	0	60.64	TiO2_C	2	133	162	R	TGPAATTLPDGAAAESLVESSEVAVIGFFK	D		4401.8134	MSA_100C_EnrPhos-Select-Fc-4.8891.8891.3.dta																	No	0	0	0	0
P07237	PDIA1_HUMAN	Protein disulfide-isomerase	10052	979.17236	2.99691	2934.495252	2934.486237	3.07208801541582	0	70.5	TiO2_C	2	133	162	R	TGPAATTLPDGAAAESLVESSEVAVIGFFK	D		4438.0164	MSA_100C_EnrPhos-Select-Fc-4.8944.8944.3.dta																	No	0	0	0	0
P07237	PDIA1_HUMAN	Protein disulfide-isomerase	10054	979.17279	2.99691	2934.496542	2934.486237	3.51168796427014	0	51.65	TiO2_C	2	133	162	R	TGPAATTLPDGAAAESLVESSEVAVIGFFK	D		4368.7821	MSA_100C_EnrPhos-Select-Fc-4.8847.8847.3.dta																	No	0	0	0	0
P07237	PDIA1_HUMAN	Protein disulfide-isomerase	10055	979.17322	2.99691	2934.497832	2934.486237	3.95128791327944	0	51.58	TiO2_C	2	133	162	R	TGPAATTLPDGAAAESLVESSEVAVIGFFK	D		4298.8175	MSA_100C_EnrPhos-Select-Fc-4.8748.8748.3.dta																	No	0	0	0	0
Q5JWF2	GNAS1_HUMAN	Guanine nucleotide-binding protein G(s) subunit alpha isoforms XLas	10067	984.84619	2.99693	2951.516742	2951.50621	3.56834756576189	0	55.32	TiO2_C	2	744	770	K	EAIETIVAAMSNLVPPVELANPENQFR	V		4253.0724	MSA_100C_EnrPhos-Select-Fc-4.8679.8679.3.dta																	No	0	0	0	0
Q12905	ILF2_HUMAN	Interleukin enhancer-binding factor 2	10086	989.16003	2.99695	2964.458262	2964.460403	-0.722222498830178	0	38.19	TiO2_C	2	329	356	K	ILGQEGDASYLASEISTWDGVIVTPSEK	A		3480.8998	MSA_100C_EnrPhos-Select-Fc-4.7205.7205.3.dta																	No	0	0	0	0
Q12905	ILF2_HUMAN	Interleukin enhancer-binding factor 2	10087	989.16321	2.99695	2964.467802	2964.460403	2.49590110651839	0	41.53	TiO2_C	2	329	356	K	ILGQEGDASYLASEISTWDGVIVTPSEK	A		3500.2592	MSA_100C_EnrPhos-Select-Fc-4.7246.7246.3.dta																	No	0	0	0	0
Q12905	ILF2_HUMAN	Interleukin enhancer-binding factor 2	10088	1483.24414	1.99864	2964.473728	2964.460403	4.49491583237559	0	93.27	TiO2_C	2	329	356	K	ILGQEGDASYLASEISTWDGVIVTPSEK	A		3483.2739	MSA_100C_EnrPhos-Select-Fc-4.7210.7210.2.dta																	No	0	0	0	0
P08107	HSP71_HUMAN	Heat shock 70 kDa protein 1A/1B	10116	1501.25195	1.99866	3000.489348	3000.486877	0.823533013501238	0	31.4	TiO2_C	2	129	155	K	EIAEAYLGYPVTNAVITVPAYFNDSQR	Q		3299.6475	MSA_100C_EnrPhos-Select-Fc-4.6823.6823.2.dta																	No	0	0	0	0
P08107	HSP71_HUMAN	Heat shock 70 kDa protein 1A/1B	10117	1001.17047	2.99698	3000.489582	3000.486877	0.901520356783768	0	53.42	TiO2_C	2	129	155	K	EIAEAYLGYPVTNAVITVPAYFNDSQR	Q		3295.5807	MSA_100C_EnrPhos-Select-Fc-4.6814.6814.3.dta																	No	0	0	0	0
P08107	HSP71_HUMAN	Heat shock 70 kDa protein 1A/1B	10118	1001.17157	2.99698	3000.492882	3000.486877	2.0013418642879	0	44.49	TiO2_C	2	129	155	K	EIAEAYLGYPVTNAVITVPAYFNDSQR	Q		3311.978	MSA_100C_EnrPhos-Select-Fc-4.6849.6849.3.dta																	No	0	0	0	0
P08107	HSP71_HUMAN	Heat shock 70 kDa protein 1A/1B	10119	1001.17279	2.99698	3000.496542	3000.486877	3.22114389972081	0	24.19	TiO2_C	2	129	155	K	EIAEAYLGYPVTNAVITVPAYFNDSQR	Q		3278.1826	MSA_100C_EnrPhos-Select-Fc-4.6777.6777.3.dta																	No	0	0	0	0
P50991	TCPD_HUMAN	T-complex protein 1 subunit delta	10148	1010.8548	2.99701	3029.542572	3029.537918	1.53620787255842	0	43.98	TiO2_C	2	453	481	R	AFADAMEVIPSTLAENAGLNPISTVTELR	N		3696.3748	MSA_100C_EnrPhos-Select-Fc-4.7661.7661.3.dta																	No	0	0	0	0
P50991	TCPD_HUMAN	T-complex protein 1 subunit delta	10149	1010.85528	2.99701	3029.544012	3029.537918	2.01152788471161	0	51.05	TiO2_C	2	453	481	R	AFADAMEVIPSTLAENAGLNPISTVTELR	N		3729.6576	MSA_100C_EnrPhos-Select-Fc-4.7731.7731.3.dta																	No	0	0	0	0
P50991	TCPD_HUMAN	T-complex protein 1 subunit delta	10150	1010.85535	2.99701	3029.544222	3029.537918	2.08084538653399	0	55.37	TiO2_C	2	453	481	R	AFADAMEVIPSTLAENAGLNPISTVTELR	N		3717.8413	MSA_100C_EnrPhos-Select-Fc-4.7706.7706.3.dta																	No	0	0	0	0
P50991	TCPD_HUMAN	T-complex protein 1 subunit delta	10151	1010.85541	2.99701	3029.544402	3029.537918	2.14026038805314	0	51.54	TiO2_C	2	453	481	R	AFADAMEVIPSTLAENAGLNPISTVTELR	N		3707.289	MSA_100C_EnrPhos-Select-Fc-4.7684.7684.3.dta																	No	0	0	0	0
P50991	TCPD_HUMAN	T-complex protein 1 subunit delta	10152	1010.85626	2.99701	3029.546952	3029.537918	2.98197290962446	0	44.82	TiO2_C	2	453	481	R	AFADAMEVIPSTLAENAGLNPISTVTELR	N		3745.8073	MSA_100C_EnrPhos-Select-Fc-4.7765.7765.3.dta																	No	0	0	0	0
P04075	ALDOA_HUMAN	Fructose-bisphosphate aldolase A	10160	1019.86163	2.99704	3056.563062	3056.566589	-1.15390909936072	0	51.21	TiO2_C	2	260	289	R	TVPPAVTGITFLSGGQSEEEASINLNAINK	C		4864.9431	MSA_100C_EnrPhos-Select-Fc-4.9548.9548.3.dta																	No	0	0	0	0
P04075	ALDOA_HUMAN	Fructose-bisphosphate aldolase A	10162	1019.86224	2.99704	3056.564892	3056.566589	-0.555198112240202	0	44.21	TiO2_C	2	260	289	R	TVPPAVTGITFLSGGQSEEEASINLNAINK	C		4842.9956	MSA_100C_EnrPhos-Select-Fc-4.9518.9518.3.dta																	No	0	0	0	0
P04075	ALDOA_HUMAN	Fructose-bisphosphate aldolase A	10164	1019.86261	2.99704	3056.566002	3056.566589	-0.1920455461721	0	41.32	TiO2_C	2	260	289	R	TVPPAVTGITFLSGGQSEEEASINLNAINK	C		3633.359	MSA_100C_EnrPhos-Select-Fc-4.7527.7527.3.dta																	No	0	0	0	0
P04075	ALDOA_HUMAN	Fructose-bisphosphate aldolase A	10165	1019.86267	2.99704	3056.566182	3056.566589	-0.133155940871801	0	48.79	TiO2_C	2	260	289	R	TVPPAVTGITFLSGGQSEEEASINLNAINK	C		4984.0643	MSA_100C_EnrPhos-Select-Fc-4.9707.9707.3.dta																	No	0	0	0	0
P04075	ALDOA_HUMAN	Fructose-bisphosphate aldolase A	10166	1019.86267	2.99704	3056.566182	3056.566589	-0.133155940871801	0	37.92	TiO2_C	2	260	289	R	TVPPAVTGITFLSGGQSEEEASINLNAINK	C		3270.6758	MSA_100C_EnrPhos-Select-Fc-4.6761.6761.3.dta																	No	0	0	0	0
P04075	ALDOA_HUMAN	Fructose-bisphosphate aldolase A	10170	1019.86291	2.99704	3056.566902	3056.566589	0.102402480329395	0	52.71	TiO2_C	2	260	289	R	TVPPAVTGITFLSGGQSEEEASINLNAINK	C		4953.20709999999	MSA_100C_EnrPhos-Select-Fc-4.9665.9665.3.dta																	No	0	0	0	0
P04075	ALDOA_HUMAN	Fructose-bisphosphate aldolase A	10173	1019.86304	2.99704	3056.567292	3056.566589	0.229996625196302	0	40.46	TiO2_C	2	260	289	R	TVPPAVTGITFLSGGQSEEEASINLNAINK	C		4409.8098	MSA_100C_EnrPhos-Select-Fc-4.8903.8903.3.dta																	No	0	0	0	0
P04075	ALDOA_HUMAN	Fructose-bisphosphate aldolase A	10174	1019.8631	2.99704	3056.567472	3056.566589	0.288886230496601	0	53.49	TiO2_C	2	260	289	R	TVPPAVTGITFLSGGQSEEEASINLNAINK	C		3877.5226	MSA_100C_EnrPhos-Select-Fc-4.8034.8034.3.dta																	No	0	0	0	0
P04075	ALDOA_HUMAN	Fructose-bisphosphate aldolase A	10175	1019.8631	2.99704	3056.567472	3056.566589	0.288886230496601	0	48.48	TiO2_C	2	260	289	R	TVPPAVTGITFLSGGQSEEEASINLNAINK	C		3086.9327	MSA_100C_EnrPhos-Select-Fc-4.6367.6367.3.dta																	No	0	0	0	0
P04075	ALDOA_HUMAN	Fructose-bisphosphate aldolase A	10177	1019.86322	2.99704	3056.567832	3056.566589	0.406665441097199	0	50.27	TiO2_C	2	260	289	R	TVPPAVTGITFLSGGQSEEEASINLNAINK	C		3606.0317	MSA_100C_EnrPhos-Select-Fc-4.7469.7469.3.dta																	No	0	0	0	0
P04075	ALDOA_HUMAN	Fructose-bisphosphate aldolase A	10178	1019.86322	2.99704	3056.567832	3056.566589	0.406665441097199	0	45.54	TiO2_C	2	260	289	R	TVPPAVTGITFLSGGQSEEEASINLNAINK	C		3047.886	MSA_100C_EnrPhos-Select-Fc-4.6283.6283.3.dta																	No	0	0	0	0
P04075	ALDOA_HUMAN	Fructose-bisphosphate aldolase A	10179	1019.86328	2.99704	3056.568012	3056.566589	0.465555046397498	0	45.92	TiO2_C	2	260	289	R	TVPPAVTGITFLSGGQSEEEASINLNAINK	C		4469.1372	MSA_100C_EnrPhos-Select-Fc-4.8988.8988.3.dta																	No	0	0	0	0
P04075	ALDOA_HUMAN	Fructose-bisphosphate aldolase A	10186	1019.86352	2.99704	3056.568732	3056.566589	0.701113467598693	0	54.91	TiO2_C	2	260	289	R	TVPPAVTGITFLSGGQSEEEASINLNAINK	C		4802.3981	MSA_100C_EnrPhos-Select-Fc-4.9463.9463.3.dta																	No	0	0	0	0
P04075	ALDOA_HUMAN	Fructose-bisphosphate aldolase A	10187	1019.86359	2.99704	3056.568942	3056.566589	0.769818007016524	0	44.19	TiO2_C	2	260	289	R	TVPPAVTGITFLSGGQSEEEASINLNAINK	C		5069.2049	MSA_100C_EnrPhos-Select-Fc-4.9821.9821.3.dta																	No	0	0	0	0
P04075	ALDOA_HUMAN	Fructose-bisphosphate aldolase A	10189	1019.86359	2.99704	3056.568942	3056.566589	0.769818007016524	0	48.42	TiO2_C	2	260	289	R	TVPPAVTGITFLSGGQSEEEASINLNAINK	C		3766.1315	MSA_100C_EnrPhos-Select-Fc-4.7807.7807.3.dta																	No	0	0	0	0
P04075	ALDOA_HUMAN	Fructose-bisphosphate aldolase A	10196	1019.86371	2.99704	3056.569302	3056.566589	0.887597217617122	0	38.81	TiO2_C	2	260	289	R	TVPPAVTGITFLSGGQSEEEASINLNAINK	C		3099.8996	MSA_100C_EnrPhos-Select-Fc-4.6395.6395.3.dta																	No	0	0	0	0
P04075	ALDOA_HUMAN	Fructose-bisphosphate aldolase A	10200	1019.86389	2.99704	3056.569842	3056.566589	1.06426603351802	0	44.57	TiO2_C	2	260	289	R	TVPPAVTGITFLSGGQSEEEASINLNAINK	C		5137.8351	MSA_100C_EnrPhos-Select-Fc-4.9914.9914.3.dta																	No	0	0	0	0
P04075	ALDOA_HUMAN	Fructose-bisphosphate aldolase A	10202	1019.86395	2.99704	3056.57002199999	3056.566589	1.12315563881832	0	26.29	TiO2_C	2	260	289	R	TVPPAVTGITFLSGGQSEEEASINLNAINK	C		5274.0688	MSA_100C_EnrPhos-Select-Fc-4.10101.10101.3.dta																	No	0	0	0	0
P04075	ALDOA_HUMAN	Fructose-bisphosphate aldolase A	10203	1019.86395	2.99704	3056.57002199999	3056.566589	1.12315563881832	0	54.88	TiO2_C	2	260	289	R	TVPPAVTGITFLSGGQSEEEASINLNAINK	C		3825.7916	MSA_100C_EnrPhos-Select-Fc-4.7931.7931.3.dta																	No	0	0	0	0
P04075	ALDOA_HUMAN	Fructose-bisphosphate aldolase A	10204	1019.86395	2.99704	3056.57002199999	3056.566589	1.12315563881832	0	60.01	TiO2_C	2	260	289	R	TVPPAVTGITFLSGGQSEEEASINLNAINK	C		3803.1498	MSA_100C_EnrPhos-Select-Fc-4.7884.7884.3.dta																	No	0	0	0	0
P04075	ALDOA_HUMAN	Fructose-bisphosphate aldolase A	10206	1019.86401	2.99704	3056.570202	3056.566589	1.18204524411862	0	36.33	TiO2_C	2	260	289	R	TVPPAVTGITFLSGGQSEEEASINLNAINK	C		3438.4966	MSA_100C_EnrPhos-Select-Fc-4.7116.7116.3.dta																	No	0	0	0	0
P04075	ALDOA_HUMAN	Fructose-bisphosphate aldolase A	10207	1019.86407	2.99704	3056.570382	3056.566589	1.24093484941892	0	49.11	TiO2_C	2	260	289	R	TVPPAVTGITFLSGGQSEEEASINLNAINK	C		3058.2776	MSA_100C_EnrPhos-Select-Fc-4.6305.6305.3.dta																	No	0	0	0	0
P04075	ALDOA_HUMAN	Fructose-bisphosphate aldolase A	10208	1019.86407	2.99704	3056.570382	3056.566589	1.24093484941892	0	53.43	TiO2_C	2	260	289	R	TVPPAVTGITFLSGGQSEEEASINLNAINK	C		3533.5104	MSA_100C_EnrPhos-Select-Fc-4.7316.7316.3.dta																	No	0	0	0	0
P04075	ALDOA_HUMAN	Fructose-bisphosphate aldolase A	10209	1019.86407	2.99704	3056.570382	3056.566589	1.24093484941892	0	67.71	TiO2_C	2	260	289	R	TVPPAVTGITFLSGGQSEEEASINLNAINK	C		3392.0731	MSA_100C_EnrPhos-Select-Fc-4.7018.7018.3.dta																	No	0	0	0	0
P04075	ALDOA_HUMAN	Fructose-bisphosphate aldolase A	10210	1019.86407	2.99704	3056.570382	3056.566589	1.24093484941892	0	25.51	TiO2_C	2	260	289	R	TVPPAVTGITFLSGGQSEEEASINLNAINK	C		3258.1788	MSA_100C_EnrPhos-Select-Fc-4.6734.6734.3.dta																	No	0	0	0	0
P04075	ALDOA_HUMAN	Fructose-bisphosphate aldolase A	10211	1019.86407	2.99704	3056.570382	3056.566589	1.24093484941892	0	44.25	TiO2_C	2	260	289	R	TVPPAVTGITFLSGGQSEEEASINLNAINK	C		3216.6234	MSA_100C_EnrPhos-Select-Fc-4.6645.6645.3.dta																	No	0	0	0	0
P04075	ALDOA_HUMAN	Fructose-bisphosphate aldolase A	10214	1019.86413	2.99704	3056.570562	3056.566589	1.29982445471921	0	36.93	TiO2_C	2	260	289	R	TVPPAVTGITFLSGGQSEEEASINLNAINK	C		3890.574	MSA_100C_EnrPhos-Select-Fc-4.8060.8060.3.dta																	No	0	0	0	0
P04075	ALDOA_HUMAN	Fructose-bisphosphate aldolase A	10215	1019.86413	2.99704	3056.570562	3056.566589	1.29982445471921	0	26.79	TiO2_C	2	260	289	R	TVPPAVTGITFLSGGQSEEEASINLNAINK	C		3244.7653	MSA_100C_EnrPhos-Select-Fc-4.6705.6705.3.dta																	No	0	0	0	0
P04075	ALDOA_HUMAN	Fructose-bisphosphate aldolase A	10219	1019.8642	2.99704	3056.570772	3056.566589	1.36852899428582	0	48.49	TiO2_C	2	260	289	R	TVPPAVTGITFLSGGQSEEEASINLNAINK	C		3380.7027	MSA_100C_EnrPhos-Select-Fc-4.6994.6994.3.dta																	No	0	0	0	0
P04075	ALDOA_HUMAN	Fructose-bisphosphate aldolase A	10220	1019.8642	2.99704	3056.570772	3056.566589	1.36852899428582	0	34.57	TiO2_C	2	260	289	R	TVPPAVTGITFLSGGQSEEEASINLNAINK	C		3303.0132	MSA_100C_EnrPhos-Select-Fc-4.6830.6830.3.dta																	No	0	0	0	0
P04075	ALDOA_HUMAN	Fructose-bisphosphate aldolase A	10221	1019.86426	2.99704	3056.570952	3056.566589	1.42741859958612	0	56.9	TiO2_C	2	260	289	R	TVPPAVTGITFLSGGQSEEEASINLNAINK	C		4876.4694	MSA_100C_EnrPhos-Select-Fc-4.9563.9563.3.dta																	No	0	0	0	0
P04075	ALDOA_HUMAN	Fructose-bisphosphate aldolase A	10223	1019.86426	2.99704	3056.570952	3056.566589	1.42741859958612	0	44.84	TiO2_C	2	260	289	R	TVPPAVTGITFLSGGQSEEEASINLNAINK	C		3732.5518	MSA_100C_EnrPhos-Select-Fc-4.7737.7737.3.dta																	No	0	0	0	0
P04075	ALDOA_HUMAN	Fructose-bisphosphate aldolase A	10224	1019.86426	2.99704	3056.570952	3056.566589	1.42741859958612	0	42	TiO2_C	2	260	289	R	TVPPAVTGITFLSGGQSEEEASINLNAINK	C		4208.5532	MSA_100C_EnrPhos-Select-Fc-4.8613.8613.3.dta																	No	0	0	0	0
P04075	ALDOA_HUMAN	Fructose-bisphosphate aldolase A	10226	1019.86426	2.99704	3056.570952	3056.566589	1.42741859958612	0	49.22	TiO2_C	2	260	289	R	TVPPAVTGITFLSGGQSEEEASINLNAINK	C		3135.5128	MSA_100C_EnrPhos-Select-Fc-4.6471.6471.3.dta																	No	0	0	0	0
P04075	ALDOA_HUMAN	Fructose-bisphosphate aldolase A	10227	1019.86432	2.99704	3056.571132	3056.566589	1.48630820488642	0	53.43	TiO2_C	2	260	289	R	TVPPAVTGITFLSGGQSEEEASINLNAINK	C		3370.2986	MSA_100C_EnrPhos-Select-Fc-4.6972.6972.3.dta																	No	0	0	0	0
P04075	ALDOA_HUMAN	Fructose-bisphosphate aldolase A	10228	1019.86432	2.99704	3056.571132	3056.566589	1.48630820488642	0	30.67	TiO2_C	2	260	289	R	TVPPAVTGITFLSGGQSEEEASINLNAINK	C		3313.8199	MSA_100C_EnrPhos-Select-Fc-4.6853.6853.3.dta																	No	0	0	0	0
P04075	ALDOA_HUMAN	Fructose-bisphosphate aldolase A	10231	765.15008	3.99473	3056.571216	3056.566589	1.5137900206238	0	28.16	TiO2_C	2	260	289	R	TVPPAVTGITFLSGGQSEEEASINLNAINK	C		4005.2593	MSA_100C_EnrPhos-Select-Fc-4.8290.8290.4.dta																	No	0	0	0	0
P04075	ALDOA_HUMAN	Fructose-bisphosphate aldolase A	10232	1019.86438	2.99704	3056.571312	3056.566589	1.54519781018672	0	44.63	TiO2_C	2	260	289	R	TVPPAVTGITFLSGGQSEEEASINLNAINK	C		3619.2536	MSA_100C_EnrPhos-Select-Fc-4.7497.7497.3.dta																	No	0	0	0	0
P04075	ALDOA_HUMAN	Fructose-bisphosphate aldolase A	10233	1019.86438	2.99704	3056.571312	3056.566589	1.54519781018672	0	37.88	TiO2_C	2	260	289	R	TVPPAVTGITFLSGGQSEEEASINLNAINK	C		3335.6286	MSA_100C_EnrPhos-Select-Fc-4.6899.6899.3.dta																	No	0	0	0	0
P04075	ALDOA_HUMAN	Fructose-bisphosphate aldolase A	10234	1019.86438	2.99704	3056.571312	3056.566589	1.54519781018672	0	57.28	TiO2_C	2	260	289	R	TVPPAVTGITFLSGGQSEEEASINLNAINK	C		4609.2848	MSA_100C_EnrPhos-Select-Fc-4.9186.9186.3.dta																	No	0	0	0	0
P04075	ALDOA_HUMAN	Fructose-bisphosphate aldolase A	10236	1019.86438	2.99704	3056.571312	3056.566589	1.54519781018672	0	40.62	TiO2_C	2	260	289	R	TVPPAVTGITFLSGGQSEEEASINLNAINK	C		3110.2622	MSA_100C_EnrPhos-Select-Fc-4.6417.6417.3.dta																	No	0	0	0	0
P04075	ALDOA_HUMAN	Fructose-bisphosphate aldolase A	10237	1019.86444	2.99704	3056.571492	3056.566589	1.60408741548702	0	36.46	TiO2_C	2	260	289	R	TVPPAVTGITFLSGGQSEEEASINLNAINK	C		5126.6073	MSA_100C_EnrPhos-Select-Fc-4.9899.9899.3.dta																	No	0	0	0	0
P04075	ALDOA_HUMAN	Fructose-bisphosphate aldolase A	10238	1019.86444	2.99704	3056.571492	3056.566589	1.60408741548702	0	47.01	TiO2_C	2	260	289	R	TVPPAVTGITFLSGGQSEEEASINLNAINK	C		3076.3325	MSA_100C_EnrPhos-Select-Fc-4.6344.6344.3.dta																	No	0	0	0	0
P04075	ALDOA_HUMAN	Fructose-bisphosphate aldolase A	10239	1019.86444	2.99704	3056.571492	3056.566589	1.60408741548702	0	83.27	TiO2_C	2	260	289	R	TVPPAVTGITFLSGGQSEEEASINLNAINK	C		3473.3507	MSA_100C_EnrPhos-Select-Fc-4.7189.7189.3.dta																	No	0	0	0	0
P04075	ALDOA_HUMAN	Fructose-bisphosphate aldolase A	10240	1019.8645	2.99704	3056.571672	3056.566589	1.66297702078732	0	53.52	TiO2_C	2	260	289	R	TVPPAVTGITFLSGGQSEEEASINLNAINK	C		3863.7986	MSA_100C_EnrPhos-Select-Fc-4.8007.8007.3.dta																	No	0	0	0	0
P04075	ALDOA_HUMAN	Fructose-bisphosphate aldolase A	10241	1019.8645	2.99704	3056.571672	3056.566589	1.66297702078732	0	44.54	TiO2_C	2	260	289	R	TVPPAVTGITFLSGGQSEEEASINLNAINK	C		3324.2552	MSA_100C_EnrPhos-Select-Fc-4.6875.6875.3.dta																	No	0	0	0	0
P04075	ALDOA_HUMAN	Fructose-bisphosphate aldolase A	10242	1019.8645	2.99704	3056.571672	3056.566589	1.66297702078732	0	36.93	TiO2_C	2	260	289	R	TVPPAVTGITFLSGGQSEEEASINLNAINK	C		4455.5787	MSA_100C_EnrPhos-Select-Fc-4.8969.8969.3.dta																	No	0	0	0	0
P04075	ALDOA_HUMAN	Fructose-bisphosphate aldolase A	10244	1019.8645	2.99704	3056.571672	3056.566589	1.66297702078732	0	44.97	TiO2_C	2	260	289	R	TVPPAVTGITFLSGGQSEEEASINLNAINK	C		3156.0855	MSA_100C_EnrPhos-Select-Fc-4.6515.6515.3.dta																	No	0	0	0	0
P04075	ALDOA_HUMAN	Fructose-bisphosphate aldolase A	10245	1019.86456	2.99704	3056.571852	3056.566589	1.72186662608762	0	54.68	TiO2_C	2	260	289	R	TVPPAVTGITFLSGGQSEEEASINLNAINK	C		4853.473	MSA_100C_EnrPhos-Select-Fc-4.9532.9532.3.dta																	No	0	0	0	0
P04075	ALDOA_HUMAN	Fructose-bisphosphate aldolase A	10246	1019.86456	2.99704	3056.571852	3056.566589	1.72186662608762	0	44.06	TiO2_C	2	260	289	R	TVPPAVTGITFLSGGQSEEEASINLNAINK	C		3145.8039	MSA_100C_EnrPhos-Select-Fc-4.6493.6493.3.dta																	No	0	0	0	0
P04075	ALDOA_HUMAN	Fructose-bisphosphate aldolase A	10247	1019.86456	2.99704	3056.571852	3056.566589	1.72186662608762	0	43.6	TiO2_C	2	260	289	R	TVPPAVTGITFLSGGQSEEEASINLNAINK	C		3777.6621	MSA_100C_EnrPhos-Select-Fc-4.7831.7831.3.dta																	No	0	0	0	0
P04075	ALDOA_HUMAN	Fructose-bisphosphate aldolase A	10248	1019.86456	2.99704	3056.571852	3056.566589	1.72186662608762	0	46.25	TiO2_C	2	260	289	R	TVPPAVTGITFLSGGQSEEEASINLNAINK	C		3555.7498	MSA_100C_EnrPhos-Select-Fc-4.7363.7363.3.dta																	No	0	0	0	0
P04075	ALDOA_HUMAN	Fructose-bisphosphate aldolase A	10249	1019.86462	2.99704	3056.572032	3056.566589	1.78075623138791	0	51.13	TiO2_C	2	260	289	R	TVPPAVTGITFLSGGQSEEEASINLNAINK	C		3814.1011	MSA_100C_EnrPhos-Select-Fc-4.7907.7907.3.dta																	No	0	0	0	0
P04075	ALDOA_HUMAN	Fructose-bisphosphate aldolase A	10250	1019.86462	2.99704	3056.572032	3056.566589	1.78075623138791	0	46.19	TiO2_C	2	260	289	R	TVPPAVTGITFLSGGQSEEEASINLNAINK	C		3544.3936	MSA_100C_EnrPhos-Select-Fc-4.7339.7339.3.dta																	No	0	0	0	0
P04075	ALDOA_HUMAN	Fructose-bisphosphate aldolase A	10251	1019.86462	2.99704	3056.572032	3056.566589	1.78075623138791	0	42.76	TiO2_C	2	260	289	R	TVPPAVTGITFLSGGQSEEEASINLNAINK	C		4622.1248	MSA_100C_EnrPhos-Select-Fc-4.9203.9203.3.dta																	No	0	0	0	0
P04075	ALDOA_HUMAN	Fructose-bisphosphate aldolase A	10253	1019.86462	2.99704	3056.572032	3056.566589	1.78075623138791	0	67.55	TiO2_C	2	260	289	R	TVPPAVTGITFLSGGQSEEEASINLNAINK	C		3509.3123	MSA_100C_EnrPhos-Select-Fc-4.7265.7265.3.dta																	No	0	0	0	0
P04075	ALDOA_HUMAN	Fructose-bisphosphate aldolase A	10254	1019.86462	2.99704	3056.572032	3056.566589	1.78075623138791	0	59.13	TiO2_C	2	260	289	R	TVPPAVTGITFLSGGQSEEEASINLNAINK	C		3191.4128	MSA_100C_EnrPhos-Select-Fc-4.6591.6591.3.dta																	No	0	0	0	0
P04075	ALDOA_HUMAN	Fructose-bisphosphate aldolase A	10255	1019.86462	2.99704	3056.572032	3056.566589	1.78075623138791	0	39.12	TiO2_C	2	260	289	R	TVPPAVTGITFLSGGQSEEEASINLNAINK	C		4023.5567	MSA_100C_EnrPhos-Select-Fc-4.8323.8323.3.dta																	No	0	0	0	0
P04075	ALDOA_HUMAN	Fructose-bisphosphate aldolase A	10256	1019.86462	2.99704	3056.572032	3056.566589	1.78075623138791	0	38.95	TiO2_C	2	260	289	R	TVPPAVTGITFLSGGQSEEEASINLNAINK	C		3292.2711	MSA_100C_EnrPhos-Select-Fc-4.6807.6807.3.dta																	No	0	0	0	0
P04075	ALDOA_HUMAN	Fructose-bisphosphate aldolase A	10257	1019.86462	2.99704	3056.572032	3056.566589	1.78075623138791	0	44.37	TiO2_C	2	260	289	R	TVPPAVTGITFLSGGQSEEEASINLNAINK	C		3658.8747	MSA_100C_EnrPhos-Select-Fc-4.7581.7581.3.dta																	No	0	0	0	0
P04075	ALDOA_HUMAN	Fructose-bisphosphate aldolase A	10258	1019.86468	2.99704	3056.572212	3056.566589	1.83964583668821	0	49.98	TiO2_C	2	260	289	R	TVPPAVTGITFLSGGQSEEEASINLNAINK	C		5252.4492	MSA_100C_EnrPhos-Select-Fc-4.10071.10071.3.dta																	No	0	0	0	0
P04075	ALDOA_HUMAN	Fructose-bisphosphate aldolase A	10259	1019.86468	2.99704	3056.572212	3056.566589	1.83964583668821	0	45.9	TiO2_C	2	260	289	R	TVPPAVTGITFLSGGQSEEEASINLNAINK	C		3449.9927	MSA_100C_EnrPhos-Select-Fc-4.7140.7140.3.dta																	No	0	0	0	0
P04075	ALDOA_HUMAN	Fructose-bisphosphate aldolase A	10261	1019.86468	2.99704	3056.572212	3056.566589	1.83964583668821	0	44.87	TiO2_C	2	260	289	R	TVPPAVTGITFLSGGQSEEEASINLNAINK	C		3569.908	MSA_100C_EnrPhos-Select-Fc-4.7393.7393.3.dta																	No	0	0	0	0
P04075	ALDOA_HUMAN	Fructose-bisphosphate aldolase A	10262	1019.86468	2.99704	3056.572212	3056.566589	1.83964583668821	0	46.52	TiO2_C	2	260	289	R	TVPPAVTGITFLSGGQSEEEASINLNAINK	C		3426.1263	MSA_100C_EnrPhos-Select-Fc-4.7090.7090.3.dta																	No	0	0	0	0
P04075	ALDOA_HUMAN	Fructose-bisphosphate aldolase A	10263	1019.86468	2.99704	3056.572212	3056.566589	1.83964583668821	0	49.22	TiO2_C	2	260	289	R	TVPPAVTGITFLSGGQSEEEASINLNAINK	C		3402.3772	MSA_100C_EnrPhos-Select-Fc-4.7040.7040.3.dta																	No	0	0	0	0
P04075	ALDOA_HUMAN	Fructose-bisphosphate aldolase A	10264	1019.86468	2.99704	3056.572212	3056.566589	1.83964583668821	0	45.38	TiO2_C	2	260	289	R	TVPPAVTGITFLSGGQSEEEASINLNAINK	C		3348.926	MSA_100C_EnrPhos-Select-Fc-4.6927.6927.3.dta																	No	0	0	0	0
P04075	ALDOA_HUMAN	Fructose-bisphosphate aldolase A	10265	1019.86468	2.99704	3056.572212	3056.566589	1.83964583668821	0	55.66	TiO2_C	2	260	289	R	TVPPAVTGITFLSGGQSEEEASINLNAINK	C		3683.2282	MSA_100C_EnrPhos-Select-Fc-4.7633.7633.3.dta																	No	0	0	0	0
P04075	ALDOA_HUMAN	Fructose-bisphosphate aldolase A	10266	1019.86475	2.99704	3056.572422	3056.566589	1.90835037625482	0	51.09	TiO2_C	2	260	289	R	TVPPAVTGITFLSGGQSEEEASINLNAINK	C		4732.6222	MSA_100C_EnrPhos-Select-Fc-4.9363.9363.3.dta																	No	0	0	0	0
P04075	ALDOA_HUMAN	Fructose-bisphosphate aldolase A	10267	1019.86475	2.99704	3056.572422	3056.566589	1.90835037625482	0	52.61	TiO2_C	2	260	289	R	TVPPAVTGITFLSGGQSEEEASINLNAINK	C		3645.141	MSA_100C_EnrPhos-Select-Fc-4.7552.7552.3.dta																	No	0	0	0	0
P04075	ALDOA_HUMAN	Fructose-bisphosphate aldolase A	10268	1019.86475	2.99704	3056.572422	3056.566589	1.90835037625482	0	53.23	TiO2_C	2	260	289	R	TVPPAVTGITFLSGGQSEEEASINLNAINK	C		3705.4584	MSA_100C_EnrPhos-Select-Fc-4.7680.7680.3.dta																	No	0	0	0	0
P04075	ALDOA_HUMAN	Fructose-bisphosphate aldolase A	10269	1019.86481	2.99704	3056.572602	3056.566589	1.96723998155512	0	41.01	TiO2_C	2	260	289	R	TVPPAVTGITFLSGGQSEEEASINLNAINK	C		5216.4885	MSA_100C_EnrPhos-Select-Fc-4.10021.10021.3.dta																	No	0	0	0	0
P04075	ALDOA_HUMAN	Fructose-bisphosphate aldolase A	10270	1019.86481	2.99704	3056.572602	3056.566589	1.96723998155512	0	53.73	TiO2_C	2	260	289	R	TVPPAVTGITFLSGGQSEEEASINLNAINK	C		3745.4132	MSA_100C_EnrPhos-Select-Fc-4.7764.7764.3.dta																	No	0	0	0	0
P04075	ALDOA_HUMAN	Fructose-bisphosphate aldolase A	10271	1019.86481	2.99704	3056.572602	3056.566589	1.96723998155512	0	41.41	TiO2_C	2	260	289	R	TVPPAVTGITFLSGGQSEEEASINLNAINK	C		3968.1379	MSA_100C_EnrPhos-Select-Fc-4.8215.8215.3.dta																	No	0	0	0	0
P04075	ALDOA_HUMAN	Fructose-bisphosphate aldolase A	10273	1019.86487	2.99704	3056.572782	3056.566589	2.02612958685542	0	58.71	TiO2_C	2	260	289	R	TVPPAVTGITFLSGGQSEEEASINLNAINK	C		5228.9385	MSA_100C_EnrPhos-Select-Fc-4.10038.10038.3.dta																	No	0	0	0	0
P04075	ALDOA_HUMAN	Fructose-bisphosphate aldolase A	10274	1019.86487	2.99704	3056.572782	3056.566589	2.02612958685542	0	42.12	TiO2_C	2	260	289	R	TVPPAVTGITFLSGGQSEEEASINLNAINK	C		3281.4749	MSA_100C_EnrPhos-Select-Fc-4.6784.6784.3.dta																	No	0	0	0	0
P04075	ALDOA_HUMAN	Fructose-bisphosphate aldolase A	10275	1019.86487	2.99704	3056.572782	3056.566589	2.02612958685542	0	40.04	TiO2_C	2	260	289	R	TVPPAVTGITFLSGGQSEEEASINLNAINK	C		3416.1586	MSA_100C_EnrPhos-Select-Fc-4.7069.7069.3.dta																	No	0	0	0	0
P04075	ALDOA_HUMAN	Fructose-bisphosphate aldolase A	10278	1019.86493	2.99704	3056.572962	3056.566589	2.08501919215572	0	37.93	TiO2_C	2	260	289	R	TVPPAVTGITFLSGGQSEEEASINLNAINK	C		5177.2987	MSA_100C_EnrPhos-Select-Fc-4.9967.9967.3.dta																	No	0	0	0	0
P04075	ALDOA_HUMAN	Fructose-bisphosphate aldolase A	10279	1019.86493	2.99704	3056.572962	3056.566589	2.08501919215572	0	46.61	TiO2_C	2	260	289	R	TVPPAVTGITFLSGGQSEEEASINLNAINK	C		4035.0792	MSA_100C_EnrPhos-Select-Fc-4.8344.8344.3.dta																	No	0	0	0	0
P04075	ALDOA_HUMAN	Fructose-bisphosphate aldolase A	10280	1019.86493	2.99704	3056.572962	3056.566589	2.08501919215572	0	53.39	TiO2_C	2	260	289	R	TVPPAVTGITFLSGGQSEEEASINLNAINK	C		5052.6955	MSA_100C_EnrPhos-Select-Fc-4.9799.9799.3.dta																	No	0	0	0	0
P04075	ALDOA_HUMAN	Fructose-bisphosphate aldolase A	10281	1019.86493	2.99704	3056.572962	3056.566589	2.08501919215572	0	55.32	TiO2_C	2	260	289	R	TVPPAVTGITFLSGGQSEEEASINLNAINK	C		4938.2499	MSA_100C_EnrPhos-Select-Fc-4.9645.9645.3.dta																	No	0	0	0	0
P04075	ALDOA_HUMAN	Fructose-bisphosphate aldolase A	10282	1019.86493	2.99704	3056.572962	3056.566589	2.08501919215572	0	45.95	TiO2_C	2	260	289	R	TVPPAVTGITFLSGGQSEEEASINLNAINK	C		3359.4444	MSA_100C_EnrPhos-Select-Fc-4.6949.6949.3.dta																	No	0	0	0	0
P04075	ALDOA_HUMAN	Fructose-bisphosphate aldolase A	10283	1019.86499	2.99704	3056.573142	3056.566589	2.14390879745602	0	50.94	TiO2_C	2	260	289	R	TVPPAVTGITFLSGGQSEEEASINLNAINK	C		4886.765	MSA_100C_EnrPhos-Select-Fc-4.9577.9577.3.dta																	No	0	0	0	0
P04075	ALDOA_HUMAN	Fructose-bisphosphate aldolase A	10284	1019.86499	2.99704	3056.573142	3056.566589	2.14390879745602	0	53.95	TiO2_C	2	260	289	R	TVPPAVTGITFLSGGQSEEEASINLNAINK	C		4705.5256	MSA_100C_EnrPhos-Select-Fc-4.9324.9324.3.dta																	No	0	0	0	0
P04075	ALDOA_HUMAN	Fructose-bisphosphate aldolase A	10285	1019.86499	2.99704	3056.573142	3056.566589	2.14390879745602	0	47.24	TiO2_C	2	260	289	R	TVPPAVTGITFLSGGQSEEEASINLNAINK	C		4133.2774	MSA_100C_EnrPhos-Select-Fc-4.8504.8504.3.dta																	No	0	0	0	0
P04075	ALDOA_HUMAN	Fructose-bisphosphate aldolase A	10286	1019.86499	2.99704	3056.573142	3056.566589	2.14390879745602	0	51.69	TiO2_C	2	260	289	R	TVPPAVTGITFLSGGQSEEEASINLNAINK	C		3486.6384	MSA_100C_EnrPhos-Select-Fc-4.7217.7217.3.dta																	No	0	0	0	0
P04075	ALDOA_HUMAN	Fructose-bisphosphate aldolase A	10287	1019.86499	2.99704	3056.573142	3056.566589	2.14390879745602	0	52.75	TiO2_C	2	260	289	R	TVPPAVTGITFLSGGQSEEEASINLNAINK	C		4659.7997	MSA_100C_EnrPhos-Select-Fc-4.9258.9258.3.dta																	No	0	0	0	0
P04075	ALDOA_HUMAN	Fructose-bisphosphate aldolase A	10288	1019.86499	2.99704	3056.573142	3056.566589	2.14390879745602	0	51.5	TiO2_C	2	260	289	R	TVPPAVTGITFLSGGQSEEEASINLNAINK	C		4277.3234	MSA_100C_EnrPhos-Select-Fc-4.8714.8714.3.dta																	No	0	0	0	0
P04075	ALDOA_HUMAN	Fructose-bisphosphate aldolase A	10290	1019.86499	2.99704	3056.573142	3056.566589	2.14390879745602	0	42.91	TiO2_C	2	260	289	R	TVPPAVTGITFLSGGQSEEEASINLNAINK	C		4652.9535	MSA_100C_EnrPhos-Select-Fc-4.9248.9248.3.dta																	No	0	0	0	0
P04075	ALDOA_HUMAN	Fructose-bisphosphate aldolase A	10291	1019.86499	2.99704	3056.573142	3056.566589	2.14390879745602	0	27.96	TiO2_C	2	260	289	R	TVPPAVTGITFLSGGQSEEEASINLNAINK	C		3230.1675	MSA_100C_EnrPhos-Select-Fc-4.6674.6674.3.dta																	No	0	0	0	0
P04075	ALDOA_HUMAN	Fructose-bisphosphate aldolase A	10292	1019.86505	2.99704	3056.573322	3056.566589	2.20279840275632	0	40.32	TiO2_C	2	260	289	R	TVPPAVTGITFLSGGQSEEEASINLNAINK	C		5188.9219	MSA_100C_EnrPhos-Select-Fc-4.9983.9983.3.dta																	No	0	0	0	0
P04075	ALDOA_HUMAN	Fructose-bisphosphate aldolase A	10293	1019.86505	2.99704	3056.573322	3056.566589	2.20279840275632	0	46.25	TiO2_C	2	260	289	R	TVPPAVTGITFLSGGQSEEEASINLNAINK	C		4904.3688	MSA_100C_EnrPhos-Select-Fc-4.9600.9600.3.dta																	No	0	0	0	0
P04075	ALDOA_HUMAN	Fructose-bisphosphate aldolase A	10294	1019.86505	2.99704	3056.573322	3056.566589	2.20279840275632	0	45.28	TiO2_C	2	260	289	R	TVPPAVTGITFLSGGQSEEEASINLNAINK	C		3924.6441	MSA_100C_EnrPhos-Select-Fc-4.8126.8126.3.dta																	No	0	0	0	0
P04075	ALDOA_HUMAN	Fructose-bisphosphate aldolase A	10296	1019.86505	2.99704	3056.573322	3056.566589	2.20279840275632	0	45.33	TiO2_C	2	260	289	R	TVPPAVTGITFLSGGQSEEEASINLNAINK	C		3166.8301	MSA_100C_EnrPhos-Select-Fc-4.6538.6538.3.dta																	No	0	0	0	0
P04075	ALDOA_HUMAN	Fructose-bisphosphate aldolase A	10297	1019.86505	2.99704	3056.573322	3056.566589	2.20279840275632	0	44.14	TiO2_C	2	260	289	R	TVPPAVTGITFLSGGQSEEEASINLNAINK	C		3670.0842	MSA_100C_EnrPhos-Select-Fc-4.7605.7605.3.dta																	No	0	0	0	0
P04075	ALDOA_HUMAN	Fructose-bisphosphate aldolase A	10298	1019.86505	2.99704	3056.573322	3056.566589	2.20279840275632	0	37.76	TiO2_C	2	260	289	R	TVPPAVTGITFLSGGQSEEEASINLNAINK	C		4396.2843	MSA_100C_EnrPhos-Select-Fc-4.8884.8884.3.dta																	No	0	0	0	0
P04075	ALDOA_HUMAN	Fructose-bisphosphate aldolase A	10299	1019.86505	2.99704	3056.573322	3056.566589	2.20279840275632	0	45.53	TiO2_C	2	260	289	R	TVPPAVTGITFLSGGQSEEEASINLNAINK	C		3694.5403	MSA_100C_EnrPhos-Select-Fc-4.7657.7657.3.dta																	No	0	0	0	0
P04075	ALDOA_HUMAN	Fructose-bisphosphate aldolase A	10300	1019.86511	2.99704	3056.573502	3056.566589	2.26168800805662	0	46.02	TiO2_C	2	260	289	R	TVPPAVTGITFLSGGQSEEEASINLNAINK	C		4824.4881	MSA_100C_EnrPhos-Select-Fc-4.9493.9493.3.dta																	No	0	0	0	0
P04075	ALDOA_HUMAN	Fructose-bisphosphate aldolase A	10301	1019.86511	2.99704	3056.573502	3056.566589	2.26168800805662	0	56.56	TiO2_C	2	260	289	R	TVPPAVTGITFLSGGQSEEEASINLNAINK	C		3177.9573	MSA_100C_EnrPhos-Select-Fc-4.6562.6562.3.dta																	No	0	0	0	0
P04075	ALDOA_HUMAN	Fructose-bisphosphate aldolase A	10305	1019.86517	2.99704	3056.573682	3056.566589	2.32057761335691	0	39.85	TiO2_C	2	260	289	R	TVPPAVTGITFLSGGQSEEEASINLNAINK	C		3789.5354	MSA_100C_EnrPhos-Select-Fc-4.7856.7856.3.dta																	No	0	0	0	0
P04075	ALDOA_HUMAN	Fructose-bisphosphate aldolase A	10306	1019.86517	2.99704	3056.573682	3056.566589	2.32057761335691	0	50.49	TiO2_C	2	260	289	R	TVPPAVTGITFLSGGQSEEEASINLNAINK	C		3903.7026	MSA_100C_EnrPhos-Select-Fc-4.8084.8084.3.dta																	No	0	0	0	0
P04075	ALDOA_HUMAN	Fructose-bisphosphate aldolase A	10307	1019.86517	2.99704	3056.573682	3056.566589	2.32057761335691	0	50.31	TiO2_C	2	260	289	R	TVPPAVTGITFLSGGQSEEEASINLNAINK	C		4995.3716	MSA_100C_EnrPhos-Select-Fc-4.9723.9723.3.dta																	No	0	0	0	0
P04075	ALDOA_HUMAN	Fructose-bisphosphate aldolase A	10308	1019.86517	2.99704	3056.573682	3056.566589	2.32057761335691	0	45.9	TiO2_C	2	260	289	R	TVPPAVTGITFLSGGQSEEEASINLNAINK	C		3461.0374	MSA_100C_EnrPhos-Select-Fc-4.7163.7163.3.dta																	No	0	0	0	0
P04075	ALDOA_HUMAN	Fructose-bisphosphate aldolase A	10310	1019.86523	2.99704	3056.573862	3056.566589	2.37946721865721	0	67.86	TiO2_C	2	260	289	R	TVPPAVTGITFLSGGQSEEEASINLNAINK	C		3838.7968	MSA_100C_EnrPhos-Select-Fc-4.7958.7958.3.dta																	No	0	0	0	0
P04075	ALDOA_HUMAN	Fructose-bisphosphate aldolase A	10312	1019.86529	2.99704	3056.574042	3056.566589	2.43835682395751	0	47.06	TiO2_C	2	260	289	R	TVPPAVTGITFLSGGQSEEEASINLNAINK	C		4111.5936	MSA_100C_EnrPhos-Select-Fc-4.8472.8472.3.dta																	No	0	0	0	0
P04075	ALDOA_HUMAN	Fructose-bisphosphate aldolase A	10313	1019.86529	2.99704	3056.574042	3056.566589	2.43835682395751	0	47.47	TiO2_C	2	260	289	R	TVPPAVTGITFLSGGQSEEEASINLNAINK	C		3124.7659	MSA_100C_EnrPhos-Select-Fc-4.6448.6448.3.dta																	No	0	0	0	0
P04075	ALDOA_HUMAN	Fructose-bisphosphate aldolase A	10314	1019.86529	2.99704	3056.574042	3056.566589	2.43835682395751	0	43.2	TiO2_C	2	260	289	R	TVPPAVTGITFLSGGQSEEEASINLNAINK	C		3755.8597	MSA_100C_EnrPhos-Select-Fc-4.7786.7786.3.dta																	No	0	0	0	0
P04075	ALDOA_HUMAN	Fructose-bisphosphate aldolase A	10315	1019.86536	2.99704	3056.574252	3056.566589	2.50706136337534	0	44.91	TiO2_C	2	260	289	R	TVPPAVTGITFLSGGQSEEEASINLNAINK	C		3522.1639	MSA_100C_EnrPhos-Select-Fc-4.7292.7292.3.dta																	No	0	0	0	0
P04075	ALDOA_HUMAN	Fructose-bisphosphate aldolase A	10316	1019.86536	2.99704	3056.574252	3056.566589	2.50706136337534	0	46.18	TiO2_C	2	260	289	R	TVPPAVTGITFLSGGQSEEEASINLNAINK	C		4479.5879	MSA_100C_EnrPhos-Select-Fc-4.9003.9003.3.dta																	No	0	0	0	0
P04075	ALDOA_HUMAN	Fructose-bisphosphate aldolase A	10317	1019.86536	2.99704	3056.574252	3056.566589	2.50706136337534	0	49.93	TiO2_C	2	260	289	R	TVPPAVTGITFLSGGQSEEEASINLNAINK	C		4490.335	MSA_100C_EnrPhos-Select-Fc-4.9017.9017.3.dta																	No	0	0	0	0
P04075	ALDOA_HUMAN	Fructose-bisphosphate aldolase A	10318	1019.86536	2.99704	3056.574252	3056.566589	2.50706136337534	0	39.78	TiO2_C	2	260	289	R	TVPPAVTGITFLSGGQSEEEASINLNAINK	C		4551.3231	MSA_100C_EnrPhos-Select-Fc-4.9103.9103.3.dta																	No	0	0	0	0
P04075	ALDOA_HUMAN	Fructose-bisphosphate aldolase A	10320	1019.86542	2.99704	3056.574432	3056.566589	2.56595096867564	0	52.68	TiO2_C	2	260	289	R	TVPPAVTGITFLSGGQSEEEASINLNAINK	C		4967.7722	MSA_100C_EnrPhos-Select-Fc-4.9685.9685.3.dta																	No	0	0	0	0
P04075	ALDOA_HUMAN	Fructose-bisphosphate aldolase A	10321	1019.86542	2.99704	3056.574432	3056.566589	2.56595096867564	0	59.23	TiO2_C	2	260	289	R	TVPPAVTGITFLSGGQSEEEASINLNAINK	C		4779.865	MSA_100C_EnrPhos-Select-Fc-4.9430.9430.3.dta																	No	0	0	0	0
P04075	ALDOA_HUMAN	Fructose-bisphosphate aldolase A	10322	1019.86542	2.99704	3056.574432	3056.566589	2.56595096867564	0	42.02	TiO2_C	2	260	289	R	TVPPAVTGITFLSGGQSEEEASINLNAINK	C		3849.7944	MSA_100C_EnrPhos-Select-Fc-4.7979.7979.3.dta																	No	0	0	0	0
P04075	ALDOA_HUMAN	Fructose-bisphosphate aldolase A	10323	1019.86542	2.99704	3056.574432	3056.566589	2.56595096867564	0	35	TiO2_C	2	260	289	R	TVPPAVTGITFLSGGQSEEEASINLNAINK	C		4089.6306	MSA_100C_EnrPhos-Select-Fc-4.8438.8438.3.dta																	No	0	0	0	0
P04075	ALDOA_HUMAN	Fructose-bisphosphate aldolase A	10324	1019.86542	2.99704	3056.574432	3056.566589	2.56595096867564	0	40.19	TiO2_C	2	260	289	R	TVPPAVTGITFLSGGQSEEEASINLNAINK	C		3204.1348	MSA_100C_EnrPhos-Select-Fc-4.6618.6618.3.dta																	No	0	0	0	0
P04075	ALDOA_HUMAN	Fructose-bisphosphate aldolase A	10325	1019.86542	2.99704	3056.574432	3056.566589	2.56595096867564	0	45.73	TiO2_C	2	260	289	R	TVPPAVTGITFLSGGQSEEEASINLNAINK	C		3587.9577	MSA_100C_EnrPhos-Select-Fc-4.7431.7431.3.dta																	No	0	0	0	0
P04075	ALDOA_HUMAN	Fructose-bisphosphate aldolase A	10326	1019.86548	2.99704	3056.574612	3056.566589	2.62484057397594	0	68.28	TiO2_C	2	260	289	R	TVPPAVTGITFLSGGQSEEEASINLNAINK	C		5241.9652	MSA_100C_EnrPhos-Select-Fc-4.10056.10056.3.dta																	No	0	0	0	0
P04075	ALDOA_HUMAN	Fructose-bisphosphate aldolase A	10327	1019.86548	2.99704	3056.574612	3056.566589	2.62484057397594	0	52.51	TiO2_C	2	260	289	R	TVPPAVTGITFLSGGQSEEEASINLNAINK	C		4159.071	MSA_100C_EnrPhos-Select-Fc-4.8543.8543.3.dta																	No	0	0	0	0
P04075	ALDOA_HUMAN	Fructose-bisphosphate aldolase A	10328	1019.86548	2.99704	3056.574612	3056.566589	2.62484057397594	0	36.48	TiO2_C	2	260	289	R	TVPPAVTGITFLSGGQSEEEASINLNAINK	C		4367.3598	MSA_100C_EnrPhos-Select-Fc-4.8844.8844.3.dta																	No	0	0	0	0
P04075	ALDOA_HUMAN	Fructose-bisphosphate aldolase A	10329	1019.86554	2.99704	3056.574792	3056.566589	2.68373017927624	0	49.47	TiO2_C	2	260	289	R	TVPPAVTGITFLSGGQSEEEASINLNAINK	C		3996.2634	MSA_100C_EnrPhos-Select-Fc-4.8271.8271.3.dta																	No	0	0	0	0
P04075	ALDOA_HUMAN	Fructose-bisphosphate aldolase A	10330	1019.86554	2.99704	3056.574792	3056.566589	2.68373017927624	0	48.53	TiO2_C	2	260	289	R	TVPPAVTGITFLSGGQSEEEASINLNAINK	C		3956.621	MSA_100C_EnrPhos-Select-Fc-4.8191.8191.3.dta																	No	0	0	0	0
P04075	ALDOA_HUMAN	Fructose-bisphosphate aldolase A	10331	1019.8656	2.99704	3056.574972	3056.566589	2.74261978457654	0	45.03	TiO2_C	2	260	289	R	TVPPAVTGITFLSGGQSEEEASINLNAINK	C		3721.2124	MSA_100C_EnrPhos-Select-Fc-4.7713.7713.3.dta																	No	0	0	0	0
P04075	ALDOA_HUMAN	Fructose-bisphosphate aldolase A	10332	1019.86566	2.99704	3056.575152	3056.566589	2.80150938987684	0	53.06	TiO2_C	2	260	289	R	TVPPAVTGITFLSGGQSEEEASINLNAINK	C		5201.5325	MSA_100C_EnrPhos-Select-Fc-4.10000.10000.3.dta																	No	0	0	0	0
P04075	ALDOA_HUMAN	Fructose-bisphosphate aldolase A	10333	1019.86566	2.99704	3056.575152	3056.566589	2.80150938987684	0	46.46	TiO2_C	2	260	289	R	TVPPAVTGITFLSGGQSEEEASINLNAINK	C		3497.984	MSA_100C_EnrPhos-Select-Fc-4.7241.7241.3.dta																	No	0	0	0	0
P04075	ALDOA_HUMAN	Fructose-bisphosphate aldolase A	10334	1019.86572	2.99704	3056.575332	3056.566589	2.86039899517714	0	54.94	TiO2_C	2	260	289	R	TVPPAVTGITFLSGGQSEEEASINLNAINK	C		5079.784	MSA_100C_EnrPhos-Select-Fc-4.9835.9835.3.dta																	No	0	0	0	0
P04075	ALDOA_HUMAN	Fructose-bisphosphate aldolase A	10335	1019.86572	2.99704	3056.575332	3056.566589	2.86039899517714	0	46.1	TiO2_C	2	260	289	R	TVPPAVTGITFLSGGQSEEEASINLNAINK	C		4722.0296	MSA_100C_EnrPhos-Select-Fc-4.9348.9348.3.dta																	No	0	0	0	0
P04075	ALDOA_HUMAN	Fructose-bisphosphate aldolase A	10336	1019.86572	2.99704	3056.575332	3056.566589	2.86039899517714	0	42.63	TiO2_C	2	260	289	R	TVPPAVTGITFLSGGQSEEEASINLNAINK	C		4753.786	MSA_100C_EnrPhos-Select-Fc-4.9392.9392.3.dta																	No	0	0	0	0
P04075	ALDOA_HUMAN	Fructose-bisphosphate aldolase A	10337	1019.86572	2.99704	3056.575332	3056.566589	2.86039899517714	0	29.55	TiO2_C	2	260	289	R	TVPPAVTGITFLSGGQSEEEASINLNAINK	C		4380.3209	MSA_100C_EnrPhos-Select-Fc-4.8862.8862.3.dta																	No	0	0	0	0
P04075	ALDOA_HUMAN	Fructose-bisphosphate aldolase A	10338	1019.86578	2.99704	3056.575512	3056.566589	2.91928860047744	0	46.25	TiO2_C	2	260	289	R	TVPPAVTGITFLSGGQSEEEASINLNAINK	C		5165.522	MSA_100C_EnrPhos-Select-Fc-4.9951.9951.3.dta																	No	0	0	0	0
P04075	ALDOA_HUMAN	Fructose-bisphosphate aldolase A	10339	1019.86578	2.99704	3056.575512	3056.566589	2.91928860047744	0	43.17	TiO2_C	2	260	289	R	TVPPAVTGITFLSGGQSEEEASINLNAINK	C		4584.2394	MSA_100C_EnrPhos-Select-Fc-4.9150.9150.3.dta																	No	0	0	0	0
P04075	ALDOA_HUMAN	Fructose-bisphosphate aldolase A	10340	1019.86578	2.99704	3056.575512	3056.566589	2.91928860047744	0	34.44	TiO2_C	2	260	289	R	TVPPAVTGITFLSGGQSEEEASINLNAINK	C		4303.3316	MSA_100C_EnrPhos-Select-Fc-4.8754.8754.3.dta																	No	0	0	0	0
P04075	ALDOA_HUMAN	Fructose-bisphosphate aldolase A	10341	1019.86584	2.99704	3056.575692	3056.566589	2.97817820577773	0	40.26	TiO2_C	2	260	289	R	TVPPAVTGITFLSGGQSEEEASINLNAINK	C		5019.4744	MSA_100C_EnrPhos-Select-Fc-4.9755.9755.3.dta																	No	0	0	0	0
P04075	ALDOA_HUMAN	Fructose-bisphosphate aldolase A	10342	1019.86584	2.99704	3056.575692	3056.566589	2.97817820577773	0	46.05	TiO2_C	2	260	289	R	TVPPAVTGITFLSGGQSEEEASINLNAINK	C		5263.5123	MSA_100C_EnrPhos-Select-Fc-4.10086.10086.3.dta																	No	0	0	0	0
P04075	ALDOA_HUMAN	Fructose-bisphosphate aldolase A	10344	1019.86584	2.99704	3056.575692	3056.566589	2.97817820577773	0	45.36	TiO2_C	2	260	289	R	TVPPAVTGITFLSGGQSEEEASINLNAINK	C		3979.6225	MSA_100C_EnrPhos-Select-Fc-4.8238.8238.3.dta																	No	0	0	0	0
P04075	ALDOA_HUMAN	Fructose-bisphosphate aldolase A	10346	1019.8659	2.99704	3056.575872	3056.566589	3.03706781107803	0	49.43	TiO2_C	2	260	289	R	TVPPAVTGITFLSGGQSEEEASINLNAINK	C		4009.5218	MSA_100C_EnrPhos-Select-Fc-4.8296.8296.3.dta																	No	0	0	0	0
P04075	ALDOA_HUMAN	Fructose-bisphosphate aldolase A	10347	1019.8659	2.99704	3056.575872	3056.566589	3.03706781107803	0	44.44	TiO2_C	2	260	289	R	TVPPAVTGITFLSGGQSEEEASINLNAINK	C		4432.6641	MSA_100C_EnrPhos-Select-Fc-4.8936.8936.3.dta																	No	0	0	0	0
P04075	ALDOA_HUMAN	Fructose-bisphosphate aldolase A	10348	1019.86597	2.99704	3056.576082	3056.566589	3.10577235064464	0	55.1	TiO2_C	2	260	289	R	TVPPAVTGITFLSGGQSEEEASINLNAINK	C		4148.1126	MSA_100C_EnrPhos-Select-Fc-4.8525.8525.3.dta																	No	0	0	0	0
P04075	ALDOA_HUMAN	Fructose-bisphosphate aldolase A	10349	1019.86603	2.99704	3056.576262	3056.566589	3.16466195594494	0	53.37	TiO2_C	2	260	289	R	TVPPAVTGITFLSGGQSEEEASINLNAINK	C		4266.2377	MSA_100C_EnrPhos-Select-Fc-4.8698.8698.3.dta																	No	0	0	0	0
P04075	ALDOA_HUMAN	Fructose-bisphosphate aldolase A	10350	1019.86603	2.99704	3056.576262	3056.566589	3.16466195594494	0	48.64	TiO2_C	2	260	289	R	TVPPAVTGITFLSGGQSEEEASINLNAINK	C		3936.0145	MSA_100C_EnrPhos-Select-Fc-4.8149.8149.3.dta																	No	0	0	0	0
P04075	ALDOA_HUMAN	Fructose-bisphosphate aldolase A	10351	1019.86603	2.99704	3056.576262	3056.566589	3.16466195594494	0	50.21	TiO2_C	2	260	289	R	TVPPAVTGITFLSGGQSEEEASINLNAINK	C		4633.14	MSA_100C_EnrPhos-Select-Fc-4.9220.9220.3.dta																	No	0	0	0	0
P04075	ALDOA_HUMAN	Fructose-bisphosphate aldolase A	10352	1019.86609	2.99704	3056.576442	3056.566589	3.22355156124524	0	51.98	TiO2_C	2	260	289	R	TVPPAVTGITFLSGGQSEEEASINLNAINK	C		4769.2123	MSA_100C_EnrPhos-Select-Fc-4.9414.9414.3.dta																	No	0	0	0	0
P04075	ALDOA_HUMAN	Fructose-bisphosphate aldolase A	10353	1019.86609	2.99704	3056.576442	3056.566589	3.22355156124524	0	42.98	TiO2_C	2	260	289	R	TVPPAVTGITFLSGGQSEEEASINLNAINK	C		3914.3474	MSA_100C_EnrPhos-Select-Fc-4.8106.8106.3.dta																	No	0	0	0	0
P04075	ALDOA_HUMAN	Fructose-bisphosphate aldolase A	10354	1019.86609	2.99704	3056.576442	3056.566589	3.22355156124524	0	46.18	TiO2_C	2	260	289	R	TVPPAVTGITFLSGGQSEEEASINLNAINK	C		4420.658	MSA_100C_EnrPhos-Select-Fc-4.8919.8919.3.dta																	No	0	0	0	0
P04075	ALDOA_HUMAN	Fructose-bisphosphate aldolase A	10355	1019.86609	2.99704	3056.576442	3056.566589	3.22355156124524	0	65.96	TiO2_C	2	260	289	R	TVPPAVTGITFLSGGQSEEEASINLNAINK	C		4184.1462	MSA_100C_EnrPhos-Select-Fc-4.8578.8578.3.dta																	No	0	0	0	0
P04075	ALDOA_HUMAN	Fructose-bisphosphate aldolase A	10356	1019.86615	2.99704	3056.576622	3056.566589	3.28244116654554	0	65.62	TiO2_C	2	260	289	R	TVPPAVTGITFLSGGQSEEEASINLNAINK	C		5007.3873	MSA_100C_EnrPhos-Select-Fc-4.9739.9739.3.dta																	No	0	0	0	0
P04075	ALDOA_HUMAN	Fructose-bisphosphate aldolase A	10357	1019.86615	2.99704	3056.576622	3056.566589	3.28244116654554	0	44.71	TiO2_C	2	260	289	R	TVPPAVTGITFLSGGQSEEEASINLNAINK	C		4197.6246	MSA_100C_EnrPhos-Select-Fc-4.8598.8598.3.dta																	No	0	0	0	0
P04075	ALDOA_HUMAN	Fructose-bisphosphate aldolase A	10358	1019.86615	2.99704	3056.576622	3056.566589	3.28244116654554	0	47.14	TiO2_C	2	260	289	R	TVPPAVTGITFLSGGQSEEEASINLNAINK	C		4231.4764	MSA_100C_EnrPhos-Select-Fc-4.8649.8649.3.dta																	No	0	0	0	0
P04075	ALDOA_HUMAN	Fructose-bisphosphate aldolase A	10359	1019.86621	2.99704	3056.576802	3056.566589	3.34133077184584	0	69.81	TiO2_C	2	260	289	R	TVPPAVTGITFLSGGQSEEEASINLNAINK	C		5115.4886	MSA_100C_EnrPhos-Select-Fc-4.9883.9883.3.dta																	No	0	0	0	0
P04075	ALDOA_HUMAN	Fructose-bisphosphate aldolase A	10360	1019.86627	2.99704	3056.576982	3056.566589	3.40022037714614	0	48.82	TiO2_C	2	260	289	R	TVPPAVTGITFLSGGQSEEEASINLNAINK	C		4672.9938	MSA_100C_EnrPhos-Select-Fc-4.9277.9277.3.dta																	No	0	0	0	0
P04075	ALDOA_HUMAN	Fructose-bisphosphate aldolase A	10361	1019.86633	2.99704	3056.577162	3056.566589	3.45910998244643	0	42.79	TiO2_C	2	260	289	R	TVPPAVTGITFLSGGQSEEEASINLNAINK	C		4078.6821	MSA_100C_EnrPhos-Select-Fc-4.8417.8417.3.dta																	No	0	0	0	0
P04075	ALDOA_HUMAN	Fructose-bisphosphate aldolase A	10363	1019.86645	2.99704	3056.577522	3056.566589	3.57688919304703	0	42.55	TiO2_C	2	260	289	R	TVPPAVTGITFLSGGQSEEEASINLNAINK	C		4926.2235	MSA_100C_EnrPhos-Select-Fc-4.9629.9629.3.dta																	No	0	0	0	0
P04075	ALDOA_HUMAN	Fructose-bisphosphate aldolase A	10364	1019.86645	2.99704	3056.577522	3056.566589	3.57688919304703	0	33.35	TiO2_C	2	260	289	R	TVPPAVTGITFLSGGQSEEEASINLNAINK	C		4355.6235	MSA_100C_EnrPhos-Select-Fc-4.8828.8828.3.dta																	No	0	0	0	0
P04075	ALDOA_HUMAN	Fructose-bisphosphate aldolase A	10366	1019.86676	2.99704	3056.578452	3056.566589	3.88115215381484	0	54.1	TiO2_C	2	260	289	R	TVPPAVTGITFLSGGQSEEEASINLNAINK	C		4742.9432	MSA_100C_EnrPhos-Select-Fc-4.9377.9377.3.dta																	No	0	0	0	0
P04075	ALDOA_HUMAN	Fructose-bisphosphate aldolase A	10367	1019.86688	2.99704	3056.578812	3056.566589	3.99893136441543	0	39.72	TiO2_C	2	260	289	R	TVPPAVTGITFLSGGQSEEEASINLNAINK	C		4598.219	MSA_100C_EnrPhos-Select-Fc-4.9168.9168.3.dta																	No	0	0	0	0
P04075	ALDOA_HUMAN	Fructose-bisphosphate aldolase A	10369	1019.86694	2.99704	3056.578992	3056.566589	4.05782096971573	0	34.53	TiO2_C	2	260	289	R	TVPPAVTGITFLSGGQSEEEASINLNAINK	C		4444.8311	MSA_100C_EnrPhos-Select-Fc-4.8953.8953.3.dta																	No	0	0	0	0
P04075	ALDOA_HUMAN	Fructose-bisphosphate aldolase A	10370	1019.867	2.99704	3056.579172	3056.566589	4.11671057501603	0	48.89	TiO2_C	2	260	289	R	TVPPAVTGITFLSGGQSEEEASINLNAINK	C		4171.505	MSA_100C_EnrPhos-Select-Fc-4.8561.8561.3.dta																	No	0	0	0	0
P04075	ALDOA_HUMAN	Fructose-bisphosphate aldolase A	10371	1019.86706	2.99704	3056.579352	3056.566589	4.17560018031633	0	26.55	TiO2_C	2	260	289	R	TVPPAVTGITFLSGGQSEEEASINLNAINK	C		4343.1453	MSA_100C_EnrPhos-Select-Fc-4.8811.8811.3.dta																	No	0	0	0	0
P04075	ALDOA_HUMAN	Fructose-bisphosphate aldolase A	10372	1019.86713	2.99704	3056.579562	3056.566589	4.24430471973416	0	47.37	TiO2_C	2	260	289	R	TVPPAVTGITFLSGGQSEEEASINLNAINK	C		4501.0778	MSA_100C_EnrPhos-Select-Fc-4.9031.9031.3.dta																	No	0	0	0	0
P04075	ALDOA_HUMAN	Fructose-bisphosphate aldolase A	10373	1019.86713	2.99704	3056.579562	3056.566589	4.24430471973416	0	40.68	TiO2_C	2	260	289	R	TVPPAVTGITFLSGGQSEEEASINLNAINK	C		4220.8373	MSA_100C_EnrPhos-Select-Fc-4.8632.8632.3.dta																	No	0	0	0	0
P04075	ALDOA_HUMAN	Fructose-bisphosphate aldolase A	10374	1019.86719	2.99704	3056.579742	3056.566589	4.30319432503446	0	43.5	TiO2_C	2	260	289	R	TVPPAVTGITFLSGGQSEEEASINLNAINK	C		4052.1485	MSA_100C_EnrPhos-Select-Fc-4.8374.8374.3.dta																	No	0	0	0	0
P04075	ALDOA_HUMAN	Fructose-bisphosphate aldolase A	10375	1019.86725	2.99704	3056.579922	3056.566589	4.36208393033476	0	43.79	TiO2_C	2	260	289	R	TVPPAVTGITFLSGGQSEEEASINLNAINK	C		4813.0367	MSA_100C_EnrPhos-Select-Fc-4.9477.9477.3.dta																	No	0	0	0	0
P04075	ALDOA_HUMAN	Fructose-bisphosphate aldolase A	10376	1019.86725	2.99704	3056.579922	3056.566589	4.36208393033476	0	35.76	TiO2_C	2	260	289	R	TVPPAVTGITFLSGGQSEEEASINLNAINK	C		4327.8907	MSA_100C_EnrPhos-Select-Fc-4.8789.8789.3.dta																	No	0	0	0	0
P04075	ALDOA_HUMAN	Fructose-bisphosphate aldolase A	10377	1019.86731	2.99704	3056.580102	3056.566589	4.42097353563506	0	36.79	TiO2_C	2	260	289	R	TVPPAVTGITFLSGGQSEEEASINLNAINK	C		4243.1314	MSA_100C_EnrPhos-Select-Fc-4.8664.8664.3.dta																	No	0	0	0	0
P04075	ALDOA_HUMAN	Fructose-bisphosphate aldolase A	10378	1019.86731	2.99704	3056.580102	3056.566589	4.42097353563506	0	42.29	TiO2_C	2	260	289	R	TVPPAVTGITFLSGGQSEEEASINLNAINK	C		5104.346	MSA_100C_EnrPhos-Select-Fc-4.9868.9868.3.dta																	No	0	0	0	0
P04075	ALDOA_HUMAN	Fructose-bisphosphate aldolase A	10379	1019.86731	2.99704	3056.580102	3056.566589	4.42097353563506	0	31.04	TiO2_C	2	260	289	R	TVPPAVTGITFLSGGQSEEEASINLNAINK	C		4314.957	MSA_100C_EnrPhos-Select-Fc-4.8772.8772.3.dta																	No	0	0	0	0
P04075	ALDOA_HUMAN	Fructose-bisphosphate aldolase A	10380	1019.86737	2.99704	3056.580282	3056.566589	4.47986314093536	0	38.4	TiO2_C	2	260	289	R	TVPPAVTGITFLSGGQSEEEASINLNAINK	C		4063.2778	MSA_100C_EnrPhos-Select-Fc-4.8392.8392.3.dta																	No	0	0	0	0
P04075	ALDOA_HUMAN	Fructose-bisphosphate aldolase A	10381	1019.86755	2.99704	3056.580822	3056.566589	4.65653195683625	0	32.57	TiO2_C	2	260	289	R	TVPPAVTGITFLSGGQSEEEASINLNAINK	C		4255.7593	MSA_100C_EnrPhos-Select-Fc-4.8683.8683.3.dta																	No	0	0	0	0
P04075	ALDOA_HUMAN	Fructose-bisphosphate aldolase A	10382	1019.86761	2.99704	3056.581002	3056.566589	4.71542156213655	0	39.07	TiO2_C	2	260	289	R	TVPPAVTGITFLSGGQSEEEASINLNAINK	C		4100.636	MSA_100C_EnrPhos-Select-Fc-4.8457.8457.3.dta																	No	0	0	0	0
P04075	ALDOA_HUMAN	Fructose-bisphosphate aldolase A	10383	1019.86774	2.99704	3056.581392	3056.566589	4.84301570700346	0	42.35	TiO2_C	2	260	289	R	TVPPAVTGITFLSGGQSEEEASINLNAINK	C		5033.2203	MSA_100C_EnrPhos-Select-Fc-4.9773.9773.3.dta																	No	0	0	0	0
P04075	ALDOA_HUMAN	Fructose-bisphosphate aldolase A	10384	1019.86774	2.99704	3056.581392	3056.566589	4.84301570700346	0	45.66	TiO2_C	2	260	289	R	TVPPAVTGITFLSGGQSEEEASINLNAINK	C		4529.3518	MSA_100C_EnrPhos-Select-Fc-4.9071.9071.3.dta																	No	0	0	0	0
P48643	TCPE_HUMAN	T-complex protein 1 subunit epsilon	10536	1045.8435	2.99711	3134.508672	3134.508606	0.021055931999805	0	59.58	TiO2_C	2	450	478	R	AFADALEVIPMALSENSGMNPIQTMTEVR	A		3951.441	MSA_100C_EnrPhos-Select-Fc-4.8180.8180.3.dta																	No	0	0	0	0
P48643	TCPE_HUMAN	T-complex protein 1 subunit epsilon	10537	1045.84814	2.99711	3134.522592	3134.508606	4.4619434041942	0	50.07	TiO2_C	2	450	478	R	AFADALEVIPMALSENSGMNPIQTMTEVR	A		3963.8452	MSA_100C_EnrPhos-Select-Fc-4.8206.8206.3.dta																	No	0	0	0	0
Q14980	NUMA1_HUMAN	Nuclear mitotic apparatus protein 1	10623	1062.5697	2.99716	3184.687272	3184.682678	1.4425299047007	0	67.55	TiO2_C	2	496	525	R	LTAQVASLTSELTTLNATIQQQDQELAGLK	Q		3799.7996	MSA_100C_EnrPhos-Select-Fc-4.7877.7877.3.dta																	No	0	0	0	0
Q14980	NUMA1_HUMAN	Nuclear mitotic apparatus protein 1	10624	1062.57165	2.99716	3184.693122	3184.682678	3.27944761095183	0	75.77	TiO2_C	2	496	525	R	LTAQVASLTSELTTLNATIQQQDQELAGLK	Q		3819.094	MSA_100C_EnrPhos-Select-Fc-4.7917.7917.3.dta																	No	0	0	0	0
O75533	SF3B1_HUMAN	Splicing factor 3B subunit 1	10631	1066.82214	2.99717	3197.444592	3197.441193	1.06303753376716	0	35.05	TiO2_C	2	51	80	R	FAGYVTSIAATELEDDDDDYSSSTSLLGQK	K		2938.1334	MSA_100C_EnrPhos-Select-Fc-4.6045.6045.3.dta																	No	0	0	0	0
O75533	SF3B1_HUMAN	Splicing factor 3B subunit 1	10632	1066.82251	2.99717	3197.445702	3197.441193	1.4101901263242	0	54.6	TiO2_C	2	51	80	R	FAGYVTSIAATELEDDDDDYSSSTSLLGQK	K		2914.0249	MSA_100C_EnrPhos-Select-Fc-4.5994.5994.3.dta																	No	0	0	0	0
O75533	SF3B1_HUMAN	Splicing factor 3B subunit 1	10633	1066.82373	2.99717	3197.449362	3197.441193	2.55485543191973	0	33	TiO2_C	2	51	80	R	FAGYVTSIAATELEDDDDDYSSSTSLLGQK	K		2927.2731	MSA_100C_EnrPhos-Select-Fc-4.6022.6022.3.dta																	No	0	0	0	0
P00390	GSHR_HUMAN	Glutathione reductase, mitochondrial	10667	1080.20459	2.9972	3237.591942	3237.605453	-4.17314592412374	0	56.04	TiO2_C	2	48	81	R	QEPQPQGPPPAAGAVASYDYLVIGGGSGGLASAR	R		2984.7611	MSA_100C_EnrPhos-Select-Fc-4.6146.6146.3.dta																	No	0	0	0	0
P00390	GSHR_HUMAN	Glutathione reductase, mitochondrial	10671	1080.21008	2.9972	3237.608412	3237.605453	0.913947064543348	0	59.62	TiO2_C	2	48	81	R	QEPQPQGPPPAAGAVASYDYLVIGGGSGGLASAR	R		2932.992	MSA_100C_EnrPhos-Select-Fc-4.6034.6034.3.dta																	No	0	0	0	0
P00390	GSHR_HUMAN	Glutathione reductase, mitochondrial	10672	1080.21069	2.9972	3237.610242	3237.605453	1.47917961888651	0	60.25	TiO2_C	2	48	81	R	QEPQPQGPPPAAGAVASYDYLVIGGGSGGLASAR	R		2855.1398	MSA_100C_EnrPhos-Select-Fc-4.5867.5867.3.dta																	No	0	0	0	0
P00390	GSHR_HUMAN	Glutathione reductase, mitochondrial	10673	1080.21094	2.9972	3237.610992	3237.605453	1.71083230512036	0	57.29	TiO2_C	2	48	81	R	QEPQPQGPPPAAGAVASYDYLVIGGGSGGLASAR	R		2897.7949	MSA_100C_EnrPhos-Select-Fc-4.5959.5959.3.dta																	No	0	0	0	0
P00390	GSHR_HUMAN	Glutathione reductase, mitochondrial	10674	1080.21118	2.9972	3237.611712	3237.605453	1.93321888371944	0	51.87	TiO2_C	2	48	81	R	QEPQPQGPPPAAGAVASYDYLVIGGGSGGLASAR	R		2946.4554	MSA_100C_EnrPhos-Select-Fc-4.6063.6063.3.dta																	No	0	0	0	0
P00390	GSHR_HUMAN	Glutathione reductase, mitochondrial	10675	1080.21118	2.9972	3237.611712	3237.605453	1.93321888371944	0	60.62	TiO2_C	2	48	81	R	QEPQPQGPPPAAGAVASYDYLVIGGGSGGLASAR	R		2887.2481	MSA_100C_EnrPhos-Select-Fc-4.5936.5936.3.dta																	No	0	0	0	0
P00390	GSHR_HUMAN	Glutathione reductase, mitochondrial	10676	1080.2113	2.9972	3237.612072	3237.605453	2.04441217308922	0	70.7	TiO2_C	2	48	81	R	QEPQPQGPPPAAGAVASYDYLVIGGGSGGLASAR	R		2866.2381	MSA_100C_EnrPhos-Select-Fc-4.5891.5891.3.dta																	No	0	0	0	0
P00390	GSHR_HUMAN	Glutathione reductase, mitochondrial	10678	1080.21179	2.9972	3237.613542	3237.605453	2.49845143806261	0	61.95	TiO2_C	2	48	81	R	QEPQPQGPPPAAGAVASYDYLVIGGGSGGLASAR	R		2876.9817	MSA_100C_EnrPhos-Select-Fc-4.5914.5914.3.dta																	No	0	0	0	0
P00390	GSHR_HUMAN	Glutathione reductase, mitochondrial	10679	1080.21191	2.9972	3237.613902	3237.605453	2.60964472743238	0	65.61	TiO2_C	2	48	81	R	QEPQPQGPPPAAGAVASYDYLVIGGGSGGLASAR	R		2908.5593	MSA_100C_EnrPhos-Select-Fc-4.5982.5982.3.dta																	No	0	0	0	0
P00390	GSHR_HUMAN	Glutathione reductase, mitochondrial	10680	1080.21204	2.9972	3237.614292	3237.605453	2.73010412429645	0	52.98	TiO2_C	2	48	81	R	QEPQPQGPPPAAGAVASYDYLVIGGGSGGLASAR	R		2844.1931	MSA_100C_EnrPhos-Select-Fc-4.5844.5844.3.dta																	No	0	0	0	0
Q13813	SPTN1_HUMAN	Spectrin alpha chain, non-erythrocytic 1	10698	1089.50647	2.99723	3265.497582	3265.49408	1.07242576903581	0	34.65	TiO2_C	2	1153	1181	K	VAEDLESEGLMAEEVQAVQQQEVYGMMPR	D		3269.2147	MSA_100C_EnrPhos-Select-Fc-4.6758.6758.3.dta																	No	0	0	0	0
Q13813	SPTN1_HUMAN	Spectrin alpha chain, non-erythrocytic 1	10699	1089.50659	2.99723	3265.497942	3265.49408	1.18266942319076	0	44.36	TiO2_C	2	1153	1181	K	VAEDLESEGLMAEEVQAVQQQEVYGMMPR	D		3246.5947	MSA_100C_EnrPhos-Select-Fc-4.6709.6709.3.dta																	No	0	0	0	0
Q13813	SPTN1_HUMAN	Spectrin alpha chain, non-erythrocytic 1	10700	1089.50708	2.99723	3265.499412	3265.49408	1.63283101103659	0	40.43	TiO2_C	2	1153	1181	K	VAEDLESEGLMAEEVQAVQQQEVYGMMPR	D		3235.8983	MSA_100C_EnrPhos-Select-Fc-4.6686.6686.3.dta																	No	0	0	0	0
Q13813	SPTN1_HUMAN	Spectrin alpha chain, non-erythrocytic 1	10701	1089.5072	2.99723	3265.499772	3265.49408	1.74307466519155	0	36.94	TiO2_C	2	1153	1181	K	VAEDLESEGLMAEEVQAVQQQEVYGMMPR	D		3258.5761	MSA_100C_EnrPhos-Select-Fc-4.6735.6735.3.dta																	No	0	0	0	0
Q13813	SPTN1_HUMAN	Spectrin alpha chain, non-erythrocytic 1	10702	1089.50842	2.99723	3265.503432	3265.49408	2.86388514905387	0	37.02	TiO2_C	2	1153	1181	K	VAEDLESEGLMAEEVQAVQQQEVYGMMPR	D		3224.604	MSA_100C_EnrPhos-Select-Fc-4.6662.6662.3.dta																	No	0	0	0	0
P27797	CALR_HUMAN	Calreticulin	10705	1090.16785	2.99723	3267.481722	3267.488419	-2.04958645327142	0	35.38	TiO2_C	2	323	351	K	SGTIFDNFLITNDEAYAEEFGNETWGVTK	A		3789.9237	MSA_100C_EnrPhos-Select-Fc-4.7857.7857.3.dta																	No	0	0	0	0
P27797	CALR_HUMAN	Calreticulin	10706	1090.16943	2.99723	3267.486462	3267.488419	-0.598930967457419	0	39.92	TiO2_C	2	323	351	K	SGTIFDNFLITNDEAYAEEFGNETWGVTK	A		3767.921	MSA_100C_EnrPhos-Select-Fc-4.7811.7811.3.dta																	No	0	0	0	0
P27797	CALR_HUMAN	Calreticulin	10707	1090.17053	2.99723	3267.489762	3267.488419	0.411019054297731	0	43.71	TiO2_C	2	323	351	K	SGTIFDNFLITNDEAYAEEFGNETWGVTK	A		3779.4809	MSA_100C_EnrPhos-Select-Fc-4.7835.7835.3.dta																	No	0	0	0	0
Q9NQC3	RTN4_HUMAN	Reticulon-4	10871	1747.19348	1.99885	3492.372408	3492.35939	3.72756596511159	0	109.53	TiO2_C	2	30	57	R	EPEDEEEEEEEEEEDEDEDLEELEVLER	K		2894.5297	MSA_100C_EnrPhos-Select-Fc-4.5952.5952.2.dta																	No	0	0	0	0
P08238	HS90B_HUMAN	Heat shock protein HSP 90-beta	10884	1178.22217	2.99744	3531.644682	3531.637619	1.99992206505502	0	29.93	TiO2_C	2	686	719	K	LGLGIDEDEVAAEEPNAAVPDEIPPLEGDEDASR	M		2737.4494	MSA_100C_EnrPhos-Select-Fc-4.5619.5619.3.dta																	No	0	0	0	0
P08238	HS90B_HUMAN	Heat shock protein HSP 90-beta	10885	1178.22314	2.99744	3531.647592	3531.637619	2.82390241470943	0	49.93	TiO2_C	2	686	719	K	LGLGIDEDEVAAEEPNAAVPDEIPPLEGDEDASR	M		2720.7481	MSA_100C_EnrPhos-Select-Fc-4.5583.5583.3.dta																	No	0	0	0	0
P07900	HS90A_HUMAN	Heat shock protein HSP 90-alpha	10887	1774.27258	1.99886	3546.530608	3546.531555	-0.267021450482055	0	51.47	TiO2_C	2	694	727	K	LGLGIDEDDPTADDTSAAVTEEMPPLEGDDDTSR	M		2560.9456	MSA_100C_EnrPhos-Select-Fc-4.5238.5238.2.dta																	No	0	0	0	0
P07900	HS90A_HUMAN	Heat shock protein HSP 90-alpha	10888	1183.1864	2.99745	3546.537372	3546.531555	1.64019406284585	0	79.26	TiO2_C	2	694	727	K	LGLGIDEDDPTADDTSAAVTEEMPPLEGDDDTSR	M		2553.6622	MSA_100C_EnrPhos-Select-Fc-4.5222.5222.3.dta																	No	0	0	0	0
O60216	RAD21_HUMAN	Double-strand-break repair protein rad21 homolog	10909	1202.22156	2.99749	3603.642852	3603.625748	4.74633083346966	0	49.6	TiO2_C	2	173	205	R	EGSAFEDDDMLVSTTTSNLLLESEQSTSNLNEK	I		3234.8814	MSA_100C_EnrPhos-Select-Fc-4.6684.6684.3.dta																	No	0	0	0	0
Q92804	RBP56_HUMAN	TATA-binding protein-associated factor 2N	10921	1208.20422	2.9975	3621.590832	3621.586731	1.13237658093007	0	60.97	TiO2_C	2	222	255	R	TDADSESDNSDNNTIFVQGLGEGVSTDQVGEFFK	Q		3073.0586	MSA_100C_EnrPhos-Select-Fc-4.6337.6337.3.dta																	No	0	0	0	0
Q92804	RBP56_HUMAN	TATA-binding protein-associated factor 2N	10922	1208.20434	2.9975	3621.591192	3621.586731	1.23178052366021	0	40.31	TiO2_C	2	222	255	R	TDADSESDNSDNNTIFVQGLGEGVSTDQVGEFFK	Q		3098.4517	MSA_100C_EnrPhos-Select-Fc-4.6392.6392.3.dta																	No	0	0	0	0
Q92804	RBP56_HUMAN	TATA-binding protein-associated factor 2N	10923	1208.20447	2.9975	3621.591582	3621.586731	1.33946812832639	0	63.91	TiO2_C	2	222	255	R	TDADSESDNSDNNTIFVQGLGEGVSTDQVGEFFK	Q		3085.0966	MSA_100C_EnrPhos-Select-Fc-4.6363.6363.3.dta																	No	0	0	0	0
Q92804	RBP56_HUMAN	TATA-binding protein-associated factor 2N	10924	1208.20447	2.9975	3621.591582	3621.586731	1.33946812832639	0	43.81	TiO2_C	2	222	255	R	TDADSESDNSDNNTIFVQGLGEGVSTDQVGEFFK	Q		3062.2983	MSA_100C_EnrPhos-Select-Fc-4.6314.6314.3.dta																	No	0	0	0	0
P26599	PTBP1_HUMAN	Polypyrimidine tract-binding protein 1	10974	920.97742	3.99563	3679.880576	3679.877365	0.872583426483872	0	89.66	TiO2_C	2	147	185	R	AQAALQAVNSVQSGNLALAASAAAVDAGMAMAGQSPVLR	I		3993.9262	MSA_100C_EnrPhos-Select-Fc-4.8267.8267.4.dta																	No	0	0	0	0
P26599	PTBP1_HUMAN	Polypyrimidine tract-binding protein 1	10975	1227.63415	2.99754	3679.880622	3679.877365	0.885083842963509	0	58.15	TiO2_C	2	147	185	R	AQAALQAVNSVQSGNLALAASAAAVDAGMAMAGQSPVLR	I		3956.2374	MSA_100C_EnrPhos-Select-Fc-4.8190.8190.3.dta																	No	0	0	0	0
P26599	PTBP1_HUMAN	Polypyrimidine tract-binding protein 1	10976	920.97748	3.99563	3679.880816	3679.877365	0.937802991171405	0	84.33	TiO2_C	2	147	185	R	AQAALQAVNSVQSGNLALAASAAAVDAGMAMAGQSPVLR	I		4030.2691	MSA_100C_EnrPhos-Select-Fc-4.8336.8336.4.dta																	No	0	0	0	0
P26599	PTBP1_HUMAN	Polypyrimidine tract-binding protein 1	10977	920.97772	3.99563	3679.881776	3679.877365	1.19868125004511	0	92.22	TiO2_C	2	147	185	R	AQAALQAVNSVQSGNLALAASAAAVDAGMAMAGQSPVLR	I		4046.5137	MSA_100C_EnrPhos-Select-Fc-4.8364.8364.4.dta																	No	0	0	0	0
P26599	PTBP1_HUMAN	Polypyrimidine tract-binding protein 1	10978	920.97784	3.99563	3679.882256	3679.877365	1.32912037954376	0	89.92	TiO2_C	2	147	185	R	AQAALQAVNSVQSGNLALAASAAAVDAGMAMAGQSPVLR	I		3962.4252	MSA_100C_EnrPhos-Select-Fc-4.8203.8203.4.dta																	No	0	0	0	0
P26599	PTBP1_HUMAN	Polypyrimidine tract-binding protein 1	10979	920.97797	3.99563	3679.882776	3679.877365	1.47042943646972	0	90.56	TiO2_C	2	147	185	R	AQAALQAVNSVQSGNLALAASAAAVDAGMAMAGQSPVLR	I		3972.5356	MSA_100C_EnrPhos-Select-Fc-4.8223.8223.4.dta																	No	0	0	0	0
P26599	PTBP1_HUMAN	Polypyrimidine tract-binding protein 1	10980	920.97821	3.99563	3679.883736	3679.877365	1.73130769534343	0	91.34	TiO2_C	2	147	185	R	AQAALQAVNSVQSGNLALAASAAAVDAGMAMAGQSPVLR	I		3940.336	MSA_100C_EnrPhos-Select-Fc-4.8157.8157.4.dta																	No	0	0	0	0
P26599	PTBP1_HUMAN	Polypyrimidine tract-binding protein 1	10981	920.97845	3.99563	3679.884696	3679.877365	1.99218595421714	0	83.43	TiO2_C	2	147	185	R	AQAALQAVNSVQSGNLALAASAAAVDAGMAMAGQSPVLR	I		4082.0286	MSA_100C_EnrPhos-Select-Fc-4.8424.8424.4.dta																	No	0	0	0	0
P26599	PTBP1_HUMAN	Polypyrimidine tract-binding protein 1	10982	920.97845	3.99563	3679.884696	3679.877365	1.99218595421714	0	89.23	TiO2_C	2	147	185	R	AQAALQAVNSVQSGNLALAASAAAVDAGMAMAGQSPVLR	I		3951.0012	MSA_100C_EnrPhos-Select-Fc-4.8179.8179.4.dta																	No	0	0	0	0
P26599	PTBP1_HUMAN	Polypyrimidine tract-binding protein 1	10983	1227.63574	2.99754	3679.885392	3679.877365	2.18132269194692	0	71.03	TiO2_C	2	147	185	R	AQAALQAVNSVQSGNLALAASAAAVDAGMAMAGQSPVLR	I		3990.5751	MSA_100C_EnrPhos-Select-Fc-4.8261.8261.3.dta																	No	0	0	0	0
P26599	PTBP1_HUMAN	Polypyrimidine tract-binding protein 1	10984	1227.63574	2.99754	3679.885392	3679.877365	2.18132269194692	0	55.69	TiO2_C	2	147	185	R	AQAALQAVNSVQSGNLALAASAAAVDAGMAMAGQSPVLR	I		4025.3601	MSA_100C_EnrPhos-Select-Fc-4.8327.8327.3.dta																	No	0	0	0	0
P26599	PTBP1_HUMAN	Polypyrimidine tract-binding protein 1	10985	920.97864	3.99563	3679.885456	3679.877365	2.19871457595422	0	76.43	TiO2_C	2	147	185	R	AQAALQAVNSVQSGNLALAASAAAVDAGMAMAGQSPVLR	I		4059.2398	MSA_100C_EnrPhos-Select-Fc-4.8385.8385.4.dta																	No	0	0	0	0
P26599	PTBP1_HUMAN	Polypyrimidine tract-binding protein 1	10986	920.97864	3.99563	3679.885456	3679.877365	2.19871457595422	0	110.27	TiO2_C	2	147	185	R	AQAALQAVNSVQSGNLALAASAAAVDAGMAMAGQSPVLR	I		4018.118	MSA_100C_EnrPhos-Select-Fc-4.8313.8313.4.dta																	No	0	0	0	0
P26599	PTBP1_HUMAN	Polypyrimidine tract-binding protein 1	10987	920.9787	3.99563	3679.885696	3679.877365	2.26393414064175	0	103.18	TiO2_C	2	147	185	R	AQAALQAVNSVQSGNLALAASAAAVDAGMAMAGQSPVLR	I		3983.4852	MSA_100C_EnrPhos-Select-Fc-4.8246.8246.4.dta																	No	0	0	0	0
P26599	PTBP1_HUMAN	Polypyrimidine tract-binding protein 1	10988	1227.63586	2.99754	3679.885752	3679.877365	2.27915203904001	0	60.58	TiO2_C	2	147	185	R	AQAALQAVNSVQSGNLALAASAAAVDAGMAMAGQSPVLR	I		4001.0214	MSA_100C_EnrPhos-Select-Fc-4.8281.8281.3.dta																	No	0	0	0	0
P26599	PTBP1_HUMAN	Polypyrimidine tract-binding protein 1	10989	1227.63586	2.99754	3679.885752	3679.877365	2.27915203904001	0	51.37	TiO2_C	2	147	185	R	AQAALQAVNSVQSGNLALAASAAAVDAGMAMAGQSPVLR	I		4012.3725	MSA_100C_EnrPhos-Select-Fc-4.8302.8302.3.dta																	No	0	0	0	0
P26599	PTBP1_HUMAN	Polypyrimidine tract-binding protein 1	10990	920.97888	3.99563	3679.886416	3679.877365	2.45959283482793	0	96.45	TiO2_C	2	147	185	R	AQAALQAVNSVQSGNLALAASAAAVDAGMAMAGQSPVLR	I		4004.8349	MSA_100C_EnrPhos-Select-Fc-4.8289.8289.4.dta																	No	0	0	0	0
P26599	PTBP1_HUMAN	Polypyrimidine tract-binding protein 1	10991	1227.63611	2.99754	3679.886502	3679.877365	2.48296317885847	0	96.32	TiO2_C	2	147	185	R	AQAALQAVNSVQSGNLALAASAAAVDAGMAMAGQSPVLR	I		3979.2487	MSA_100C_EnrPhos-Select-Fc-4.8237.8237.3.dta																	No	0	0	0	0
P26599	PTBP1_HUMAN	Polypyrimidine tract-binding protein 1	10992	1227.63647	2.99754	3679.887582	3679.877365	2.77645122013773	0	86.58	TiO2_C	2	147	185	R	AQAALQAVNSVQSGNLALAASAAAVDAGMAMAGQSPVLR	I		4036.9423	MSA_100C_EnrPhos-Select-Fc-4.8348.8348.3.dta																	No	0	0	0	0
P26599	PTBP1_HUMAN	Polypyrimidine tract-binding protein 1	10993	1227.63672	2.99754	3679.888332	3679.877365	2.98026235995619	0	58.45	TiO2_C	2	147	185	R	AQAALQAVNSVQSGNLALAASAAAVDAGMAMAGQSPVLR	I		3944.7387	MSA_100C_EnrPhos-Select-Fc-4.8166.8166.3.dta																	No	0	0	0	0
P26599	PTBP1_HUMAN	Polypyrimidine tract-binding protein 1	10994	1227.63672	2.99754	3679.888332	3679.877365	2.98026235995619	0	66.92	TiO2_C	2	147	185	R	AQAALQAVNSVQSGNLALAASAAAVDAGMAMAGQSPVLR	I		3966.7339	MSA_100C_EnrPhos-Select-Fc-4.8212.8212.3.dta																	No	0	0	0	0
P26599	PTBP1_HUMAN	Polypyrimidine tract-binding protein 1	10995	1227.63708	2.99754	3679.889412	3679.877365	3.27375040123545	0	57.6	TiO2_C	2	147	185	R	AQAALQAVNSVQSGNLALAASAAAVDAGMAMAGQSPVLR	I		4061.1693	MSA_100C_EnrPhos-Select-Fc-4.8388.8388.3.dta																	No	0	0	0	0
P26599	PTBP1_HUMAN	Polypyrimidine tract-binding protein 1	10996	1227.63745	2.99754	3679.890522	3679.877365	3.57539088802342	0	55.44	TiO2_C	2	147	185	R	AQAALQAVNSVQSGNLALAASAAAVDAGMAMAGQSPVLR	I		4050.2744	MSA_100C_EnrPhos-Select-Fc-4.8371.8371.3.dta																	No	0	0	0	0
P26599	PTBP1_HUMAN	Polypyrimidine tract-binding protein 1	10997	1227.63843	2.99754	3679.893462	3679.877365	4.37433055603269	0	44.14	TiO2_C	2	147	185	R	AQAALQAVNSVQSGNLALAASAAAVDAGMAMAGQSPVLR	I		3933.9978	MSA_100C_EnrPhos-Select-Fc-4.8145.8145.3.dta																	No	0	0	0	0
O60716	CTND1_HUMAN	Catenin delta-1	11000	1229.87756	2.99754	3686.610852	3686.608765	0.566102923548694	0	64.01	TiO2_C	2	102	135	R	MQEPGQIVETYTEEDPEGAMSVVSVETSDDGTTR	R		2759.0737	MSA_100C_EnrPhos-Select-Fc-4.5665.5665.3.dta																	No	0	0	0	0
P07237	PDIA1_HUMAN	Protein disulfide-isomerase	11035	1253.15417	2.99759	3756.440682	3756.438812	0.497811915391729	0	51.12	TiO2_C	2	469	502	K	FLESGGQDGAGDDDDLEDLEEAEEPDMEEDDDQK	A		2380.7059	MSA_100C_EnrPhos-Select-Fc-4.4841.4841.3.dta																	No	0	0	0	0
P07237	PDIA1_HUMAN	Protein disulfide-isomerase	11036	1253.15491	2.99759	3756.442902	3756.438812	1.08879718387532	0	56.82	TiO2_C	2	469	502	K	FLESGGQDGAGDDDDLEDLEEAEEPDMEEDDDQK	A		2341.3929	MSA_100C_EnrPhos-Select-Fc-4.4754.4754.3.dta																	No	0	0	0	0
P07237	PDIA1_HUMAN	Protein disulfide-isomerase	11037	1253.15552	2.99759	3756.444732	3756.438812	1.5759607160773	0	70.16	TiO2_C	2	469	502	K	FLESGGQDGAGDDDDLEDLEEAEEPDMEEDDDQK	A		2355.6851	MSA_100C_EnrPhos-Select-Fc-4.4786.4786.3.dta																	No	0	0	0	0
P07237	PDIA1_HUMAN	Protein disulfide-isomerase	11038	1253.15588	2.99759	3756.445812	3756.438812	1.86346706292679	0	69.61	TiO2_C	2	469	502	K	FLESGGQDGAGDDDDLEDLEEAEEPDMEEDDDQK	A		2367.4213	MSA_100C_EnrPhos-Select-Fc-4.4812.4812.3.dta																	No	0	0	0	0
P05787	K2C8_HUMAN	Keratin, type II cytoskeletal 8	11125	982.01709	3.9959	3924.039256	3924.041534	-0.580523926720737	0	41.06	TiO2_C	2	48	88	R	GGLGGGYGGASGMGGITAVTVNQSLLSPLVLEVDPNIQAVR	T		4128.0887	MSA_100C_EnrPhos-Select-Fc-4.8496.8496.4.dta																	No	0	0	0	0
P05787	K2C8_HUMAN	Keratin, type II cytoskeletal 8	11126	982.01794	3.9959	3924.042656	3924.041534	0.285929695290295	0	59.15	TiO2_C	2	48	88	R	GGLGGGYGGASGMGGITAVTVNQSLLSPLVLEVDPNIQAVR	T		3987.8161	MSA_100C_EnrPhos-Select-Fc-4.8255.8255.4.dta																	No	0	0	0	0
P05787	K2C8_HUMAN	Keratin, type II cytoskeletal 8	11127	1309.02222	2.99769	3924.044832	3924.041534	0.840460013358813	0	66.13	TiO2_C	2	48	88	R	GGLGGGYGGASGMGGITAVTVNQSLLSPLVLEVDPNIQAVR	T		4097.0262	MSA_100C_EnrPhos-Select-Fc-4.8451.8451.3.dta																	No	0	0	0	0
P05787	K2C8_HUMAN	Keratin, type II cytoskeletal 8	11128	982.01855	3.9959	3924.045096	3924.041534	0.907737588659883	0	52.37	TiO2_C	2	48	88	R	GGLGGGYGGASGMGGITAVTVNQSLLSPLVLEVDPNIQAVR	T		3855.4672	MSA_100C_EnrPhos-Select-Fc-4.7991.7991.4.dta																	No	0	0	0	0
P05787	K2C8_HUMAN	Keratin, type II cytoskeletal 8	11129	982.01861	3.9959	3924.045336	3924.041534	0.968899020878187	0	53.52	TiO2_C	2	48	88	R	GGLGGGYGGASGMGGITAVTVNQSLLSPLVLEVDPNIQAVR	T		3957.5913	MSA_100C_EnrPhos-Select-Fc-4.8193.8193.4.dta																	No	0	0	0	0
P05787	K2C8_HUMAN	Keratin, type II cytoskeletal 8	11130	982.01886	3.9959	3924.046336	3924.041534	1.2237383214015	0	59.23	TiO2_C	2	48	88	R	GGLGGGYGGASGMGGITAVTVNQSLLSPLVLEVDPNIQAVR	T		3832.62	MSA_100C_EnrPhos-Select-Fc-4.7945.7945.4.dta																	No	0	0	0	0
P05787	K2C8_HUMAN	Keratin, type II cytoskeletal 8	11131	982.01898	3.9959	3924.046816	3924.041534	1.34606118572222	0	61.43	TiO2_C	2	48	88	R	GGLGGGYGGASGMGGITAVTVNQSLLSPLVLEVDPNIQAVR	T		3871.8475	MSA_100C_EnrPhos-Select-Fc-4.8024.8024.4.dta																	No	0	0	0	0
P05787	K2C8_HUMAN	Keratin, type II cytoskeletal 8	11132	1309.02295	2.99769	3924.047022	3924.041534	1.3985580815686	0	61.1	TiO2_C	2	48	88	R	GGLGGGYGGASGMGGITAVTVNQSLLSPLVLEVDPNIQAVR	T		3989.2191	MSA_100C_EnrPhos-Select-Fc-4.8258.8258.3.dta																	No	0	0	0	0
P05787	K2C8_HUMAN	Keratin, type II cytoskeletal 8	11133	982.0191	3.9959	3924.047296	3924.041534	1.46838404992705	0	55.65	TiO2_C	2	48	88	R	GGLGGGYGGASGMGGITAVTVNQSLLSPLVLEVDPNIQAVR	T		3909.642	MSA_100C_EnrPhos-Select-Fc-4.8096.8096.4.dta																	No	0	0	0	0
P05787	K2C8_HUMAN	Keratin, type II cytoskeletal 8	11134	982.0191	3.9959	3924.047296	3924.041534	1.46838404992705	0	59.93	TiO2_C	2	48	88	R	GGLGGGYGGASGMGGITAVTVNQSLLSPLVLEVDPNIQAVR	T		3947.0937	MSA_100C_EnrPhos-Select-Fc-4.8171.8171.4.dta																	No	0	0	0	0
P05787	K2C8_HUMAN	Keratin, type II cytoskeletal 8	11135	982.01916	3.9959	3924.047536	3924.041534	1.52954548214536	0	48.12	TiO2_C	2	48	88	R	GGLGGGYGGASGMGGITAVTVNQSLLSPLVLEVDPNIQAVR	T		4035.4801	MSA_100C_EnrPhos-Select-Fc-4.8345.8345.4.dta																	No	0	0	0	0
P05787	K2C8_HUMAN	Keratin, type II cytoskeletal 8	11136	982.01929	3.9959	3924.048056	3924.041534	1.66206191846384	0	66.22	TiO2_C	2	48	88	R	GGLGGGYGGASGMGGITAVTVNQSLLSPLVLEVDPNIQAVR	T		3895.4669	MSA_100C_EnrPhos-Select-Fc-4.8069.8069.4.dta																	No	0	0	0	0
P05787	K2C8_HUMAN	Keratin, type II cytoskeletal 8	11137	1309.02331	2.99769	3924.048102	3924.041534	1.67378452620331	0	79.12	TiO2_C	2	48	88	R	GGLGGGYGGASGMGGITAVTVNQSLLSPLVLEVDPNIQAVR	T		3890.2136	MSA_100C_EnrPhos-Select-Fc-4.8059.8059.3.dta																	No	0	0	0	0
P05787	K2C8_HUMAN	Keratin, type II cytoskeletal 8	11138	1309.02331	2.99769	3924.048102	3924.041534	1.67378452620331	0	70.2	TiO2_C	2	48	88	R	GGLGGGYGGASGMGGITAVTVNQSLLSPLVLEVDPNIQAVR	T		3879.7952	MSA_100C_EnrPhos-Select-Fc-4.8039.8039.3.dta																	No	0	0	0	0
P05787	K2C8_HUMAN	Keratin, type II cytoskeletal 8	11139	1309.02344	2.99769	3924.048492	3924.041534	1.77317185347114	0	43.25	TiO2_C	2	48	88	R	GGLGGGYGGASGMGGITAVTVNQSLLSPLVLEVDPNIQAVR	T		4081.0835	MSA_100C_EnrPhos-Select-Fc-4.8422.8422.3.dta																	No	0	0	0	0
P05787	K2C8_HUMAN	Keratin, type II cytoskeletal 8	11140	1309.02344	2.99769	3924.048492	3924.041534	1.77317185347114	0	70.65	TiO2_C	2	48	88	R	GGLGGGYGGASGMGGITAVTVNQSLLSPLVLEVDPNIQAVR	T		3868.9955	MSA_100C_EnrPhos-Select-Fc-4.8018.8018.3.dta																	No	0	0	0	0
P05787	K2C8_HUMAN	Keratin, type II cytoskeletal 8	11141	1309.02368	2.99769	3924.049212	3924.041534	1.95665614989428	0	62.12	TiO2_C	2	48	88	R	GGLGGGYGGASGMGGITAVTVNQSLLSPLVLEVDPNIQAVR	T		3836.8012	MSA_100C_EnrPhos-Select-Fc-4.7954.7954.3.dta																	No	0	0	0	0
P05787	K2C8_HUMAN	Keratin, type II cytoskeletal 8	11143	982.01965	3.9959	3924.049496	3924.041534	2.02903051131011	0	50	TiO2_C	2	48	88	R	GGLGGGYGGASGMGGITAVTVNQSLLSPLVLEVDPNIQAVR	T		3844.6571	MSA_100C_EnrPhos-Select-Fc-4.7970.7970.4.dta																	No	0	0	0	0
P05787	K2C8_HUMAN	Keratin, type II cytoskeletal 8	11144	982.01965	3.9959	3924.049496	3924.041534	2.02903051131011	0	61.71	TiO2_C	2	48	88	R	GGLGGGYGGASGMGGITAVTVNQSLLSPLVLEVDPNIQAVR	T		3883.679	MSA_100C_EnrPhos-Select-Fc-4.8047.8047.4.dta																	No	0	0	0	0
P05787	K2C8_HUMAN	Keratin, type II cytoskeletal 8	11146	1309.0238	2.99769	3924.049572	3924.041534	2.04839829810585	0	56.45	TiO2_C	2	48	88	R	GGLGGGYGGASGMGGITAVTVNQSLLSPLVLEVDPNIQAVR	T		3847.8624	MSA_100C_EnrPhos-Select-Fc-4.7975.7975.3.dta																	No	0	0	0	0
P05787	K2C8_HUMAN	Keratin, type II cytoskeletal 8	11147	1309.0238	2.99769	3924.049572	3924.041534	2.04839829810585	0	60.35	TiO2_C	2	48	88	R	GGLGGGYGGASGMGGITAVTVNQSLLSPLVLEVDPNIQAVR	T		3946.1607	MSA_100C_EnrPhos-Select-Fc-4.8169.8169.3.dta																	No	0	0	0	0
P05787	K2C8_HUMAN	Keratin, type II cytoskeletal 8	11148	1309.0238	2.99769	3924.049572	3924.041534	2.04839829810585	0	54.64	TiO2_C	2	48	88	R	GGLGGGYGGASGMGGITAVTVNQSLLSPLVLEVDPNIQAVR	T		3961.5998	MSA_100C_EnrPhos-Select-Fc-4.8201.8201.3.dta																	No	0	0	0	0
P05787	K2C8_HUMAN	Keratin, type II cytoskeletal 8	11151	1309.02405	2.99769	3924.050322	3924.041534	2.23952777358525	0	61.36	TiO2_C	2	48	88	R	GGLGGGYGGASGMGGITAVTVNQSLLSPLVLEVDPNIQAVR	T		4014.3328	MSA_100C_EnrPhos-Select-Fc-4.8306.8306.3.dta																	No	0	0	0	0
P05787	K2C8_HUMAN	Keratin, type II cytoskeletal 8	11152	1309.02417	2.99769	3924.050682	3924.041534	2.33126992179682	0	45.74	TiO2_C	2	48	88	R	GGLGGGYGGASGMGGITAVTVNQSLLSPLVLEVDPNIQAVR	T		3858.411	MSA_100C_EnrPhos-Select-Fc-4.7997.7997.3.dta																	No	0	0	0	0
P05787	K2C8_HUMAN	Keratin, type II cytoskeletal 8	11153	1309.02417	2.99769	3924.050682	3924.041534	2.33126992179682	0	66.38	TiO2_C	2	48	88	R	GGLGGGYGGASGMGGITAVTVNQSLLSPLVLEVDPNIQAVR	T		3922.2581	MSA_100C_EnrPhos-Select-Fc-4.8121.8121.3.dta																	No	0	0	0	0
P05787	K2C8_HUMAN	Keratin, type II cytoskeletal 8	11154	982.01996	3.9959	3924.050736	3924.041534	2.34503124405173	0	47.75	TiO2_C	2	48	88	R	GGLGGGYGGASGMGGITAVTVNQSLLSPLVLEVDPNIQAVR	T		3919.9596	MSA_100C_EnrPhos-Select-Fc-4.8117.8117.4.dta																	No	0	0	0	0
P05787	K2C8_HUMAN	Keratin, type II cytoskeletal 8	11155	1309.02429	2.99769	3924.051042	3924.041534	2.42301207000838	0	48.77	TiO2_C	2	48	88	R	GGLGGGYGGASGMGGITAVTVNQSLLSPLVLEVDPNIQAVR	T		4024.9797	MSA_100C_EnrPhos-Select-Fc-4.8326.8326.3.dta																	No	0	0	0	0
P05787	K2C8_HUMAN	Keratin, type II cytoskeletal 8	11156	1309.02429	2.99769	3924.051042	3924.041534	2.42301207000838	0	60.8	TiO2_C	2	48	88	R	GGLGGGYGGASGMGGITAVTVNQSLLSPLVLEVDPNIQAVR	T		4001.3958	MSA_100C_EnrPhos-Select-Fc-4.8282.8282.3.dta																	No	0	0	0	0
P05787	K2C8_HUMAN	Keratin, type II cytoskeletal 8	11157	1309.02441	2.99769	3924.051402	3924.041534	2.51475421821995	0	56.8	TiO2_C	2	48	88	R	GGLGGGYGGASGMGGITAVTVNQSLLSPLVLEVDPNIQAVR	T		3933.6337	MSA_100C_EnrPhos-Select-Fc-4.8144.8144.3.dta																	No	0	0	0	0
P05787	K2C8_HUMAN	Keratin, type II cytoskeletal 8	11158	1309.02441	2.99769	3924.051402	3924.041534	2.51475421821995	0	74.46	TiO2_C	2	48	88	R	GGLGGGYGGASGMGGITAVTVNQSLLSPLVLEVDPNIQAVR	T		3974.9313	MSA_100C_EnrPhos-Select-Fc-4.8228.8228.3.dta																	No	0	0	0	0
P05787	K2C8_HUMAN	Keratin, type II cytoskeletal 8	11160	1309.02454	2.99769	3924.051792	3924.041534	2.6141415453719	0	52.21	TiO2_C	2	48	88	R	GGLGGGYGGASGMGGITAVTVNQSLLSPLVLEVDPNIQAVR	T		4049.8894	MSA_100C_EnrPhos-Select-Fc-4.8370.8370.3.dta																	No	0	0	0	0
P05787	K2C8_HUMAN	Keratin, type II cytoskeletal 8	11161	1309.02454	2.99769	3924.051792	3924.041534	2.6141415453719	0	58.91	TiO2_C	2	48	88	R	GGLGGGYGGASGMGGITAVTVNQSLLSPLVLEVDPNIQAVR	T		3901.0959	MSA_100C_EnrPhos-Select-Fc-4.8079.8079.3.dta																	No	0	0	0	0
P05787	K2C8_HUMAN	Keratin, type II cytoskeletal 8	11162	1309.02466	2.99769	3924.052152	3924.041534	2.70588369358347	0	53.26	TiO2_C	2	48	88	R	GGLGGGYGGASGMGGITAVTVNQSLLSPLVLEVDPNIQAVR	T		4062.8931	MSA_100C_EnrPhos-Select-Fc-4.8391.8391.3.dta																	No	0	0	0	0
P05787	K2C8_HUMAN	Keratin, type II cytoskeletal 8	11163	1309.02466	2.99769	3924.052152	3924.041534	2.70588369358347	0	54.32	TiO2_C	2	48	88	R	GGLGGGYGGASGMGGITAVTVNQSLLSPLVLEVDPNIQAVR	T		3822.0728	MSA_100C_EnrPhos-Select-Fc-4.7923.7923.3.dta																	No	0	0	0	0
P05787	K2C8_HUMAN	Keratin, type II cytoskeletal 8	11164	1309.02466	2.99769	3924.052152	3924.041534	2.70588369358347	0	68.64	TiO2_C	2	48	88	R	GGLGGGYGGASGMGGITAVTVNQSLLSPLVLEVDPNIQAVR	T		3911.4992	MSA_100C_EnrPhos-Select-Fc-4.8100.8100.3.dta																	No	0	0	0	0
P05787	K2C8_HUMAN	Keratin, type II cytoskeletal 8	11167	1309.026	2.99769	3924.056172	3924.041534	3.73033768202325	0	56.47	TiO2_C	2	48	88	R	GGLGGGYGGASGMGGITAVTVNQSLLSPLVLEVDPNIQAVR	T		4170.5459	MSA_100C_EnrPhos-Select-Fc-4.8559.8559.3.dta																	No	0	0	0	0
P08238	HS90B_HUMAN	Heat shock protein HSP 90-beta	11280	1379.2959	2.99781	4134.865872	4134.858643	1.74830644139743	1	33.51	TiO2_C	2	686	724	K	LGLGIDEDEVAAEEPNAAVPDEIPPLEGDEDASRMEEVD	-		2851.4096	MSA_100C_EnrPhos-Select-Fc-4.5859.5859.3.dta																	No	0	0	0	0
P07900	HS90A_HUMAN	Heat shock protein HSP 90-alpha	11285	1384.26123	2.99782	4149.761862	4149.752579	2.23700083886934	1	68.95	TiO2_C	2	694	732	K	LGLGIDEDDPTADDTSAAVTEEMPPLEGDDDTSRMEEVD	-		2692.7274	MSA_100C_EnrPhos-Select-Fc-4.5523.5523.3.dta																	No	0	0	0	0
P07900	HS90A_HUMAN	Heat shock protein HSP 90-alpha	11286	1384.26135	2.99782	4149.762222	4149.752579	2.32375299894327	1	82.02	TiO2_C	2	694	732	K	LGLGIDEDDPTADDTSAAVTEEMPPLEGDDDTSRMEEVD	-		2682.3281	MSA_100C_EnrPhos-Select-Fc-4.5501.5501.3.dta																	No	0	0	0	0
P07900	HS90A_HUMAN	Heat shock protein HSP 90-alpha	11287	1384.26147	2.99782	4149.762582	4149.752579	2.41050515901719	1	67.5	TiO2_C	2	694	732	K	LGLGIDEDDPTADDTSAAVTEEMPPLEGDDDTSRMEEVD	-		2707.2358	MSA_100C_EnrPhos-Select-Fc-4.5554.5554.3.dta																	No	0	0	0	0
P07900	HS90A_HUMAN	Heat shock protein HSP 90-alpha	11288	1384.26208	2.99782	4149.764412	4149.752579	2.85149530587699	1	45.4	TiO2_C	2	694	732	K	LGLGIDEDDPTADDTSAAVTEEMPPLEGDDDTSRMEEVD	-		2720.2955	MSA_100C_EnrPhos-Select-Fc-4.5582.5582.3.dta																	No	0	0	0	0
P14625	ENPL_HUMAN	Endoplasmin	11490	1539.59412	2.99804	4615.760532	4615.756989	0.767588070223831	0	75.18	TiO2_C	2	755	794	K	VEEEPEEEPEETAEDTTEDTEQDEDEEMDVGTDEEEETAK	E		1860.2282	MSA_100C_EnrPhos-Select-Fc-4.3708.3708.3.dta																	No	0	0	0	0
P62314	SMD1_HUMAN	Small nuclear ribonucleoprotein Sm D1	8860	1144.12903	1.99824	2286.243508	2286.239899	1.57857449756169	0	53.98	TiO2_C	2	67	86	R	YFILPDSLPLDTLLVDVEPK	V		4204.3744	MSA_100C_EnrPhos-Select-Fc-4.8607.8607.2.dta																	No	0	0	0	0
P62314	SMD1_HUMAN	Small nuclear ribonucleoprotein Sm D1	8861	1144.13	1.99824	2286.245448	2286.239899	2.42712936748271	0	52.68	TiO2_C	2	67	86	R	YFILPDSLPLDTLLVDVEPK	V		4215.3981	MSA_100C_EnrPhos-Select-Fc-4.8623.8623.2.dta																	No	0	0	0	0
P62314	SMD1_HUMAN	Small nuclear ribonucleoprotein Sm D1	8862	1144.13074	1.99824	2286.246928	2286.239899	3.07448050528268	0	45.76	TiO2_C	2	67	86	R	YFILPDSLPLDTLLVDVEPK	V		4188.4266	MSA_100C_EnrPhos-Select-Fc-4.8585.8585.2.dta																	No	0	0	0	0
O75369	FLNB_HUMAN	Filamin-B	8886	1148.56689	1.99825	2295.119228	2295.116699	1.10190475323959	0	40.76	TiO2_C	2	1187	1207	K	DGTYAVTYVPLTAGMYTLTMK	Y		3265.1267	MSA_100C_EnrPhos-Select-Fc-4.6749.6749.2.dta																	No	0	0	0	0
O75369	FLNB_HUMAN	Filamin-B	8887	766.04718	2.99606	2295.119712	2295.116699	1.31278727627345	0	27.8	TiO2_C	2	1187	1207	K	DGTYAVTYVPLTAGMYTLTMK	Y		3265.5129	MSA_100C_EnrPhos-Select-Fc-4.6750.6750.3.dta																	No	0	0	0	0
O75369	FLNB_HUMAN	Filamin-B	8888	1148.5675	1.99825	2295.120448	2295.116699	1.63346813763508	0	46.62	TiO2_C	2	1187	1207	K	DGTYAVTYVPLTAGMYTLTMK	Y		3254.4654	MSA_100C_EnrPhos-Select-Fc-4.6726.6726.2.dta																	No	0	0	0	0
O75369	FLNB_HUMAN	Filamin-B	8889	1148.56958	1.99825	2295.124608	2295.116699	3.44601213671309	0	57.46	TiO2_C	2	1187	1207	K	DGTYAVTYVPLTAGMYTLTMK	Y		3276.3558	MSA_100C_EnrPhos-Select-Fc-4.6773.6773.2.dta																	No	0	0	0	0
P84077	ARF1_HUMAN	ADP-ribosylation factor 1	8950	775.08624	2.9961	2322.236892	2322.235886	0.433203192675666	0	47.84	TiO2_C	2	39	59	K	LGEIVTTIPTIGFNVETVEYK	N		3250.7065	MSA_100C_EnrPhos-Select-Fc-4.6718.6718.3.dta																	No	0	0	0	0
P84077	ARF1_HUMAN	ADP-ribosylation factor 1	8951	775.08636	2.9961	2322.237252	2322.235886	0.588226203977362	0	65.28	TiO2_C	2	39	59	K	LGEIVTTIPTIGFNVETVEYK	N		3202.2574	MSA_100C_EnrPhos-Select-Fc-4.6614.6614.3.dta																	No	0	0	0	0
P84077	ARF1_HUMAN	ADP-ribosylation factor 1	8952	775.08636	2.9961	2322.237252	2322.235886	0.588226203977362	0	62.21	TiO2_C	2	39	59	K	LGEIVTTIPTIGFNVETVEYK	N		3215.1934	MSA_100C_EnrPhos-Select-Fc-4.6642.6642.3.dta																	No	0	0	0	0
P84077	ARF1_HUMAN	ADP-ribosylation factor 1	8953	1162.1261	1.99827	2322.237648	2322.235886	0.758751516370063	0	26.29	TiO2_C	2	39	59	K	LGEIVTTIPTIGFNVETVEYK	N		3274.4658	MSA_100C_EnrPhos-Select-Fc-4.6769.6769.2.dta																	No	0	0	0	0
P84077	ARF1_HUMAN	ADP-ribosylation factor 1	8954	775.08673	2.9961	2322.238362	2322.235886	1.06621382222287	0	64.34	TiO2_C	2	39	59	K	LGEIVTTIPTIGFNVETVEYK	N		3190.9892	MSA_100C_EnrPhos-Select-Fc-4.6590.6590.3.dta																	No	0	0	0	0
P84077	ARF1_HUMAN	ADP-ribosylation factor 1	8955	775.08673	2.9961	2322.238362	2322.235886	1.06621382222287	0	49.64	TiO2_C	2	39	59	K	LGEIVTTIPTIGFNVETVEYK	N		3226.4712	MSA_100C_EnrPhos-Select-Fc-4.6666.6666.3.dta																	No	0	0	0	0
P84077	ARF1_HUMAN	ADP-ribosylation factor 1	8956	775.08679	2.9961	2322.238542	2322.235886	1.14372532787371	0	70.87	TiO2_C	2	39	59	K	LGEIVTTIPTIGFNVETVEYK	N		3179.8405	MSA_100C_EnrPhos-Select-Fc-4.6566.6566.3.dta																	No	0	0	0	0
P84077	ARF1_HUMAN	ADP-ribosylation factor 1	8957	1162.12659	1.99827	2322.238628	2322.235886	1.18075860280014	0	24.44	TiO2_C	2	39	59	K	LGEIVTTIPTIGFNVETVEYK	N		3287.1365	MSA_100C_EnrPhos-Select-Fc-4.6796.6796.2.dta																	No	0	0	0	0
P84077	ARF1_HUMAN	ADP-ribosylation factor 1	8958	1162.12671	1.99827	2322.238868	2322.235886	1.28410727693599	0	29.75	TiO2_C	2	39	59	K	LGEIVTTIPTIGFNVETVEYK	N		3263.3231	MSA_100C_EnrPhos-Select-Fc-4.6745.6745.2.dta																	No	0	0	0	0
P84077	ARF1_HUMAN	ADP-ribosylation factor 1	8960	775.08704	2.9961	2322.239292	2322.235886	1.4666899346217	0	52.19	TiO2_C	2	39	59	K	LGEIVTTIPTIGFNVETVEYK	N		3269.6518	MSA_100C_EnrPhos-Select-Fc-4.6759.6759.3.dta																	No	0	0	0	0
P84077	ARF1_HUMAN	ADP-ribosylation factor 1	8961	1162.12695	1.99827	2322.239348	2322.235886	1.49080462540353	0	44.91	TiO2_C	2	39	59	K	LGEIVTTIPTIGFNVETVEYK	N		3207.8494	MSA_100C_EnrPhos-Select-Fc-4.6626.6626.2.dta																	No	0	0	0	0
P84077	ARF1_HUMAN	ADP-ribosylation factor 1	8963	1162.12707	1.99827	2322.239588	2322.235886	1.59415329953939	0	27.29	TiO2_C	2	39	59	K	LGEIVTTIPTIGFNVETVEYK	N		3409.4755	MSA_100C_EnrPhos-Select-Fc-4.7055.7055.2.dta																	No	0	0	0	0
P84077	ARF1_HUMAN	ADP-ribosylation factor 1	8964	1162.12744	1.99827	2322.240328	2322.235886	1.91281171163778	0	60.42	TiO2_C	2	39	59	K	LGEIVTTIPTIGFNVETVEYK	N		3218.4894	MSA_100C_EnrPhos-Select-Fc-4.6649.6649.2.dta																	No	0	0	0	0
P84077	ARF1_HUMAN	ADP-ribosylation factor 1	8965	1162.12744	1.99827	2322.240328	2322.235886	1.91281171163778	0	38.49	TiO2_C	2	39	59	K	LGEIVTTIPTIGFNVETVEYK	N		3187.3509	MSA_100C_EnrPhos-Select-Fc-4.6582.6582.2.dta																	No	0	0	0	0
P84077	ARF1_HUMAN	ADP-ribosylation factor 1	8966	1162.12756	1.99827	2322.240568	2322.235886	2.01616038577364	0	36.69	TiO2_C	2	39	59	K	LGEIVTTIPTIGFNVETVEYK	N		3197.5907	MSA_100C_EnrPhos-Select-Fc-4.6604.6604.2.dta																	No	0	0	0	0
P84077	ARF1_HUMAN	ADP-ribosylation factor 1	8967	1162.12756	1.99827	2322.240568	2322.235886	2.01616038577364	0	41.84	TiO2_C	2	39	59	K	LGEIVTTIPTIGFNVETVEYK	N		3229.7913	MSA_100C_EnrPhos-Select-Fc-4.6673.6673.2.dta																	No	0	0	0	0
P84077	ARF1_HUMAN	ADP-ribosylation factor 1	8968	1162.12756	1.99827	2322.240568	2322.235886	2.01616038577364	0	45.18	TiO2_C	2	39	59	K	LGEIVTTIPTIGFNVETVEYK	N		3241.4905	MSA_100C_EnrPhos-Select-Fc-4.6698.6698.2.dta																	No	0	0	0	0
P84077	ARF1_HUMAN	ADP-ribosylation factor 1	8969	1162.12756	1.99827	2322.240568	2322.235886	2.01616038577364	0	24.92	TiO2_C	2	39	59	K	LGEIVTTIPTIGFNVETVEYK	N		3176.1237	MSA_100C_EnrPhos-Select-Fc-4.6558.6558.2.dta																	No	0	0	0	0
P84077	ARF1_HUMAN	ADP-ribosylation factor 1	8970	1162.12756	1.99827	2322.240568	2322.235886	2.01616038577364	0	38.47	TiO2_C	2	39	59	K	LGEIVTTIPTIGFNVETVEYK	N		3252.1639	MSA_100C_EnrPhos-Select-Fc-4.6721.6721.2.dta																	No	0	0	0	0
P84077	ARF1_HUMAN	ADP-ribosylation factor 1	8971	775.08765	2.9961	2322.241122	2322.235886	2.25472357547059	0	62.62	TiO2_C	2	39	59	K	LGEIVTTIPTIGFNVETVEYK	N		3238.6214	MSA_100C_EnrPhos-Select-Fc-4.6692.6692.3.dta																	No	0	0	0	0
P43243	MATR3_HUMAN	Matrin-3	9057	791.0935	2.99618	2370.258672	2370.25766	0.426957801783216	0	72.36	TiO2_C	2	20	44	R	DLSAAGIGLLAAATQSLSMPASLGR	M		3869.3573	MSA_100C_EnrPhos-Select-Fc-4.8019.8019.3.dta																	No	0	0	0	0
P43243	MATR3_HUMAN	Matrin-3	9058	791.09375	2.99618	2370.259422	2370.25766	0.743379097389554	0	73.13	TiO2_C	2	20	44	R	DLSAAGIGLLAAATQSLSMPASLGR	M		3893.5449	MSA_100C_EnrPhos-Select-Fc-4.8066.8066.3.dta																	No	0	0	0	0
P43243	MATR3_HUMAN	Matrin-3	9059	1186.13769	1.9983	2370.260828	2370.25766	1.33656355325818	0	59.99	TiO2_C	2	20	44	R	DLSAAGIGLLAAATQSLSMPASLGR	M		3877.9242	MSA_100C_EnrPhos-Select-Fc-4.8035.8035.2.dta																	No	0	0	0	0
P43243	MATR3_HUMAN	Matrin-3	9060	791.0943	2.99618	2370.261072	2370.25766	1.43950594806884	0	78.34	TiO2_C	2	20	44	R	DLSAAGIGLLAAATQSLSMPASLGR	M		3880.7136	MSA_100C_EnrPhos-Select-Fc-4.8041.8041.3.dta																	No	0	0	0	0
P43243	MATR3_HUMAN	Matrin-3	9061	791.09473	2.99618	2370.262362	2370.25766	1.98375057679569	0	90.27	TiO2_C	2	20	44	R	DLSAAGIGLLAAATQSLSMPASLGR	M		3858.7732	MSA_100C_EnrPhos-Select-Fc-4.7998.7998.3.dta																	No	0	0	0	0
P43243	MATR3_HUMAN	Matrin-3	9062	791.09497	2.99618	2370.263082	2370.25766	2.28751502070056	0	54.2	TiO2_C	2	20	44	R	DLSAAGIGLLAAATQSLSMPASLGR	M		3925.5128	MSA_100C_EnrPhos-Select-Fc-4.8128.8128.3.dta																	No	0	0	0	0
P43243	MATR3_HUMAN	Matrin-3	9063	791.0954	2.99618	2370.264372	2370.25766	2.83175964923555	0	61.19	TiO2_C	2	20	44	R	DLSAAGIGLLAAATQSLSMPASLGR	M		3904.6617	MSA_100C_EnrPhos-Select-Fc-4.8086.8086.3.dta																	No	0	0	0	0
Q14204	DYHC1_HUMAN	Cytoplasmic dynein 1 heavy chain 1	9123	1223.15112	1.99835	2444.287688	2444.287247	0.180420693467349	0	58.39	TiO2_C	2	2611	2633	R	ALPDMEVVGLNFSSATTPELLLK	T		3553.8653	MSA_100C_EnrPhos-Select-Fc-4.7359.7359.2.dta																	No	0	0	0	0
P0CW22	RS17L_HUMAN	40S ribosomal protein S17-like	9181	1245.10254	1.99838	2488.190528	2488.185684	1.94680004438457	0	57.82	TiO2_C	2	82	103	R	DNYVPEVSALDQEIIEVDPDTK	E		3013.956	MSA_100C_EnrPhos-Select-Fc-4.6209.6209.2.dta																	No	0	0	0	0
P0CW22	RS17L_HUMAN	40S ribosomal protein S17-like	9182	1245.10425	1.99838	2488.193948	2488.185684	3.32129553400878	0	36.36	TiO2_C	2	82	103	R	DNYVPEVSALDQEIIEVDPDTK	E		3027.215	MSA_100C_EnrPhos-Select-Fc-4.6238.6238.2.dta																	No	0	0	0	0
Q8IVF2	AHNK2_HUMAN	Protein AHNAK2	9211	1254.64111	1.99839	2507.267668	2507.264282	1.35047590482286	0	60.1	TiO2_C	2	1115	1139	K	AEVTAPDVEVSLPSVEVDVEAPGAK	L		2677.1259	MSA_100C_EnrPhos-Select-Fc-4.5490.5490.2.dta																	No	0	0	0	0
Q8IVF2	AHNK2_HUMAN	Protein AHNAK2	9212	836.76343	2.99639	2507.268462	2507.264282	1.66715572423478	0	23.89	TiO2_C	2	1115	1139	K	AEVTAPDVEVSLPSVEVDVEAPGAK	L		2689.8239	MSA_100C_EnrPhos-Select-Fc-4.5517.5517.3.dta																	No	0	0	0	0
P06733	ENOA_HUMAN	Alpha-enolase	9215	1255.5625	1.9984	2509.110448	2509.107407	1.21198478449162	0	51.92	TiO2_C	2	286	306	K	DYPVVSIEDPFDQDDWGAWQK	F		3228.3905	MSA_100C_EnrPhos-Select-Fc-4.6670.6670.2.dta																	No	0	0	0	0
P06733	ENOA_HUMAN	Alpha-enolase	9216	1255.5625	1.9984	2509.110448	2509.107407	1.21198478449162	0	55.41	TiO2_C	2	286	306	K	DYPVVSIEDPFDQDDWGAWQK	F		3217.0339	MSA_100C_EnrPhos-Select-Fc-4.6646.6646.2.dta																	No	0	0	0	0
P06733	ENOA_HUMAN	Alpha-enolase	9217	1255.56262	1.9984	2509.110688	2509.107407	1.30763632941124	0	62.74	TiO2_C	2	286	306	K	DYPVVSIEDPFDQDDWGAWQK	F		3239.6507	MSA_100C_EnrPhos-Select-Fc-4.6694.6694.2.dta																	No	0	0	0	0
P06733	ENOA_HUMAN	Alpha-enolase	9218	1255.56494	1.9984	2509.115328	2509.107407	3.15689953239877	0	65.35	TiO2_C	2	286	306	K	DYPVVSIEDPFDQDDWGAWQK	F		3252.5592	MSA_100C_EnrPhos-Select-Fc-4.6722.6722.2.dta																	No	0	0	0	0
Q8IVF2	AHNK2_HUMAN	Protein AHNAK2	9272	846.10602	2.99643	2535.296232	2535.295593	0.252041616618157	0	35.09	TiO2_C	2	1445	1469	K	VEVTAPDVEVSLPSVEVDVEAPGAK	L		2785.9109	MSA_100C_EnrPhos-Select-Fc-4.5722.5722.3.dta																	No	0	0	0	0
Q8IVF2	AHNK2_HUMAN	Protein AHNAK2	9273	846.1062	2.99643	2535.296772	2535.295593	0.465034532115594	0	45.92	TiO2_C	2	1445	1469	K	VEVTAPDVEVSLPSVEVDVEAPGAK	L		2757.6584	MSA_100C_EnrPhos-Select-Fc-4.5662.5662.3.dta																	No	0	0	0	0
Q8IVF2	AHNK2_HUMAN	Protein AHNAK2	9274	846.10626	2.99643	2535.296952	2535.295593	0.53603217061474	0	38.7	TiO2_C	2	1445	1469	K	VEVTAPDVEVSLPSVEVDVEAPGAK	L		2770.9344	MSA_100C_EnrPhos-Select-Fc-4.5690.5690.3.dta																	No	0	0	0	0
Q8IVF2	AHNK2_HUMAN	Protein AHNAK2	9278	846.75574	2.99643	2537.245392	2537.25708	-4.60654936867856	0	32.03	TiO2_C	2	1775	1799	K	AEVMAPDVEVSLPSVEVDVEAPGAK	L		2820.4597	MSA_100C_EnrPhos-Select-Fc-4.5794.5794.3.dta																	No	0	0	0	0
Q8IVF2	AHNK2_HUMAN	Protein AHNAK2	9280	1269.6366	1.99841	2537.258648	2537.25708	0.617990195985149	0	67.73	TiO2_C	2	1775	1799	K	AEVMAPDVEVSLPSVEVDVEAPGAK	L		2821.9364	MSA_100C_EnrPhos-Select-Fc-4.5797.5797.2.dta																	No	0	0	0	0
Q8TBC4	UBA3_HUMAN	NEDD8-activating enzyme E1 catalytic subunit	9299	1272.18372	1.99842	2542.352888	2542.353058	-0.0668671879632246	0	50.05	TiO2_C	2	435	458	K	ELGLVDGQELAVADVTTPQTVLFK	L		3200.3801	MSA_100C_EnrPhos-Select-Fc-4.6610.6610.2.dta																	No	0	0	0	0
P50454	SERPH_HUMAN	Serpin H1	9319	851.14868	2.99645	2550.424212	2550.42688	-1.0460993886973	0	48.22	TiO2_C	2	61	86	K	DQAVENILVSPVVVASSLGLVSLGGK	A		4457.3281	MSA_100C_EnrPhos-Select-Fc-4.8972.8972.3.dta																	No	0	0	0	0
P50454	SERPH_HUMAN	Serpin H1	9320	851.14917	2.99645	2550.425682	2550.42688	-0.469725287686428	0	84.34	TiO2_C	2	61	86	K	DQAVENILVSPVVVASSLGLVSLGGK	A		4387.1421	MSA_100C_EnrPhos-Select-Fc-4.8872.8872.3.dta																	No	0	0	0	0
P50454	SERPH_HUMAN	Serpin H1	9321	851.14978	2.99645	2550.427512	2550.42688	0.247801654373774	0	52.65	TiO2_C	2	61	86	K	DQAVENILVSPVVVASSLGLVSLGGK	A		4418.6263	MSA_100C_EnrPhos-Select-Fc-4.8915.8915.3.dta																	No	0	0	0	0
P50454	SERPH_HUMAN	Serpin H1	9322	851.14978	2.99645	2550.427512	2550.42688	0.247801654373774	0	65.17	TiO2_C	2	61	86	K	DQAVENILVSPVVVASSLGLVSLGGK	A		4265.2243	MSA_100C_EnrPhos-Select-Fc-4.8696.8696.3.dta																	No	0	0	0	0
P50454	SERPH_HUMAN	Serpin H1	9323	851.14984	2.99645	2550.427692	2550.42688	0.31837807489844	0	63.42	TiO2_C	2	61	86	K	DQAVENILVSPVVVASSLGLVSLGGK	A		4276.3278	MSA_100C_EnrPhos-Select-Fc-4.8712.8712.3.dta																	No	0	0	0	0
P50454	SERPH_HUMAN	Serpin H1	9324	851.15008	2.99645	2550.428412	2550.42688	0.600683756997102	0	69.67	TiO2_C	2	61	86	K	DQAVENILVSPVVVASSLGLVSLGGK	A		4297.8588	MSA_100C_EnrPhos-Select-Fc-4.8746.8746.3.dta																	No	0	0	0	0
P50454	SERPH_HUMAN	Serpin H1	9325	851.15021	2.99645	2550.428802	2550.42688	0.753599334681676	0	68.48	TiO2_C	2	61	86	K	DQAVENILVSPVVVASSLGLVSLGGK	A		4319.5646	MSA_100C_EnrPhos-Select-Fc-4.8778.8778.3.dta																	No	0	0	0	0
P50454	SERPH_HUMAN	Serpin H1	9326	851.15027	2.99645	2550.428982	2550.42688	0.824175755206342	0	54.07	TiO2_C	2	61	86	K	DQAVENILVSPVVVASSLGLVSLGGK	A		4402.2619	MSA_100C_EnrPhos-Select-Fc-4.8892.8892.3.dta																	No	0	0	0	0
P50454	SERPH_HUMAN	Serpin H1	9327	851.15033	2.99645	2550.429162	2550.42688	0.894752175731008	0	66.94	TiO2_C	2	61	86	K	DQAVENILVSPVVVASSLGLVSLGGK	A		4330.661	MSA_100C_EnrPhos-Select-Fc-4.8793.8793.3.dta																	No	0	0	0	0
P50454	SERPH_HUMAN	Serpin H1	9328	851.15051	2.99645	2550.429702	2550.42688	1.106481437305	0	57.74	TiO2_C	2	61	86	K	DQAVENILVSPVVVASSLGLVSLGGK	A		4286.8458	MSA_100C_EnrPhos-Select-Fc-4.8729.8729.3.dta																	No	0	0	0	0
P50454	SERPH_HUMAN	Serpin H1	9329	851.15051	2.99645	2550.429702	2550.42688	1.106481437305	0	65.23	TiO2_C	2	61	86	K	DQAVENILVSPVVVASSLGLVSLGGK	A		4363.6361	MSA_100C_EnrPhos-Select-Fc-4.8839.8839.3.dta																	No	0	0	0	0
P50454	SERPH_HUMAN	Serpin H1	9330	851.15057	2.99645	2550.429882	2550.42688	1.17705785782967	0	71.36	TiO2_C	2	61	86	K	DQAVENILVSPVVVASSLGLVSLGGK	A		4341.2704	MSA_100C_EnrPhos-Select-Fc-4.8808.8808.3.dta																	No	0	0	0	0
P50454	SERPH_HUMAN	Serpin H1	9331	851.15076	2.99645	2550.430452	2550.42688	1.40054985621721	0	62.73	TiO2_C	2	61	86	K	DQAVENILVSPVVVASSLGLVSLGGK	A		4353.2655	MSA_100C_EnrPhos-Select-Fc-4.8824.8824.3.dta																	No	0	0	0	0
P50454	SERPH_HUMAN	Serpin H1	9332	851.15082	2.99645	2550.430632	2550.42688	1.47112627674188	0	56.08	TiO2_C	2	61	86	K	DQAVENILVSPVVVASSLGLVSLGGK	A		4374.2715	MSA_100C_EnrPhos-Select-Fc-4.8854.8854.3.dta																	No	0	0	0	0
P50454	SERPH_HUMAN	Serpin H1	9333	851.15112	2.99645	2550.431532	2550.42688	1.82400837936521	0	75.54	TiO2_C	2	61	86	K	DQAVENILVSPVVVASSLGLVSLGGK	A		4308.4616	MSA_100C_EnrPhos-Select-Fc-4.8762.8762.3.dta																	No	0	0	0	0
P50454	SERPH_HUMAN	Serpin H1	9334	1276.22314	1.99842	2550.431728	2550.42688	1.90085825947622	0	47.29	TiO2_C	2	61	86	K	DQAVENILVSPVVVASSLGLVSLGGK	A		4304.7557	MSA_100C_EnrPhos-Select-Fc-4.8757.8757.2.dta																	No	0	0	0	0
P50454	SERPH_HUMAN	Serpin H1	9335	1276.22473	1.99842	2550.434908	2550.42688	3.14770835547141	0	54.15	TiO2_C	2	61	86	K	DQAVENILVSPVVVASSLGLVSLGGK	A		4333.4432	MSA_100C_EnrPhos-Select-Fc-4.8797.8797.2.dta																	No	0	0	0	0
P50454	SERPH_HUMAN	Serpin H1	9336	1276.22485	1.99842	2550.435148	2550.42688	3.24181024944486	0	45.41	TiO2_C	2	61	86	K	DQAVENILVSPVVVASSLGLVSLGGK	A		4281.1296	MSA_100C_EnrPhos-Select-Fc-4.8720.8720.2.dta																	No	0	0	0	0
P50454	SERPH_HUMAN	Serpin H1	9337	1276.22656	1.99842	2550.438568	2550.42688	4.58276223941351	0	48.87	TiO2_C	2	61	86	K	DQAVENILVSPVVVASSLGLVSLGGK	A		4291.9382	MSA_100C_EnrPhos-Select-Fc-4.8737.8737.2.dta																	No	0	0	0	0
Q8IVF2	AHNK2_HUMAN	Protein AHNAK2	9408	857.4317	2.99648	2569.273272	2569.265549	3.00591739268642	0	24.97	TiO2_C	2	4250	4274	K	ADVMTPVVEVSLPSMEVDVEAPGAK	L		3132.6114	MSA_100C_EnrPhos-Select-Fc-4.6465.6465.3.dta																	No	0	0	0	0
Q8IVF2	AHNK2_HUMAN	Protein AHNAK2	9409	1285.64392	1.99843	2569.273288	2569.265549	3.01214485327952	0	56.45	TiO2_C	2	4250	4274	K	ADVMTPVVEVSLPSMEVDVEAPGAK	L		3094.3029	MSA_100C_EnrPhos-Select-Fc-4.6383.6383.2.dta																	No	0	0	0	0
P22314	UBA1_HUMAN	Ubiquitin-like modifier-activating enzyme 1	9453	868.46857	2.99652	2602.383882	2602.382858	0.39348553076856	0	49.88	TiO2_C	2	386	411	K	LAYVAAGDLAPINAFIGGLAAQEVMK	A		4029.2572	MSA_100C_EnrPhos-Select-Fc-4.8334.8334.3.dta																	No	0	0	0	0
P22314	UBA1_HUMAN	Ubiquitin-like modifier-activating enzyme 1	9454	868.46899	2.99652	2602.385142	2602.382858	0.877657179889543	0	47.14	TiO2_C	2	386	411	K	LAYVAAGDLAPINAFIGGLAAQEVMK	A		4014.7155	MSA_100C_EnrPhos-Select-Fc-4.8307.8307.3.dta																	No	0	0	0	0
P22314	UBA1_HUMAN	Ubiquitin-like modifier-activating enzyme 1	9455	868.46973	2.99652	2602.387362	2602.382858	1.73072151399684	0	64.87	TiO2_C	2	386	411	K	LAYVAAGDLAPINAFIGGLAAQEVMK	A		4003.8046	MSA_100C_EnrPhos-Select-Fc-4.8287.8287.3.dta																	No	0	0	0	0
P22314	UBA1_HUMAN	Ubiquitin-like modifier-activating enzyme 1	9456	868.4707	2.99652	2602.390272	2602.382858	2.8489274655964	0	54.66	TiO2_C	2	386	411	K	LAYVAAGDLAPINAFIGGLAAQEVMK	A		4044.5877	MSA_100C_EnrPhos-Select-Fc-4.8361.8361.3.dta																	No	0	0	0	0
P49368	TCPG_HUMAN	T-complex protein 1 subunit gamma	9462	869.77905	2.99653	2606.315322	2606.318283	-1.1360853428588	0	27.46	TiO2_C	2	140	163	K	ISIPVDISDSDMMLNIINSSITTK	A		3782.7991	MSA_100C_EnrPhos-Select-Fc-4.7842.7842.3.dta																	No	0	0	0	0
Q9P2J5	SYLC_HUMAN	Leucine--tRNA ligase, cytoplasmic	9510	883.43408	2.99658	2647.280412	2647.279922	0.185095650757456	0	54.86	TiO2_C	2	741	766	R	LALADAGDTVEDANFVEAMADAGILR	L		3678.5626	MSA_100C_EnrPhos-Select-Fc-4.7623.7623.3.dta																	No	0	0	0	0
Q9P2J5	SYLC_HUMAN	Leucine--tRNA ligase, cytoplasmic	9511	883.43573	2.99658	2647.285362	2647.279922	2.05493947001942	0	73.68	TiO2_C	2	741	766	R	LALADAGDTVEDANFVEAMADAGILR	L		3655.1467	MSA_100C_EnrPhos-Select-Fc-4.7573.7573.3.dta																	No	0	0	0	0
Q9P2J5	SYLC_HUMAN	Leucine--tRNA ligase, cytoplasmic	9512	883.4361	2.99658	2647.286472	2647.279922	2.4742377810627	0	70.01	TiO2_C	2	741	766	R	LALADAGDTVEDANFVEAMADAGILR	L		3641.3277	MSA_100C_EnrPhos-Select-Fc-4.7544.7544.3.dta																	No	0	0	0	0
P39023	RL3_HUMAN	60S ribosomal protein L3	9577	896.1319	2.99663	2685.373872	2685.368393	2.04031596342803	0	31.94	TiO2_C	2	201	224	R	LEQQVPVNQVFGQDEMIDVIGVTK	G		3080.8624	MSA_100C_EnrPhos-Select-Fc-4.6354.6354.3.dta																	No	0	0	0	0
O00487	PSDE_HUMAN	26S proteasome non-ATPase regulatory subunit 14	9580	897.79584	2.99663	2690.365692	2690.362595	1.1511459479676	0	47.54	TiO2_C	2	69	94	R	VIDVFAMPQSGTGVSVEAVDPVFQAK	M		3147.6059	MSA_100C_EnrPhos-Select-Fc-4.6497.6497.3.dta																	No	0	0	0	0
O00487	PSDE_HUMAN	26S proteasome non-ATPase regulatory subunit 14	9581	897.79602	2.99663	2690.366232	2690.362595	1.35186238708419	0	36.37	TiO2_C	2	69	94	R	VIDVFAMPQSGTGVSVEAVDPVFQAK	M		3137.3522	MSA_100C_EnrPhos-Select-Fc-4.6475.6475.3.dta																	No	0	0	0	0
O00487	PSDE_HUMAN	26S proteasome non-ATPase regulatory subunit 14	9582	897.79657	2.99663	2690.367882	2690.362595	1.96516261777456	0	25.82	TiO2_C	2	69	94	R	VIDVFAMPQSGTGVSVEAVDPVFQAK	M		3159.3577	MSA_100C_EnrPhos-Select-Fc-4.6522.6522.3.dta																	No	0	0	0	0
Q14204	DYHC1_HUMAN	Cytoplasmic dynein 1 heavy chain 1	9592	903.11914	2.99665	2706.335592	2706.338791	-1.18203973976237	0	61.61	TiO2_C	2	507	531	K	VAEVLFDAADANAIEEVNLAYENVK	E		3419.4435	MSA_100C_EnrPhos-Select-Fc-4.7076.7076.3.dta																	No	0	0	0	0
Q14204	DYHC1_HUMAN	Cytoplasmic dynein 1 heavy chain 1	9593	903.11951	2.99665	2706.336702	2706.338791	-0.771891533689753	0	45.92	TiO2_C	2	507	531	K	VAEVLFDAADANAIEEVNLAYENVK	E		3409.0145	MSA_100C_EnrPhos-Select-Fc-4.7054.7054.3.dta																	No	0	0	0	0
Q14204	DYHC1_HUMAN	Cytoplasmic dynein 1 heavy chain 1	9596	903.12128	2.99665	2706.342012	2706.338791	1.19016880320049	0	76.53	TiO2_C	2	507	531	K	VAEVLFDAADANAIEEVNLAYENVK	E		3372.1501	MSA_100C_EnrPhos-Select-Fc-4.6976.6976.3.dta																	No	0	0	0	0
Q14204	DYHC1_HUMAN	Cytoplasmic dynein 1 heavy chain 1	9599	903.12152	2.99665	2706.342732	2706.338791	1.45621088277882	0	61.09	TiO2_C	2	507	531	K	VAEVLFDAADANAIEEVNLAYENVK	E		3386.8179	MSA_100C_EnrPhos-Select-Fc-4.7007.7007.3.dta																	No	0	0	0	0
Q14204	DYHC1_HUMAN	Cytoplasmic dynein 1 heavy chain 1	9600	903.1217	2.99665	2706.343272	2706.338791	1.65574244246258	0	73.47	TiO2_C	2	507	531	K	VAEVLFDAADANAIEEVNLAYENVK	E		3337.0315	MSA_100C_EnrPhos-Select-Fc-4.6902.6902.3.dta																	No	0	0	0	0
Q14204	DYHC1_HUMAN	Cytoplasmic dynein 1 heavy chain 1	9601	903.12183	2.99665	2706.343662	2706.338791	1.79984856895685	0	68.26	TiO2_C	2	507	531	K	VAEVLFDAADANAIEEVNLAYENVK	E		3361.3039	MSA_100C_EnrPhos-Select-Fc-4.6953.6953.3.dta																	No	0	0	0	0
Q14204	DYHC1_HUMAN	Cytoplasmic dynein 1 heavy chain 1	9602	903.12183	2.99665	2706.343662	2706.338791	1.79984856895685	0	78.31	TiO2_C	2	507	531	K	VAEVLFDAADANAIEEVNLAYENVK	E		3349.3352	MSA_100C_EnrPhos-Select-Fc-4.6928.6928.3.dta																	No	0	0	0	0
Q14204	DYHC1_HUMAN	Cytoplasmic dynein 1 heavy chain 1	9603	1354.18237	1.99851	2706.350188	2706.338791	4.21122441806492	0	67.63	TiO2_C	2	507	531	K	VAEVLFDAADANAIEEVNLAYENVK	E		3355.9719	MSA_100C_EnrPhos-Select-Fc-4.6942.6942.2.dta																	No	0	0	0	0
P31327	CPSM_HUMAN	Carbamoyl-phosphate synthase [ammonia], mitochondrial	9604	903.47406	2.99666	2707.400352	2707.400299	0.0195759748666735	0	74.97	TiO2_C	2	254	279	K	MEYDGILIAGGPGNPALAEPLIQNVR	K		3167.2371	MSA_100C_EnrPhos-Select-Fc-4.6539.6539.3.dta																	No	0	0	0	0
P31327	CPSM_HUMAN	Carbamoyl-phosphate synthase [ammonia], mitochondrial	9605	903.47455	2.99666	2707.401822	2707.400299	0.562532256670354	0	54.76	TiO2_C	2	254	279	K	MEYDGILIAGGPGNPALAEPLIQNVR	K		3156.4852	MSA_100C_EnrPhos-Select-Fc-4.6516.6516.3.dta																	No	0	0	0	0
P31327	CPSM_HUMAN	Carbamoyl-phosphate synthase [ammonia], mitochondrial	9606	903.47589	2.99666	2707.405842	2707.400299	2.04735147671494	0	62.14	TiO2_C	2	254	279	K	MEYDGILIAGGPGNPALAEPLIQNVR	K		3178.3641	MSA_100C_EnrPhos-Select-Fc-4.6563.6563.3.dta																	No	0	0	0	0
P31327	CPSM_HUMAN	Carbamoyl-phosphate synthase [ammonia], mitochondrial	9607	1354.7113	1.99851	2707.408048	2707.400299	2.86215525747643	0	84.32	TiO2_C	2	254	279	K	MEYDGILIAGGPGNPALAEPLIQNVR	K		3165.8202	MSA_100C_EnrPhos-Select-Fc-4.6536.6536.2.dta																	No	0	0	0	0
P05388	RLA0_HUMAN	60S acidic ribosomal protein P0	9672	918.16107	2.99671	2751.461382	2751.459518	0.677458631554297	0	22.23	TiO2_C	2	267	297	K	AFLADPSAFVAAAPVAAATTAAPAAAAAPAK	V		2859.1892	MSA_100C_EnrPhos-Select-Fc-4.5876.5876.3.dta																	No	0	0	0	0
P05388	RLA0_HUMAN	60S acidic ribosomal protein P0	9673	918.16199	2.99671	2751.464142	2751.459518	1.68056261409584	0	33.69	TiO2_C	2	267	297	K	AFLADPSAFVAAAPVAAATTAAPAAAAAPAK	V		2869.5157	MSA_100C_EnrPhos-Select-Fc-4.5898.5898.3.dta																	No	0	0	0	0
Q15084	PDIA6_HUMAN	Protein disulfide-isomerase A6	9678	1379.63843	1.99854	2757.262308	2757.260376	0.700695522606817	1	76.38	TiO2_C	2	416	440	R	DGELPVEDDIDLSDVELDDLGKDEL	-		3247.4539	MSA_100C_EnrPhos-Select-Fc-4.6711.6711.2.dta																	No	0	0	0	0
Q15084	PDIA6_HUMAN	Protein disulfide-isomerase A6	9679	920.09479	2.99672	2757.262542	2757.260376	0.785562371645861	1	66.95	TiO2_C	2	416	440	R	DGELPVEDDIDLSDVELDDLGKDEL	-		3265.9304	MSA_100C_EnrPhos-Select-Fc-4.6751.6751.3.dta																	No	0	0	0	0
Q15084	PDIA6_HUMAN	Protein disulfide-isomerase A6	9680	1379.63867	1.99854	2757.262788	2757.260376	0.874781366611856	1	73.42	TiO2_C	2	416	440	R	DGELPVEDDIDLSDVELDDLGKDEL	-		3257.8055	MSA_100C_EnrPhos-Select-Fc-4.6733.6733.2.dta																	No	0	0	0	0
Q15084	PDIA6_HUMAN	Protein disulfide-isomerase A6	9681	1379.63916	1.99854	2757.263768	2757.260376	1.23020663177159	1	85.87	TiO2_C	2	416	440	R	DGELPVEDDIDLSDVELDDLGKDEL	-		3279.6358	MSA_100C_EnrPhos-Select-Fc-4.6780.6780.2.dta																	No	0	0	0	0
Q15084	PDIA6_HUMAN	Protein disulfide-isomerase A6	9682	1379.63989	1.99854	2757.265228	2757.260376	1.75971774093636	1	81.63	TiO2_C	2	416	440	R	DGELPVEDDIDLSDVELDDLGKDEL	-		3268.8304	MSA_100C_EnrPhos-Select-Fc-4.6757.6757.2.dta																	No	0	0	0	0
Q15084	PDIA6_HUMAN	Protein disulfide-isomerase A6	9683	920.09613	2.99672	2757.266562	2757.260376	2.24353131605393	1	36.89	TiO2_C	2	416	440	R	DGELPVEDDIDLSDVELDDLGKDEL	-		3250.2452	MSA_100C_EnrPhos-Select-Fc-4.6717.6717.3.dta																	No	0	0	0	0
Q15084	PDIA6_HUMAN	Protein disulfide-isomerase A6	9684	1379.64075	1.99854	2757.266948	2757.260376	2.38352534892345	1	58.99	TiO2_C	2	416	440	R	DGELPVEDDIDLSDVELDDLGKDEL	-		3303.4132	MSA_100C_EnrPhos-Select-Fc-4.6831.6831.2.dta																	No	0	0	0	0
P05387	RLA2_HUMAN	60S acidic ribosomal protein P2	9702	925.48315	2.99673	2773.427622	2773.424591	1.09287269249278	0	36.97	TiO2_C	2	62	94	K	LASVPAGGAVAVSAAPGSAAPAAGSAPAAAEEK	K		1724.8271	MSA_100C_EnrPhos-Select-Fc-4.3421.3421.3.dta																	No	0	0	0	0
P05387	RLA2_HUMAN	60S acidic ribosomal protein P2	9704	925.48346	2.99673	2773.428552	2773.424591	1.42819819682279	0	65.4	TiO2_C	2	62	94	K	LASVPAGGAVAVSAAPGSAAPAAGSAPAAAEEK	K		1749.7099	MSA_100C_EnrPhos-Select-Fc-4.3473.3473.3.dta																	No	0	0	0	0
P05387	RLA2_HUMAN	60S acidic ribosomal protein P2	9705	694.36444	3.9942	2773.428656	2773.424591	1.46569696297986	0	24.01	TiO2_C	2	62	94	K	LASVPAGGAVAVSAAPGSAAPAAGSAPAAAEEK	K		1751.467	MSA_100C_EnrPhos-Select-Fc-4.3477.3477.4.dta																	No	0	0	0	0
P05387	RLA2_HUMAN	60S acidic ribosomal protein P2	9706	925.48358	2.99673	2773.428912	2773.424591	1.55800161789608	0	68.71	TiO2_C	2	62	94	K	LASVPAGGAVAVSAAPGSAAPAAGSAPAAAEEK	K		1737.7634	MSA_100C_EnrPhos-Select-Fc-4.3448.3448.3.dta																	No	0	0	0	0
P05387	RLA2_HUMAN	60S acidic ribosomal protein P2	9707	925.4837	2.99673	2773.429272	2773.424591	1.68780503896937	0	44.3	TiO2_C	2	62	94	K	LASVPAGGAVAVSAAPGSAAPAAGSAPAAAEEK	K		1763.2736	MSA_100C_EnrPhos-Select-Fc-4.3502.3502.3.dta																	No	0	0	0	0
P16615	AT2A2_HUMAN	Sarcoplasmic/endoplasmic reticulum calcium ATPase 2	9715	927.79431	2.99674	2780.361102	2780.357864	1.16459828488572	0	73.09	TiO2_C	2	686	711	K	IVEFLQSFDEITAMTGDGVNDAPALK	K		3674.4057	MSA_100C_EnrPhos-Select-Fc-4.7614.7614.3.dta																	No	0	0	0	0
P16615	AT2A2_HUMAN	Sarcoplasmic/endoplasmic reticulum calcium ATPase 2	9716	927.79431	2.99674	2780.361102	2780.357864	1.16459828488572	0	44.93	TiO2_C	2	686	711	K	IVEFLQSFDEITAMTGDGVNDAPALK	K		3651.7801	MSA_100C_EnrPhos-Select-Fc-4.7566.7566.3.dta																	No	0	0	0	0
P16615	AT2A2_HUMAN	Sarcoplasmic/endoplasmic reticulum calcium ATPase 2	9717	1391.18799	1.99855	2780.361428	2780.357864	1.28184937854342	0	87.23	TiO2_C	2	686	711	K	IVEFLQSFDEITAMTGDGVNDAPALK	K		3674.7992	MSA_100C_EnrPhos-Select-Fc-4.7615.7615.2.dta																	No	0	0	0	0
P16615	AT2A2_HUMAN	Sarcoplasmic/endoplasmic reticulum calcium ATPase 2	9718	927.79443	2.99674	2780.361462	2780.357864	1.29407802008882	0	74.36	TiO2_C	2	686	711	K	IVEFLQSFDEITAMTGDGVNDAPALK	K		3663.5536	MSA_100C_EnrPhos-Select-Fc-4.7591.7591.3.dta																	No	0	0	0	0
P16615	AT2A2_HUMAN	Sarcoplasmic/endoplasmic reticulum calcium ATPase 2	9719	927.79449	2.99674	2780.361642	2780.357864	1.35881788769037	0	69.45	TiO2_C	2	686	711	K	IVEFLQSFDEITAMTGDGVNDAPALK	K		3686.5193	MSA_100C_EnrPhos-Select-Fc-4.7640.7640.3.dta																	No	0	0	0	0
P16615	AT2A2_HUMAN	Sarcoplasmic/endoplasmic reticulum calcium ATPase 2	9720	1391.18811	1.99855	2780.361668	2780.357864	1.36816920195764	0	71.51	TiO2_C	2	686	711	K	IVEFLQSFDEITAMTGDGVNDAPALK	K		3686.952	MSA_100C_EnrPhos-Select-Fc-4.7641.7641.2.dta																	No	0	0	0	0
P16615	AT2A2_HUMAN	Sarcoplasmic/endoplasmic reticulum calcium ATPase 2	9721	927.79468	2.99674	2780.362212	2780.357864	1.56382746848313	0	56.93	TiO2_C	2	686	711	K	IVEFLQSFDEITAMTGDGVNDAPALK	K		3722.0613	MSA_100C_EnrPhos-Select-Fc-4.7715.7715.3.dta																	No	0	0	0	0
P16615	AT2A2_HUMAN	Sarcoplasmic/endoplasmic reticulum calcium ATPase 2	9722	927.79468	2.99674	2780.362212	2780.357864	1.56382746848313	0	62.04	TiO2_C	2	686	711	K	IVEFLQSFDEITAMTGDGVNDAPALK	K		3697.3866	MSA_100C_EnrPhos-Select-Fc-4.7663.7663.3.dta																	No	0	0	0	0
P16615	AT2A2_HUMAN	Sarcoplasmic/endoplasmic reticulum calcium ATPase 2	9723	1391.18909	1.99855	2780.363628	2780.357864	2.07311442697047	0	94.05	TiO2_C	2	686	711	K	IVEFLQSFDEITAMTGDGVNDAPALK	K		3698.2053	MSA_100C_EnrPhos-Select-Fc-4.7665.7665.2.dta																	No	0	0	0	0
P16615	AT2A2_HUMAN	Sarcoplasmic/endoplasmic reticulum calcium ATPase 2	9724	927.79516	2.99674	2780.363652	2780.357864	2.08174640929554	0	68.65	TiO2_C	2	686	711	K	IVEFLQSFDEITAMTGDGVNDAPALK	K		3708.6794	MSA_100C_EnrPhos-Select-Fc-4.7687.7687.3.dta																	No	0	0	0	0
P16615	AT2A2_HUMAN	Sarcoplasmic/endoplasmic reticulum calcium ATPase 2	9725	1391.18957	1.99855	2780.364588	2780.357864	2.41839372079089	0	82.27	TiO2_C	2	686	711	K	IVEFLQSFDEITAMTGDGVNDAPALK	K		3663.9542	MSA_100C_EnrPhos-Select-Fc-4.7592.7592.2.dta																	No	0	0	0	0
P16615	AT2A2_HUMAN	Sarcoplasmic/endoplasmic reticulum calcium ATPase 2	9726	1391.18982	1.99855	2780.365088	2780.357864	2.5982266863871	0	92.23	TiO2_C	2	686	711	K	IVEFLQSFDEITAMTGDGVNDAPALK	K		3649.502	MSA_100C_EnrPhos-Select-Fc-4.7561.7561.2.dta																	No	0	0	0	0
P16615	AT2A2_HUMAN	Sarcoplasmic/endoplasmic reticulum calcium ATPase 2	9727	1391.19116	1.99855	2780.367768	2780.357864	3.56213138180615	0	77.46	TiO2_C	2	686	711	K	IVEFLQSFDEITAMTGDGVNDAPALK	K		3714.0663	MSA_100C_EnrPhos-Select-Fc-4.7698.7698.2.dta																	No	0	0	0	0
P16615	AT2A2_HUMAN	Sarcoplasmic/endoplasmic reticulum calcium ATPase 2	9728	927.79663	2.99674	2780.368062	2780.357864	3.66787316553354	0	51.68	TiO2_C	2	686	711	K	IVEFLQSFDEITAMTGDGVNDAPALK	K		3754.8465	MSA_100C_EnrPhos-Select-Fc-4.7784.7784.3.dta																	No	0	0	0	0
Q96P70	IPO9_HUMAN	Importin-9	9732	929.49243	2.99675	2785.455462	2785.460968	-1.97669257017874	0	48.91	TiO2_C	2	400	427	R	IAAQDLLLAVATDFQNESAAALAAAATR	H		4703.7452	MSA_100C_EnrPhos-Select-Fc-4.9321.9321.3.dta																	No	0	0	0	0
Q96P70	IPO9_HUMAN	Importin-9	9733	929.49506	2.99675	2785.463352	2785.460968	0.855872700167269	0	47.22	TiO2_C	2	400	427	R	IAAQDLLLAVATDFQNESAAALAAAATR	H		4676.7182	MSA_100C_EnrPhos-Select-Fc-4.9283.9283.3.dta																	No	0	0	0	0
Q9UHX1	PUF60_HUMAN	Poly(U)-binding-splicing factor PUF60	9740	932.1875	2.99676	2793.540672	2793.546249	-1.99638720923246	0	25.64	TiO2_C	2	302	332	K	AVTPPMPLLTPATPGGLPPAAAVAAAAATAK	I		3273.4463	MSA_100C_EnrPhos-Select-Fc-4.6767.6767.3.dta																	No	0	0	0	0
Q9UHX1	PUF60_HUMAN	Poly(U)-binding-splicing factor PUF60	9741	932.19018	2.99676	2793.548712	2793.546249	0.881675039634157	0	37.87	TiO2_C	2	302	332	K	AVTPPMPLLTPATPGGLPPAAAVAAAAATAK	I		3254.8809	MSA_100C_EnrPhos-Select-Fc-4.6727.6727.3.dta																	No	0	0	0	0
Q14764	MVP_HUMAN	Major vault protein	9775	938.14233	2.99678	2811.405162	2811.403946	0.432524113741543	0	45.63	TiO2_C	2	624	649	R	DQAVFPQNGLVVSSVDVQSVEPVDQR	T		2570.714	MSA_100C_EnrPhos-Select-Fc-4.5259.5259.3.dta																	No	0	0	0	0
Q14764	MVP_HUMAN	Major vault protein	9776	938.14288	2.99678	2811.406812	2811.403946	1.01941949818001	0	48.29	TiO2_C	2	624	649	R	DQAVFPQNGLVVSSVDVQSVEPVDQR	T		2581.8326	MSA_100C_EnrPhos-Select-Fc-4.5283.5283.3.dta																	No	0	0	0	0
Q14764	MVP_HUMAN	Major vault protein	9777	938.14343	2.99678	2811.408462	2811.403946	1.60631488278024	0	48.52	TiO2_C	2	624	649	R	DQAVFPQNGLVVSSVDVQSVEPVDQR	T		2592.9353	MSA_100C_EnrPhos-Select-Fc-4.5307.5307.3.dta																	No	0	0	0	0
Q14764	MVP_HUMAN	Major vault protein	9778	1406.71216	1.99857	2811.409768	2811.403946	2.07085147204249	0	59	TiO2_C	2	624	649	R	DQAVFPQNGLVVSSVDVQSVEPVDQR	T		2577.1682	MSA_100C_EnrPhos-Select-Fc-4.5273.5273.2.dta																	No	0	0	0	0
P31327	CPSM_HUMAN	Carbamoyl-phosphate synthase [ammonia], mitochondrial	9822	956.50201	2.99684	2866.484202	2866.474609	3.34661956191871	0	40.84	TiO2_C	2	91	119	K	GQILTMANPIIGNGGAPDTTALDELGLSK	Y		3185.9133	MSA_100C_EnrPhos-Select-Fc-4.6579.6579.3.dta																	No	0	0	0	0
Q15149	PLEC_HUMAN	Plectin	9837	963.47418	2.99686	2887.400712	2887.397476	1.1207324335887	0	61.64	TiO2_C	2	4402	4428	R	TQLASWSDPTEETGPVAGILDTETLEK	V		2986.2144	MSA_100C_EnrPhos-Select-Fc-4.6149.6149.3.dta																	No	0	0	0	0
Q15149	PLEC_HUMAN	Plectin	9838	963.4754	2.99686	2887.404372	2887.397476	2.38830990786309	0	45.23	TiO2_C	2	4402	4428	R	TQLASWSDPTEETGPVAGILDTETLEK	V		2996.728	MSA_100C_EnrPhos-Select-Fc-4.6172.6172.3.dta																	No	0	0	0	0
Q15149	PLEC_HUMAN	Plectin	9839	963.4754	2.99686	2887.404372	2887.397476	2.38830990786309	0	61.69	TiO2_C	2	4402	4428	R	TQLASWSDPTEETGPVAGILDTETLEK	V		2974.0377	MSA_100C_EnrPhos-Select-Fc-4.6123.6123.3.dta																	No	0	0	0	0
Q15149	PLEC_HUMAN	Plectin	9840	1444.71313	1.99861	2887.411708	2887.397476	4.92900617884751	0	78.74	TiO2_C	2	4402	4428	R	TQLASWSDPTEETGPVAGILDTETLEK	V		2983.3413	MSA_100C_EnrPhos-Select-Fc-4.6143.6143.2.dta																	No	0	0	0	0
P21333	FLNA_HUMAN	Filamin-A	9846	965.18939	2.99687	2892.546342	2892.544418	0.665158325027522	0	24.11	TiO2_C	2	1965	1993	K	VGSAADIPINISETDLSLLTATVVPPSGR	E		3737.2287	MSA_100C_EnrPhos-Select-Fc-4.7747.7747.3.dta																	No	0	0	0	0
P21333	FLNA_HUMAN	Filamin-A	9847	965.18964	2.99687	2892.547092	2892.544418	0.924445613765726	0	29.68	TiO2_C	2	1965	1993	K	VGSAADIPINISETDLSLLTATVVPPSGR	E		3764.3174	MSA_100C_EnrPhos-Select-Fc-4.7803.7803.3.dta																	No	0	0	0	0
P21333	FLNA_HUMAN	Filamin-A	9848	965.18982	2.99687	2892.547632	2892.544418	1.1111324617327	0	33.63	TiO2_C	2	1965	1993	K	VGSAADIPINISETDLSLLTATVVPPSGR	E		3785.7525	MSA_100C_EnrPhos-Select-Fc-4.7848.7848.3.dta																	No	0	0	0	0
P21333	FLNA_HUMAN	Filamin-A	9849	1447.28137	1.99861	2892.548188	2892.544418	1.30335077184768	0	54.21	TiO2_C	2	1965	1993	K	VGSAADIPINISETDLSLLTATVVPPSGR	E		3781.3599	MSA_100C_EnrPhos-Select-Fc-4.7839.7839.2.dta																	No	0	0	0	0
P21333	FLNA_HUMAN	Filamin-A	9850	965.19012	2.99687	2892.548532	2892.544418	1.42227720834431	0	26.55	TiO2_C	2	1965	1993	K	VGSAADIPINISETDLSLLTATVVPPSGR	E		3751.0695	MSA_100C_EnrPhos-Select-Fc-4.7776.7776.3.dta																	No	0	0	0	0
P21333	FLNA_HUMAN	Filamin-A	9851	965.19031	2.99687	2892.549102	2892.544418	1.61933554791741	0	38.4	TiO2_C	2	1965	1993	K	VGSAADIPINISETDLSLLTATVVPPSGR	E		3775.4276	MSA_100C_EnrPhos-Select-Fc-4.7826.7826.3.dta																	No	0	0	0	0
P21333	FLNA_HUMAN	Filamin-A	9852	965.19037	2.99687	2892.549282	2892.544418	1.68156449723973	0	31.13	TiO2_C	2	1965	1993	K	VGSAADIPINISETDLSLLTATVVPPSGR	E		3799.3966	MSA_100C_EnrPhos-Select-Fc-4.7876.7876.3.dta																	No	0	0	0	0
P21333	FLNA_HUMAN	Filamin-A	9853	1447.2821	1.99861	2892.549648	2892.544418	1.80809669426849	0	58.64	TiO2_C	2	1965	1993	K	VGSAADIPINISETDLSLLTATVVPPSGR	E		3766.9089	MSA_100C_EnrPhos-Select-Fc-4.7809.7809.2.dta																	No	0	0	0	0
P21333	FLNA_HUMAN	Filamin-A	9854	965.19055	2.99687	2892.549822	2892.544418	1.8682513452067	0	38.7	TiO2_C	2	1965	1993	K	VGSAADIPINISETDLSLLTATVVPPSGR	E		3814.493	MSA_100C_EnrPhos-Select-Fc-4.7908.7908.3.dta																	No	0	0	0	0
P21333	FLNA_HUMAN	Filamin-A	9855	1447.28393	1.99861	2892.553308	2892.544418	3.07341866376999	0	70.43	TiO2_C	2	1965	1993	K	VGSAADIPINISETDLSLLTATVVPPSGR	E		3801.2377	MSA_100C_EnrPhos-Select-Fc-4.7880.7880.2.dta																	No	0	0	0	0
P05787	K2C8_HUMAN	Keratin, type II cytoskeletal 8	10777	1309.02161	2.99769	3924.043002	3924.041534	0.374104093244706	0	46.85	Ctrl_A	1	48	88	R	GGLGGGYGGASGMGGITAVTVNQSLLSPLVLEVDPNIQAVR	T		3215.5096	MSA_TA_EnrPhos-Select-Fc-3.6569.6569.3.dta																	No	0	0	0	0
P05787	K2C8_HUMAN	Keratin, type II cytoskeletal 8	10790	1309.02319	2.99769	3924.047742	3924.041534	1.58204237799174	0	35.44	Ctrl_A	1	48	88	R	GGLGGGYGGASGMGGITAVTVNQSLLSPLVLEVDPNIQAVR	T		3270.0699	MSA_TA_EnrPhos-Select-Fc-3.6686.6686.3.dta																	No	0	0	0	0
P05787	K2C8_HUMAN	Keratin, type II cytoskeletal 8	10800	1309.02368	2.99769	3924.049212	3924.041534	1.95665614989428	0	49.57	Ctrl_A	1	48	88	R	GGLGGGYGGASGMGGITAVTVNQSLLSPLVLEVDPNIQAVR	T		3243.9529	MSA_TA_EnrPhos-Select-Fc-3.6630.6630.3.dta																	No	0	0	0	0
P05787	K2C8_HUMAN	Keratin, type II cytoskeletal 8	10807	1309.02441	2.99769	3924.051402	3924.041534	2.51475421821995	0	45.8	Ctrl_A	1	48	88	R	GGLGGGYGGASGMGGITAVTVNQSLLSPLVLEVDPNIQAVR	T		3226.6353	MSA_TA_EnrPhos-Select-Fc-3.6593.6593.3.dta																	No	0	0	0	0
P08107	HSP71_HUMAN	Heat shock 70 kDa protein 1A/1B	10015	1501.25012	1.99866	3000.485688	3000.486877	-0.396269021931672	0	35.22	Ctrl_A	2	129	155	K	EIAEAYLGYPVTNAVITVPAYFNDSQR	Q		2795.762	MSA_TA_EnrPhos-Select-Fc-4.5703.5703.2.dta																	No	0	0	0	0
P08107	HSP71_HUMAN	Heat shock 70 kDa protein 1A/1B	10017	1001.1709	2.99698	3000.490872	3000.486877	1.3314505824555	0	46.85	Ctrl_A	2	129	155	K	EIAEAYLGYPVTNAVITVPAYFNDSQR	Q		2804.243	MSA_TA_EnrPhos-Select-Fc-4.5721.5721.3.dta																	No	0	0	0	0
P08107	HSP71_HUMAN	Heat shock 70 kDa protein 1A/1B	10018	1001.17181	2.99698	3000.493602	3000.486877	2.24130292044857	0	53.32	Ctrl_A	2	129	155	K	EIAEAYLGYPVTNAVITVPAYFNDSQR	Q		2792.4197	MSA_TA_EnrPhos-Select-Fc-4.5696.5696.3.dta																	No	0	0	0	0
P08107	HSP71_HUMAN	Heat shock 70 kDa protein 1A/1B	10019	1001.17224	2.99698	3000.494892	3000.486877	2.67123314596874	0	26	Ctrl_A	2	129	155	K	EIAEAYLGYPVTNAVITVPAYFNDSQR	Q		2826.7023	MSA_TA_EnrPhos-Select-Fc-4.5769.5769.3.dta																	No	0	0	0	0
P50991	TCPD_HUMAN	T-complex protein 1 subunit delta	10067	1010.85205	2.99701	3029.534322	3029.537918	-1.18697969701923	0	24.83	Ctrl_A	2	453	481	R	AFADAMEVIPSTLAENAGLNPISTVTELR	N		3181.31	MSA_TA_EnrPhos-Select-Fc-4.6529.6529.3.dta																	No	0	0	0	0
P50991	TCPD_HUMAN	T-complex protein 1 subunit delta	10068	1010.85345	2.99701	3029.538522	3029.537918	0.199370338377553	0	38.99	Ctrl_A	2	453	481	R	AFADAMEVIPSTLAENAGLNPISTVTELR	N		3169.7606	MSA_TA_EnrPhos-Select-Fc-4.6504.6504.3.dta																	No	0	0	0	0
P50991	TCPD_HUMAN	T-complex protein 1 subunit delta	10070	1010.85376	2.99701	3029.539452	3029.537918	0.506347846276527	0	35.44	Ctrl_A	2	453	481	R	AFADAMEVIPSTLAENAGLNPISTVTELR	N		3145.5946	MSA_TA_EnrPhos-Select-Fc-4.6452.6452.3.dta																	No	0	0	0	0
P50991	TCPD_HUMAN	T-complex protein 1 subunit delta	10071	1010.8551	2.99701	3029.543472	3029.537918	1.83328288015416	0	44.54	Ctrl_A	2	453	481	R	AFADAMEVIPSTLAENAGLNPISTVTELR	N		3156.815	MSA_TA_EnrPhos-Select-Fc-4.6476.6476.3.dta																	No	0	0	0	0
Q9Y490	TLN1_HUMAN	Talin-1	10089	1017.84582	2.99703	3050.515632	3050.508377	2.37829210851778	0	58.14	Ctrl_A	2	2292	2321	K	GTEWVDPEDPTVIAENELLGAAAAIEAAAK	K		3626.5866	MSA_TA_EnrPhos-Select-Fc-4.7474.7474.3.dta																	No	0	0	0	0
P04075	ALDOA_HUMAN	Fructose-bisphosphate aldolase A	10092	1019.86157	2.99704	3056.562882	3056.566589	-1.21279870466102	0	28.53	Ctrl_A	2	260	289	R	TVPPAVTGITFLSGGQSEEEASINLNAINK	C		3118.3072	MSA_TA_EnrPhos-Select-Fc-4.6393.6393.3.dta																	No	0	0	0	0
P04075	ALDOA_HUMAN	Fructose-bisphosphate aldolase A	10093	1019.86297	2.99704	3056.567082	3056.566589	0.161292085629694	0	30.49	Ctrl_A	2	260	289	R	TVPPAVTGITFLSGGQSEEEASINLNAINK	C		3427.4258	MSA_TA_EnrPhos-Select-Fc-4.7053.7053.3.dta																	No	0	0	0	0
P04075	ALDOA_HUMAN	Fructose-bisphosphate aldolase A	10095	1019.86365	2.99704	3056.569122	3056.566589	0.828707612316823	0	40.49	Ctrl_A	2	260	289	R	TVPPAVTGITFLSGGQSEEEASINLNAINK	C		3236.5418	MSA_TA_EnrPhos-Select-Fc-4.6647.6647.3.dta																	No	0	0	0	0
P04075	ALDOA_HUMAN	Fructose-bisphosphate aldolase A	10097	1019.86383	2.99704	3056.569662	3056.566589	1.00537642821772	0	39.88	Ctrl_A	2	260	289	R	TVPPAVTGITFLSGGQSEEEASINLNAINK	C		2663.8079	MSA_TA_EnrPhos-Select-Fc-4.5421.5421.3.dta																	No	0	0	0	0
P04075	ALDOA_HUMAN	Fructose-bisphosphate aldolase A	10098	1019.86401	2.99704	3056.570202	3056.566589	1.18204524411862	0	30.73	Ctrl_A	2	260	289	R	TVPPAVTGITFLSGGQSEEEASINLNAINK	C		2579.1133	MSA_TA_EnrPhos-Select-Fc-4.5238.5238.3.dta																	No	0	0	0	0
P04075	ALDOA_HUMAN	Fructose-bisphosphate aldolase A	10099	1019.86413	2.99704	3056.570562	3056.566589	1.29982445471921	0	24.44	Ctrl_A	2	260	289	R	TVPPAVTGITFLSGGQSEEEASINLNAINK	C		2874.8197	MSA_TA_EnrPhos-Select-Fc-4.5870.5870.3.dta																	No	0	0	0	0
P04075	ALDOA_HUMAN	Fructose-bisphosphate aldolase A	10100	1019.86426	2.99704	3056.570952	3056.566589	1.42741859958612	0	53.68	Ctrl_A	2	260	289	R	TVPPAVTGITFLSGGQSEEEASINLNAINK	C		2568.6053	MSA_TA_EnrPhos-Select-Fc-4.5215.5215.3.dta																	No	0	0	0	0
P04075	ALDOA_HUMAN	Fructose-bisphosphate aldolase A	10101	1019.86438	2.99704	3056.571312	3056.566589	1.54519781018672	0	24.57	Ctrl_A	2	260	289	R	TVPPAVTGITFLSGGQSEEEASINLNAINK	C		2841.5358	MSA_TA_EnrPhos-Select-Fc-4.5799.5799.3.dta																	No	0	0	0	0
P04075	ALDOA_HUMAN	Fructose-bisphosphate aldolase A	10102	1019.86444	2.99704	3056.571492	3056.566589	1.60408741548702	0	55.04	Ctrl_A	2	260	289	R	TVPPAVTGITFLSGGQSEEEASINLNAINK	C		2590.2232	MSA_TA_EnrPhos-Select-Fc-4.5262.5262.3.dta																	No	0	0	0	0
P04075	ALDOA_HUMAN	Fructose-bisphosphate aldolase A	10104	1019.86456	2.99704	3056.571852	3056.566589	1.72186662608762	0	31.74	Ctrl_A	2	260	289	R	TVPPAVTGITFLSGGQSEEEASINLNAINK	C		2829.6245	MSA_TA_EnrPhos-Select-Fc-4.5775.5775.3.dta																	No	0	0	0	0
P04075	ALDOA_HUMAN	Fructose-bisphosphate aldolase A	10105	1019.86456	2.99704	3056.571852	3056.566589	1.72186662608762	0	31.44	Ctrl_A	2	260	289	R	TVPPAVTGITFLSGGQSEEEASINLNAINK	C		3001.609	MSA_TA_EnrPhos-Select-Fc-4.6142.6142.3.dta																	No	0	0	0	0
P04075	ALDOA_HUMAN	Fructose-bisphosphate aldolase A	10106	1019.86462	2.99704	3056.572032	3056.566589	1.78075623138791	0	40.86	Ctrl_A	2	260	289	R	TVPPAVTGITFLSGGQSEEEASINLNAINK	C		2614.2171	MSA_TA_EnrPhos-Select-Fc-4.5314.5314.3.dta																	No	0	0	0	0
P04075	ALDOA_HUMAN	Fructose-bisphosphate aldolase A	10107	1019.86462	2.99704	3056.572032	3056.566589	1.78075623138791	0	51.47	Ctrl_A	2	260	289	R	TVPPAVTGITFLSGGQSEEEASINLNAINK	C		2558.01	MSA_TA_EnrPhos-Select-Fc-4.5192.5192.3.dta																	No	0	0	0	0
P04075	ALDOA_HUMAN	Fructose-bisphosphate aldolase A	10109	1019.86475	2.99704	3056.572422	3056.566589	1.90835037625482	0	49.45	Ctrl_A	2	260	289	R	TVPPAVTGITFLSGGQSEEEASINLNAINK	C		2532.9805	MSA_TA_EnrPhos-Select-Fc-4.5137.5137.3.dta																	No	0	0	0	0
P04075	ALDOA_HUMAN	Fructose-bisphosphate aldolase A	10110	1019.86487	2.99704	3056.572782	3056.566589	2.02612958685542	0	31.42	Ctrl_A	2	260	289	R	TVPPAVTGITFLSGGQSEEEASINLNAINK	C		2780.0924	MSA_TA_EnrPhos-Select-Fc-4.5670.5670.3.dta																	No	0	0	0	0
P04075	ALDOA_HUMAN	Fructose-bisphosphate aldolase A	10111	1019.86511	2.99704	3056.573502	3056.566589	2.26168800805662	0	23.39	Ctrl_A	2	260	289	R	TVPPAVTGITFLSGGQSEEEASINLNAINK	C		2796.2083	MSA_TA_EnrPhos-Select-Fc-4.5704.5704.3.dta																	No	0	0	0	0
P04075	ALDOA_HUMAN	Fructose-bisphosphate aldolase A	10112	1019.86523	2.99704	3056.573862	3056.566589	2.37946721865721	0	36.82	Ctrl_A	2	260	289	R	TVPPAVTGITFLSGGQSEEEASINLNAINK	C		2817.2554	MSA_TA_EnrPhos-Select-Fc-4.5749.5749.3.dta																	No	0	0	0	0
P04075	ALDOA_HUMAN	Fructose-bisphosphate aldolase A	10113	1019.86566	2.99704	3056.575152	3056.566589	2.80150938987684	0	46.94	Ctrl_A	2	260	289	R	TVPPAVTGITFLSGGQSEEEASINLNAINK	C		2601.7918	MSA_TA_EnrPhos-Select-Fc-4.5287.5287.3.dta																	No	0	0	0	0
P04075	ALDOA_HUMAN	Fructose-bisphosphate aldolase A	10114	1019.86578	2.99704	3056.575512	3056.566589	2.91928860047744	0	37.68	Ctrl_A	2	260	289	R	TVPPAVTGITFLSGGQSEEEASINLNAINK	C		2685.6536	MSA_TA_EnrPhos-Select-Fc-4.5468.5468.3.dta																	No	0	0	0	0
P04075	ALDOA_HUMAN	Fructose-bisphosphate aldolase A	10115	1019.86597	2.99704	3056.576082	3056.566589	3.10577235064464	0	54.33	Ctrl_A	2	260	289	R	TVPPAVTGITFLSGGQSEEEASINLNAINK	C		2545.6776	MSA_TA_EnrPhos-Select-Fc-4.5165.5165.3.dta																	No	0	0	0	0
P04075	ALDOA_HUMAN	Fructose-bisphosphate aldolase A	10116	1019.86621	2.99704	3056.576802	3056.566589	3.34133077184584	0	32.59	Ctrl_A	2	260	289	R	TVPPAVTGITFLSGGQSEEEASINLNAINK	C		2942.5911	MSA_TA_EnrPhos-Select-Fc-4.6015.6015.3.dta																	No	0	0	0	0
P04075	ALDOA_HUMAN	Fructose-bisphosphate aldolase A	10117	1019.86633	2.99704	3056.577162	3056.566589	3.45910998244643	0	30.39	Ctrl_A	2	260	289	R	TVPPAVTGITFLSGGQSEEEASINLNAINK	C		3092.2113	MSA_TA_EnrPhos-Select-Fc-4.6337.6337.3.dta																	No	0	0	0	0
P49736	MCM2_HUMAN	DNA replication licensing factor MCM2	10122	1021.48468	2.99704	3061.432212	3061.425095	2.32473432445928	0	29.4	Ctrl_A	2	83	110	R	AIPELDAYEAEGLALDDEDVEELTASQR	E		2726.4555	MSA_TA_EnrPhos-Select-Fc-4.5555.5555.3.dta																	No	0	0	0	0
Q8IYB3	SRRM1_HUMAN	Serine/arginine repetitive matrix protein 1	10184	779.42297	3.99483	3113.662776	3113.660782	0.640403736888262	0	39.65	Ctrl_A	2	836	869	K	AVAAAAAAAVTPAAIAAATTTLAQEEPVAAPEPK	K		2657.3252	MSA_TA_EnrPhos-Select-Fc-4.5407.5407.4.dta																	No	0	0	0	0
Q8IYB3	SRRM1_HUMAN	Serine/arginine repetitive matrix protein 1	10185	1038.89502	2.99709	3113.663232	3113.660782	0.786855143025479	0	40.03	Ctrl_A	2	836	869	K	AVAAAAAAAVTPAAIAAATTTLAQEEPVAAPEPK	K		2654.0511	MSA_TA_EnrPhos-Select-Fc-4.5400.5400.3.dta																	No	0	0	0	0
Q8IYB3	SRRM1_HUMAN	Serine/arginine repetitive matrix protein 1	10186	779.42322	3.99483	3113.663776	3113.660782	0.961569101313943	0	29.66	Ctrl_A	2	836	869	K	AVAAAAAAAVTPAAIAAATTTLAQEEPVAAPEPK	K		2668.5565	MSA_TA_EnrPhos-Select-Fc-4.5431.5431.4.dta																	No	0	0	0	0
Q8IYB3	SRRM1_HUMAN	Serine/arginine repetitive matrix protein 1	10187	1038.89551	2.99709	3113.664702	3113.660782	1.25896822889919	0	26.08	Ctrl_A	2	836	869	K	AVAAAAAAAVTPAAIAAATTTLAQEEPVAAPEPK	K		2698.9631	MSA_TA_EnrPhos-Select-Fc-4.5496.5496.3.dta																	No	0	0	0	0
Q8IYB3	SRRM1_HUMAN	Serine/arginine repetitive matrix protein 1	10188	1038.89551	2.99709	3113.664702	3113.660782	1.25896822889919	0	38.21	Ctrl_A	2	836	869	K	AVAAAAAAAVTPAAIAAATTTLAQEEPVAAPEPK	K		2675.5822	MSA_TA_EnrPhos-Select-Fc-4.5446.5446.3.dta																	No	0	0	0	0
Q8IYB3	SRRM1_HUMAN	Serine/arginine repetitive matrix protein 1	10189	779.42346	3.99483	3113.664736	3113.660782	1.26988785119181	0	34.56	Ctrl_A	2	836	869	K	AVAAAAAAAVTPAAIAAATTTLAQEEPVAAPEPK	K		2681.0306	MSA_TA_EnrPhos-Select-Fc-4.5458.5458.4.dta																	No	0	0	0	0
Q8IYB3	SRRM1_HUMAN	Serine/arginine repetitive matrix protein 1	10191	1038.896	2.99709	3113.666172	3113.660782	1.73108131462684	0	36.65	Ctrl_A	2	836	869	K	AVAAAAAAAVTPAAIAAATTTLAQEEPVAAPEPK	K		2687.1231	MSA_TA_EnrPhos-Select-Fc-4.5471.5471.3.dta																	No	0	0	0	0
Q8IYB3	SRRM1_HUMAN	Serine/arginine repetitive matrix protein 1	10192	1038.89612	2.99709	3113.666532	3113.660782	1.8467008458493	0	42.81	Ctrl_A	2	836	869	K	AVAAAAAAAVTPAAIAAATTTLAQEEPVAAPEPK	K		2664.8354	MSA_TA_EnrPhos-Select-Fc-4.5423.5423.3.dta																	No	0	0	0	0
P48643	TCPE_HUMAN	T-complex protein 1 subunit epsilon	10214	1045.8457	2.99711	3134.515272	3134.508606	2.1266491300943	0	53.15	Ctrl_A	2	450	478	R	AFADALEVIPMALSENSGMNPIQTMTEVR	A		3327.6165	MSA_TA_EnrPhos-Select-Fc-4.6841.6841.3.dta																	No	0	0	0	0
P48643	TCPE_HUMAN	T-complex protein 1 subunit epsilon	10215	1045.84668	2.99711	3134.518212	3134.508606	3.06459519099376	0	36.15	Ctrl_A	2	450	478	R	AFADALEVIPMALSENSGMNPIQTMTEVR	A		3315.4842	MSA_TA_EnrPhos-Select-Fc-4.6815.6815.3.dta																	No	0	0	0	0
P48643	TCPE_HUMAN	T-complex protein 1 subunit epsilon	10216	1045.84802	2.99711	3134.522232	3134.508606	4.34709286611896	0	36.24	Ctrl_A	2	450	478	R	AFADALEVIPMALSENSGMNPIQTMTEVR	A		3343.1101	MSA_TA_EnrPhos-Select-Fc-4.6874.6874.3.dta																	No	0	0	0	0
Q16401	PSMD5_HUMAN	26S proteasome non-ATPase regulatory subunit 5	10217	1045.8612	2.99711	3134.561772	3134.551575	3.25309689634377	0	42.78	Ctrl_A	2	300	329	K	VFEMIESQDPTMIGVAVDTVGILGSNVEGK	Q		3291.4945	MSA_TA_EnrPhos-Select-Fc-4.6764.6764.3.dta																	No	0	0	0	0
Q14980	NUMA1_HUMAN	Nuclear mitotic apparatus protein 1	10276	1062.56921	2.99716	3184.685802	3184.682678	0.980945455390003	0	74.38	Ctrl_A	2	496	525	R	LTAQVASLTSELTTLNATIQQQDQELAGLK	Q		3087.6088	MSA_TA_EnrPhos-Select-Fc-4.6327.6327.3.dta																	No	0	0	0	0
Q14980	NUMA1_HUMAN	Nuclear mitotic apparatus protein 1	10277	1062.56946	2.99716	3184.686552	3184.682678	1.2164477254698	0	85.36	Ctrl_A	2	496	525	R	LTAQVASLTSELTTLNATIQQQDQELAGLK	Q		3077.2253	MSA_TA_EnrPhos-Select-Fc-4.6305.6305.3.dta																	No	0	0	0	0
Q14980	NUMA1_HUMAN	Nuclear mitotic apparatus protein 1	10278	1062.56958	2.99716	3184.686912	3184.682678	1.32948881508525	0	65.23	Ctrl_A	2	496	525	R	LTAQVASLTSELTTLNATIQQQDQELAGLK	Q		3109.1506	MSA_TA_EnrPhos-Select-Fc-4.6373.6373.3.dta																	No	0	0	0	0
Q9H9B4	SFXN1_HUMAN	Sideroflexin-1	10329	1083.24231	2.99721	3246.705102	3246.698349	2.07995916904229	0	48.27	Ctrl_A	2	137	170	R	SGDAPLTVNELGTAYVSATTGAVATALGLNALTK	H		3528.8628	MSA_TA_EnrPhos-Select-Fc-4.7268.7268.3.dta																	No	0	0	0	0
Q9H9B4	SFXN1_HUMAN	Sideroflexin-1	10330	1083.24255	2.99721	3246.705822	3246.698349	2.30172291873679	0	43.12	Ctrl_A	2	137	170	R	SGDAPLTVNELGTAYVSATTGAVATALGLNALTK	H		3511.8797	MSA_TA_EnrPhos-Select-Fc-4.7232.7232.3.dta																	No	0	0	0	0
P34932	HSP74_HUMAN	Heat shock 70 kDa protein 4	10372	1101.20422	2.99726	3300.590832	3300.586655	1.26553259659822	0	27.11	Ctrl_A	2	438	466	K	EPFTLEAYYSSPQDLPYPDPAIAQFSVQK	V		2782.9615	MSA_TA_EnrPhos-Select-Fc-4.5676.5676.3.dta																	No	0	0	0	0
O00487	PSDE_HUMAN	26S proteasome non-ATPase regulatory subunit 14	10383	1108.57751	2.99727	3322.710702	3322.711899	-0.360247904853761	0	41.04	Ctrl_A	2	7	40	R	LGGGMPGLGQGPPTDAPAVDTAEQVYISSLALLK	M		3280.7448	MSA_TA_EnrPhos-Select-Fc-4.6741.6741.3.dta																	No	0	0	0	0
O00487	PSDE_HUMAN	26S proteasome non-ATPase regulatory subunit 14	10384	1108.58154	2.99727	3322.722792	3322.711899	3.27834622177206	0	40.53	Ctrl_A	2	7	40	R	LGGGMPGLGQGPPTDAPAVDTAEQVYISSLALLK	M		3304.6578	MSA_TA_EnrPhos-Select-Fc-4.6792.6792.3.dta																	No	0	0	0	0
P52815	RM12_HUMAN	39S ribosomal protein L12, mitochondrial	10398	1111.90918	2.99728	3332.705712	3332.6996	1.83394867033023	0	37.47	Ctrl_A	2	92	125	K	IQDVGLVPMGGVMSGAVPAAAAQEAVEEDIPIAK	E		2864.1006	MSA_TA_EnrPhos-Select-Fc-4.5847.5847.3.dta																	No	0	0	0	0
P33992	MCM5_HUMAN	DNA replication licensing factor MCM5	10466	1139.55469	2.99735	3415.642242	3415.64534	-0.907002833068254	0	66.78	Ctrl_A	2	643	674	R	LFQVSTLDAALSGTLSGVEGFTSQEDQEMLSR	I		3282.2179	MSA_TA_EnrPhos-Select-Fc-4.6744.6744.3.dta																	No	0	0	0	0
P33992	MCM5_HUMAN	DNA replication licensing factor MCM5	10467	1139.5553	2.99735	3415.644072	3415.64534	-0.371232921970124	0	64.5	Ctrl_A	2	643	674	R	LFQVSTLDAALSGTLSGVEGFTSQEDQEMLSR	I		3269.4228	MSA_TA_EnrPhos-Select-Fc-4.6717.6717.3.dta																	No	0	0	0	0
P08238	HS90B_HUMAN	Heat shock protein HSP 90-beta	10522	1178.22192	2.99744	3531.643932	3531.637619	1.7875559955246	0	49.47	Ctrl_A	2	686	719	K	LGLGIDEDEVAAEEPNAAVPDEIPPLEGDEDASR	M		2491.0661	MSA_TA_EnrPhos-Select-Fc-4.5048.5048.3.dta																	No	0	0	0	0
P26599	PTBP1_HUMAN	Polypyrimidine tract-binding protein 1	10617	920.97699	3.99563	3679.878856	3679.877365	0.405176545873086	0	100.51	Ctrl_A	2	147	185	R	AQAALQAVNSVQSGNLALAASAAAVDAGMAMAGQSPVLR	I		3226.0485	MSA_TA_EnrPhos-Select-Fc-4.6625.6625.4.dta																	No	0	0	0	0
P26599	PTBP1_HUMAN	Polypyrimidine tract-binding protein 1	10618	1227.63415	2.99754	3679.880622	3679.877365	0.885083842963509	0	54.61	Ctrl_A	2	147	185	R	AQAALQAVNSVQSGNLALAASAAAVDAGMAMAGQSPVLR	I		3261.0135	MSA_TA_EnrPhos-Select-Fc-4.6699.6699.3.dta																	No	0	0	0	0
P26599	PTBP1_HUMAN	Polypyrimidine tract-binding protein 1	10619	1227.63464	2.99754	3679.882092	3679.877365	1.28455367696814	0	50.26	Ctrl_A	2	147	185	R	AQAALQAVNSVQSGNLALAASAAAVDAGMAMAGQSPVLR	I		3281.7661	MSA_TA_EnrPhos-Select-Fc-4.6743.6743.3.dta																	No	0	0	0	0
P26599	PTBP1_HUMAN	Polypyrimidine tract-binding protein 1	10620	920.97784	3.99563	3679.882256	3679.877365	1.32912037954376	0	83.59	Ctrl_A	2	147	185	R	AQAALQAVNSVQSGNLALAASAAAVDAGMAMAGQSPVLR	I		3192.5587	MSA_TA_EnrPhos-Select-Fc-4.6553.6553.4.dta																	No	0	0	0	0
P26599	PTBP1_HUMAN	Polypyrimidine tract-binding protein 1	10621	920.97803	3.99563	3679.883016	3679.877365	1.53564900115726	0	90.61	Ctrl_A	2	147	185	R	AQAALQAVNSVQSGNLALAASAAAVDAGMAMAGQSPVLR	I		3203.7517	MSA_TA_EnrPhos-Select-Fc-4.6577.6577.4.dta																	No	0	0	0	0
P26599	PTBP1_HUMAN	Polypyrimidine tract-binding protein 1	10622	1227.63501	2.99754	3679.883202	3679.877365	1.58619416387969	0	87.58	Ctrl_A	2	147	185	R	AQAALQAVNSVQSGNLALAASAAAVDAGMAMAGQSPVLR	I		3238.4319	MSA_TA_EnrPhos-Select-Fc-4.6651.6651.3.dta																	No	0	0	0	0
P26599	PTBP1_HUMAN	Polypyrimidine tract-binding protein 1	10623	920.97809	3.99563	3679.883256	3679.877365	1.60086856584479	0	120.3	Ctrl_A	2	147	185	R	AQAALQAVNSVQSGNLALAASAAAVDAGMAMAGQSPVLR	I		3214.9452	MSA_TA_EnrPhos-Select-Fc-4.6601.6601.4.dta																	No	0	0	0	0
P26599	PTBP1_HUMAN	Polypyrimidine tract-binding protein 1	10624	1227.63525	2.99754	3679.883922	3679.877365	1.78185285806586	0	77.73	Ctrl_A	2	147	185	R	AQAALQAVNSVQSGNLALAASAAAVDAGMAMAGQSPVLR	I		3227.0426	MSA_TA_EnrPhos-Select-Fc-4.6627.6627.3.dta																	No	0	0	0	0
P26599	PTBP1_HUMAN	Polypyrimidine tract-binding protein 1	10625	920.97827	3.99563	3679.883976	3679.877365	1.79652726003097	0	68.64	Ctrl_A	2	147	185	R	AQAALQAVNSVQSGNLALAASAAAVDAGMAMAGQSPVLR	I		3261.8626	MSA_TA_EnrPhos-Select-Fc-4.6701.6701.4.dta																	No	0	0	0	0
P26599	PTBP1_HUMAN	Polypyrimidine tract-binding protein 1	10626	1227.6355	2.99754	3679.884672	3679.877365	1.98566399776075	0	91.75	Ctrl_A	2	147	185	R	AQAALQAVNSVQSGNLALAASAAAVDAGMAMAGQSPVLR	I		3193.5772	MSA_TA_EnrPhos-Select-Fc-4.6555.6555.3.dta																	No	0	0	0	0
P26599	PTBP1_HUMAN	Polypyrimidine tract-binding protein 1	10627	1227.6355	2.99754	3679.884672	3679.877365	1.98566399776075	0	75.7	Ctrl_A	2	147	185	R	AQAALQAVNSVQSGNLALAASAAAVDAGMAMAGQSPVLR	I		3249.8502	MSA_TA_EnrPhos-Select-Fc-4.6675.6675.3.dta																	No	0	0	0	0
P26599	PTBP1_HUMAN	Polypyrimidine tract-binding protein 1	10628	1227.63562	2.99754	3679.885032	3679.877365	2.08349334485383	0	70.37	Ctrl_A	2	147	185	R	AQAALQAVNSVQSGNLALAASAAAVDAGMAMAGQSPVLR	I		3204.7388	MSA_TA_EnrPhos-Select-Fc-4.6579.6579.3.dta																	No	0	0	0	0
P26599	PTBP1_HUMAN	Polypyrimidine tract-binding protein 1	10629	1227.63586	2.99754	3679.885752	3679.877365	2.27915203904001	0	54.27	Ctrl_A	2	147	185	R	AQAALQAVNSVQSGNLALAASAAAVDAGMAMAGQSPVLR	I		3297.5423	MSA_TA_EnrPhos-Select-Fc-4.6777.6777.3.dta																	No	0	0	0	0
P26599	PTBP1_HUMAN	Polypyrimidine tract-binding protein 1	10630	920.97882	3.99563	3679.886176	3679.877365	2.3943732701404	0	95.69	Ctrl_A	2	147	185	R	AQAALQAVNSVQSGNLALAASAAAVDAGMAMAGQSPVLR	I		3239.3396	MSA_TA_EnrPhos-Select-Fc-4.6653.6653.4.dta																	No	0	0	0	0
P26599	PTBP1_HUMAN	Polypyrimidine tract-binding protein 1	10631	1227.63623	2.99754	3679.886862	3679.877365	2.58079252595156	0	84.71	Ctrl_A	2	147	185	R	AQAALQAVNSVQSGNLALAASAAAVDAGMAMAGQSPVLR	I		3215.7967	MSA_TA_EnrPhos-Select-Fc-4.6603.6603.3.dta																	No	0	0	0	0
P26599	PTBP1_HUMAN	Polypyrimidine tract-binding protein 1	10632	920.97925	3.99563	3679.887896	3679.877365	2.86178015062761	0	64.19	Ctrl_A	2	147	185	R	AQAALQAVNSVQSGNLALAASAAAVDAGMAMAGQSPVLR	I		3250.28	MSA_TA_EnrPhos-Select-Fc-4.6676.6676.4.dta																	No	0	0	0	0
P26599	PTBP1_HUMAN	Polypyrimidine tract-binding protein 1	10633	1227.6383	2.99754	3679.893072	3679.877365	4.26834876330732	0	55.16	Ctrl_A	2	147	185	R	AQAALQAVNSVQSGNLALAASAAAVDAGMAMAGQSPVLR	I		3183.1643	MSA_TA_EnrPhos-Select-Fc-4.6533.6533.3.dta																	No	0	0	0	0
O60716	CTND1_HUMAN	Catenin delta-1	10634	1229.87891	2.99754	3686.614902	3686.608765	1.66467352275535	0	76.88	Ctrl_A	2	102	135	R	MQEPGQIVETYTEEDPEGAMSVVSVETSDDGTTR	R		2409.4261	MSA_TA_EnrPhos-Select-Fc-4.4871.4871.3.dta																	No	0	0	0	0
P07237	PDIA1_HUMAN	Protein disulfide-isomerase	10691	1253.156	2.99759	3756.446172	3756.438812	1.95930251187662	0	56.89	Ctrl_A	2	469	502	K	FLESGGQDGAGDDDDLEDLEEAEEPDMEEDDDQK	A		2179.5635	MSA_TA_EnrPhos-Select-Fc-4.4376.4376.3.dta																	No	0	0	0	0
Q9Y2Q5	LTOR2_HUMAN	Ragulator complex protein LAMTOR2	10766	1299.98975	2.99768	3896.947422	3896.939194	2.11140066358056	0	66.54	Ctrl_A	2	6	43	K	ALTQVLSQANTGGVQSTLLLNNEGSLLAYSGYGDTDAR	V		2739.0748	MSA_TA_EnrPhos-Select-Fc-4.5582.5582.3.dta																	No	0	0	0	0
P05787	K2C8_HUMAN	Keratin, type II cytoskeletal 8	10778	1309.02161	2.99769	3924.043002	3924.041534	0.374104093244706	0	37.28	Ctrl_A	2	48	88	R	GGLGGGYGGASGMGGITAVTVNQSLLSPLVLEVDPNIQAVR	T		3512.3344	MSA_TA_EnrPhos-Select-Fc-4.7233.7233.3.dta																	No	0	0	0	0
P05787	K2C8_HUMAN	Keratin, type II cytoskeletal 8	10779	982.01861	3.9959	3924.045336	3924.041534	0.968899020878187	0	55.94	Ctrl_A	2	48	88	R	GGLGGGYGGASGMGGITAVTVNQSLLSPLVLEVDPNIQAVR	T		3252.4491	MSA_TA_EnrPhos-Select-Fc-4.6681.6681.4.dta																	No	0	0	0	0
P05787	K2C8_HUMAN	Keratin, type II cytoskeletal 8	10780	1309.02246	2.99769	3924.045552	3924.041534	1.02394430978195	0	34.39	Ctrl_A	2	48	88	R	GGLGGGYGGASGMGGITAVTVNQSLLSPLVLEVDPNIQAVR	T		3485.8779	MSA_TA_EnrPhos-Select-Fc-4.7177.7177.3.dta																	No	0	0	0	0
P05787	K2C8_HUMAN	Keratin, type II cytoskeletal 8	10781	982.01874	3.9959	3924.045856	3924.041534	1.10141545708078	0	46.05	Ctrl_A	2	48	88	R	GGLGGGYGGASGMGGITAVTVNQSLLSPLVLEVDPNIQAVR	T		3197.2417	MSA_TA_EnrPhos-Select-Fc-4.6563.6563.4.dta																	No	0	0	0	0
P05787	K2C8_HUMAN	Keratin, type II cytoskeletal 8	10782	1309.02283	2.99769	3924.046662	3924.041534	1.30681593335703	0	54.76	Ctrl_A	2	48	88	R	GGLGGGYGGASGMGGITAVTVNQSLLSPLVLEVDPNIQAVR	T		3201.4689	MSA_TA_EnrPhos-Select-Fc-4.6572.6572.3.dta																	No	0	0	0	0
P05787	K2C8_HUMAN	Keratin, type II cytoskeletal 8	10783	982.01898	3.9959	3924.046816	3924.041534	1.34606118572222	0	62.36	Ctrl_A	2	48	88	R	GGLGGGYGGASGMGGITAVTVNQSLLSPLVLEVDPNIQAVR	T		3219.5271	MSA_TA_EnrPhos-Select-Fc-4.6611.6611.4.dta																	No	0	0	0	0
P05787	K2C8_HUMAN	Keratin, type II cytoskeletal 8	10784	1309.02295	2.99769	3924.047022	3924.041534	1.3985580815686	0	46.7	Ctrl_A	2	48	88	R	GGLGGGYGGASGMGGITAVTVNQSLLSPLVLEVDPNIQAVR	T		3279.8809	MSA_TA_EnrPhos-Select-Fc-4.6739.6739.3.dta																	No	0	0	0	0
P05787	K2C8_HUMAN	Keratin, type II cytoskeletal 8	10785	1309.02295	2.99769	3924.047022	3924.041534	1.3985580815686	0	44.95	Ctrl_A	2	48	88	R	GGLGGGYGGASGMGGITAVTVNQSLLSPLVLEVDPNIQAVR	T		3223.7496	MSA_TA_EnrPhos-Select-Fc-4.6620.6620.3.dta																	No	0	0	0	0
P05787	K2C8_HUMAN	Keratin, type II cytoskeletal 8	10786	1309.02295	2.99769	3924.047022	3924.041534	1.3985580815686	0	22.07	Ctrl_A	2	48	88	R	GGLGGGYGGASGMGGITAVTVNQSLLSPLVLEVDPNIQAVR	T		3361.3322	MSA_TA_EnrPhos-Select-Fc-4.6913.6913.3.dta																	No	0	0	0	0
P05787	K2C8_HUMAN	Keratin, type II cytoskeletal 8	10787	1309.02295	2.99769	3924.047022	3924.041534	1.3985580815686	0	69.33	Ctrl_A	2	48	88	R	GGLGGGYGGASGMGGITAVTVNQSLLSPLVLEVDPNIQAVR	T		3134.2303	MSA_TA_EnrPhos-Select-Fc-4.6427.6427.3.dta																	No	0	0	0	0
P05787	K2C8_HUMAN	Keratin, type II cytoskeletal 8	10788	982.0191	3.9959	3924.047296	3924.041534	1.46838404992705	0	41.01	Ctrl_A	2	48	88	R	GGLGGGYGGASGMGGITAVTVNQSLLSPLVLEVDPNIQAVR	T		3232.7505	MSA_TA_EnrPhos-Select-Fc-4.6639.6639.4.dta																	No	0	0	0	0
P05787	K2C8_HUMAN	Keratin, type II cytoskeletal 8	10789	982.01916	3.9959	3924.047536	3924.041534	1.52954548214536	0	46.85	Ctrl_A	2	48	88	R	GGLGGGYGGASGMGGITAVTVNQSLLSPLVLEVDPNIQAVR	T		3161.9866	MSA_TA_EnrPhos-Select-Fc-4.6487.6487.4.dta																	No	0	0	0	0
P05787	K2C8_HUMAN	Keratin, type II cytoskeletal 8	10791	1309.02319	2.99769	3924.047742	3924.041534	1.58204237799174	0	67.6	Ctrl_A	2	48	88	R	GGLGGGYGGASGMGGITAVTVNQSLLSPLVLEVDPNIQAVR	T		3145.2316	MSA_TA_EnrPhos-Select-Fc-4.6451.6451.3.dta																	No	0	0	0	0
P05787	K2C8_HUMAN	Keratin, type II cytoskeletal 8	10792	1309.02331	2.99769	3924.048102	3924.041534	1.67378452620331	0	51.58	Ctrl_A	2	48	88	R	GGLGGGYGGASGMGGITAVTVNQSLLSPLVLEVDPNIQAVR	T		3268.55	MSA_TA_EnrPhos-Select-Fc-4.6715.6715.3.dta																	No	0	0	0	0
P05787	K2C8_HUMAN	Keratin, type II cytoskeletal 8	10793	1309.02331	2.99769	3924.048102	3924.041534	1.67378452620331	0	42.8	Ctrl_A	2	48	88	R	GGLGGGYGGASGMGGITAVTVNQSLLSPLVLEVDPNIQAVR	T		3385.8714	MSA_TA_EnrPhos-Select-Fc-4.6965.6965.3.dta																	No	0	0	0	0
P05787	K2C8_HUMAN	Keratin, type II cytoskeletal 8	10794	1309.02344	2.99769	3924.048492	3924.041534	1.77317185347114	0	38.92	Ctrl_A	2	48	88	R	GGLGGGYGGASGMGGITAVTVNQSLLSPLVLEVDPNIQAVR	T		3430.6474	MSA_TA_EnrPhos-Select-Fc-4.7060.7060.3.dta																	No	0	0	0	0
P05787	K2C8_HUMAN	Keratin, type II cytoskeletal 8	10795	1309.02344	2.99769	3924.048492	3924.041534	1.77317185347114	0	44.8	Ctrl_A	2	48	88	R	GGLGGGYGGASGMGGITAVTVNQSLLSPLVLEVDPNIQAVR	T		3338.9111	MSA_TA_EnrPhos-Select-Fc-4.6865.6865.3.dta																	No	0	0	0	0
P05787	K2C8_HUMAN	Keratin, type II cytoskeletal 8	10796	982.01941	3.9959	3924.048536	3924.041534	1.78438478266867	0	53.63	Ctrl_A	2	48	88	R	GGLGGGYGGASGMGGITAVTVNQSLLSPLVLEVDPNIQAVR	T		3137.9605	MSA_TA_EnrPhos-Select-Fc-4.6435.6435.4.dta																	No	0	0	0	0
P05787	K2C8_HUMAN	Keratin, type II cytoskeletal 8	10797	1309.02356	2.99769	3924.048852	3924.041534	1.86491400168271	0	69.57	Ctrl_A	2	48	88	R	GGLGGGYGGASGMGGITAVTVNQSLLSPLVLEVDPNIQAVR	T		3156.4473	MSA_TA_EnrPhos-Select-Fc-4.6475.6475.3.dta																	No	0	0	0	0
P05787	K2C8_HUMAN	Keratin, type II cytoskeletal 8	10798	1309.02356	2.99769	3924.048852	3924.041534	1.86491400168271	0	54.59	Ctrl_A	2	48	88	R	GGLGGGYGGASGMGGITAVTVNQSLLSPLVLEVDPNIQAVR	T		3234.6533	MSA_TA_EnrPhos-Select-Fc-4.6643.6643.3.dta																	No	0	0	0	0
P05787	K2C8_HUMAN	Keratin, type II cytoskeletal 8	10799	1309.02368	2.99769	3924.049212	3924.041534	1.95665614989428	0	62.88	Ctrl_A	2	48	88	R	GGLGGGYGGASGMGGITAVTVNQSLLSPLVLEVDPNIQAVR	T		3178.7398	MSA_TA_EnrPhos-Select-Fc-4.6523.6523.3.dta																	No	0	0	0	0
P05787	K2C8_HUMAN	Keratin, type II cytoskeletal 8	10801	1309.02368	2.99769	3924.049212	3924.041534	1.95665614989428	0	56.44	Ctrl_A	2	48	88	R	GGLGGGYGGASGMGGITAVTVNQSLLSPLVLEVDPNIQAVR	T		3257.3087	MSA_TA_EnrPhos-Select-Fc-4.6691.6691.3.dta																	No	0	0	0	0
P05787	K2C8_HUMAN	Keratin, type II cytoskeletal 8	10802	1309.02368	2.99769	3924.049212	3924.041534	1.95665614989428	0	42.72	Ctrl_A	2	48	88	R	GGLGGGYGGASGMGGITAVTVNQSLLSPLVLEVDPNIQAVR	T		3411.8365	MSA_TA_EnrPhos-Select-Fc-4.7020.7020.3.dta																	No	0	0	0	0
P05787	K2C8_HUMAN	Keratin, type II cytoskeletal 8	10803	982.01959	3.9959	3924.049256	3924.041534	1.96786907909181	0	57.47	Ctrl_A	2	48	88	R	GGLGGGYGGASGMGGITAVTVNQSLLSPLVLEVDPNIQAVR	T		3148.9729	MSA_TA_EnrPhos-Select-Fc-4.6459.6459.4.dta																	No	0	0	0	0
P05787	K2C8_HUMAN	Keratin, type II cytoskeletal 8	10804	1309.02405	2.99769	3924.050322	3924.041534	2.23952777358525	0	60.73	Ctrl_A	2	48	88	R	GGLGGGYGGASGMGGITAVTVNQSLLSPLVLEVDPNIQAVR	T		3189.8178	MSA_TA_EnrPhos-Select-Fc-4.6547.6547.3.dta																	No	0	0	0	0
P05787	K2C8_HUMAN	Keratin, type II cytoskeletal 8	10805	1309.02417	2.99769	3924.050682	3924.041534	2.33126992179682	0	64.14	Ctrl_A	2	48	88	R	GGLGGGYGGASGMGGITAVTVNQSLLSPLVLEVDPNIQAVR	T		3167.4753	MSA_TA_EnrPhos-Select-Fc-4.6499.6499.3.dta																	No	0	0	0	0
P05787	K2C8_HUMAN	Keratin, type II cytoskeletal 8	10806	982.02002	3.9959	3924.050976	3924.041534	2.40619267615415	0	58.59	Ctrl_A	2	48	88	R	GGLGGGYGGASGMGGITAVTVNQSLLSPLVLEVDPNIQAVR	T		3186.1091	MSA_TA_EnrPhos-Select-Fc-4.6539.6539.4.dta																	No	0	0	0	0
P05787	K2C8_HUMAN	Keratin, type II cytoskeletal 8	10808	1309.02441	2.99769	3924.051402	3924.041534	2.51475421821995	0	62.36	Ctrl_A	2	48	88	R	GGLGGGYGGASGMGGITAVTVNQSLLSPLVLEVDPNIQAVR	T		3212.6615	MSA_TA_EnrPhos-Select-Fc-4.6596.6596.3.dta																	No	0	0	0	0
P05787	K2C8_HUMAN	Keratin, type II cytoskeletal 8	10809	982.02014	3.9959	3924.051456	3924.041534	2.52851554047487	0	56.78	Ctrl_A	2	48	88	R	GGLGGGYGGASGMGGITAVTVNQSLLSPLVLEVDPNIQAVR	T		3173.1688	MSA_TA_EnrPhos-Select-Fc-4.6511.6511.4.dta																	No	0	0	0	0
P05787	K2C8_HUMAN	Keratin, type II cytoskeletal 8	10810	1309.02502	2.99769	3924.053232	3924.041534	2.98111013821817	0	51.61	Ctrl_A	2	48	88	R	GGLGGGYGGASGMGGITAVTVNQSLLSPLVLEVDPNIQAVR	T		3449.5249	MSA_TA_EnrPhos-Select-Fc-4.7100.7100.3.dta																	No	0	0	0	0
P05787	K2C8_HUMAN	Keratin, type II cytoskeletal 8	10811	1309.02502	2.99769	3924.053232	3924.041534	2.98111013821817	0	54.88	Ctrl_A	2	48	88	R	GGLGGGYGGASGMGGITAVTVNQSLLSPLVLEVDPNIQAVR	T		3246.0622	MSA_TA_EnrPhos-Select-Fc-4.6667.6667.3.dta																	No	0	0	0	0
P08238	HS90B_HUMAN	Heat shock protein HSP 90-beta	10943	1379.29529	2.99781	4134.864042	4134.858643	1.30572782912671	1	57.1	Ctrl_A	2	686	724	K	LGLGIDEDEVAAEEPNAAVPDEIPPLEGDEDASRMEEVD	-		2637.3923	MSA_TA_EnrPhos-Select-Fc-4.5364.5364.3.dta																	No	0	0	0	0
P08238	HS90B_HUMAN	Heat shock protein HSP 90-beta	10944	1379.29578	2.99781	4134.865512	4134.858643	1.66124179636778	1	39.29	Ctrl_A	2	686	724	K	LGLGIDEDEVAAEEPNAAVPDEIPPLEGDEDASRMEEVD	-		2650.3231	MSA_TA_EnrPhos-Select-Fc-4.5392.5392.3.dta																	No	0	0	0	0
P07900	HS90A_HUMAN	Heat shock protein HSP 90-alpha	10945	1384.26025	2.99782	4149.758922	4149.752579	1.52852486485925	1	63.65	Ctrl_A	2	694	732	K	LGLGIDEDDPTADDTSAAVTEEMPPLEGDDDTSRMEEVD	-		2558.4438	MSA_TA_EnrPhos-Select-Fc-4.5193.5193.3.dta																	No	0	0	0	0
P07900	HS90A_HUMAN	Heat shock protein HSP 90-alpha	10946	1384.26111	2.99782	4149.761502	4149.752579	2.15024867879542	1	61.73	Ctrl_A	2	694	732	K	LGLGIDEDDPTADDTSAAVTEEMPPLEGDDDTSRMEEVD	-		2569.0276	MSA_TA_EnrPhos-Select-Fc-4.5216.5216.3.dta																	No	0	0	0	0
P11413	G6PD_HUMAN	Glucose-6-phosphate 1-dehydrogenase	5945	832.93585	1.99758	1663.857148	1663.856964	0.110586428984765	0	23.97	Ctrl_A	2	58	72	R	DGLLPENTFIVGYAR	S		2572.7353	MSA_TA_EnrPhos-Select-Fc-4.5224.5224.2.dta																	No	0	0	0	0
P62314	SMD1_HUMAN	Small nuclear ribonucleoprotein Sm D1	8532	1144.12476	1.99824	2286.234968	2286.239899	-2.15681652747776	0	39.1	Ctrl_A	2	67	86	R	YFILPDSLPLDTLLVDVEPK	V		3489.7095	MSA_TA_EnrPhos-Select-Fc-4.7185.7185.2.dta																	No	0	0	0	0
P62314	SMD1_HUMAN	Small nuclear ribonucleoprotein Sm D1	8533	1144.12805	1.99824	2286.241548	2286.239899	0.721271639313524	0	52.36	Ctrl_A	2	67	86	R	YFILPDSLPLDTLLVDVEPK	V		3421.7388	MSA_TA_EnrPhos-Select-Fc-4.7041.7041.2.dta																	No	0	0	0	0
P62314	SMD1_HUMAN	Small nuclear ribonucleoprotein Sm D1	8534	1144.12866	1.99824	2286.242768	2286.239899	1.2548989286617	0	55.89	Ctrl_A	2	67	86	R	YFILPDSLPLDTLLVDVEPK	V		3454.7891	MSA_TA_EnrPhos-Select-Fc-4.7111.7111.2.dta																	No	0	0	0	0
P62314	SMD1_HUMAN	Small nuclear ribonucleoprotein Sm D1	8535	1144.12866	1.99824	2286.242768	2286.239899	1.2548989286617	0	44.74	Ctrl_A	2	67	86	R	YFILPDSLPLDTLLVDVEPK	V		3472.0999	MSA_TA_EnrPhos-Select-Fc-4.7148.7148.2.dta																	No	0	0	0	0
P62314	SMD1_HUMAN	Small nuclear ribonucleoprotein Sm D1	8536	1144.12915	1.99824	2286.243748	2286.239899	1.68355035788524	0	62	Ctrl_A	2	67	86	R	YFILPDSLPLDTLLVDVEPK	V		3432.4819	MSA_TA_EnrPhos-Select-Fc-4.7064.7064.2.dta																	No	0	0	0	0
P62314	SMD1_HUMAN	Small nuclear ribonucleoprotein Sm D1	8537	1144.12952	1.99824	2286.244488	2286.239899	2.00722592678522	0	59.03	Ctrl_A	2	67	86	R	YFILPDSLPLDTLLVDVEPK	V		3443.8426	MSA_TA_EnrPhos-Select-Fc-4.7088.7088.2.dta																	No	0	0	0	0
O75369	FLNB_HUMAN	Filamin-B	8577	1148.5675	1.99825	2295.120448	2295.116699	1.63346813763508	0	45.39	Ctrl_A	2	1187	1207	K	DGTYAVTYVPLTAGMYTLTMK	Y		2790.9386	MSA_TA_EnrPhos-Select-Fc-4.5693.5693.2.dta																	No	0	0	0	0
P84077	ARF1_HUMAN	ADP-ribosylation factor 1	8664	1162.12598	1.99827	2322.237408	2322.235886	0.655402842234207	0	33.7	Ctrl_A	2	39	59	K	LGEIVTTIPTIGFNVETVEYK	N		2691.4159	MSA_TA_EnrPhos-Select-Fc-4.5480.5480.2.dta																	No	0	0	0	0
P84077	ARF1_HUMAN	ADP-ribosylation factor 1	8665	775.08655	2.9961	2322.237822	2322.235886	0.833679305270322	0	42.36	Ctrl_A	2	39	59	K	LGEIVTTIPTIGFNVETVEYK	N		2652.56	MSA_TA_EnrPhos-Select-Fc-4.5397.5397.3.dta																	No	0	0	0	0
P84077	ARF1_HUMAN	ADP-ribosylation factor 1	8666	1162.12671	1.99827	2322.238868	2322.235886	1.28410727693599	0	37.4	Ctrl_A	2	39	59	K	LGEIVTTIPTIGFNVETVEYK	N		2659.2054	MSA_TA_EnrPhos-Select-Fc-4.5411.5411.2.dta																	No	0	0	0	0
P84077	ARF1_HUMAN	ADP-ribosylation factor 1	8667	1162.12671	1.99827	2322.238868	2322.235886	1.28410727693599	0	41.5	Ctrl_A	2	39	59	K	LGEIVTTIPTIGFNVETVEYK	N		2647.9544	MSA_TA_EnrPhos-Select-Fc-4.5387.5387.2.dta																	No	0	0	0	0
P84077	ARF1_HUMAN	ADP-ribosylation factor 1	8668	1162.12732	1.99827	2322.240088	2322.235886	1.80946303750192	0	29.37	Ctrl_A	2	39	59	K	LGEIVTTIPTIGFNVETVEYK	N		2670.7906	MSA_TA_EnrPhos-Select-Fc-4.5436.5436.2.dta																	No	0	0	0	0
Q14204	DYHC1_HUMAN	Cytoplasmic dynein 1 heavy chain 1	8926	1223.15271	1.99835	2444.290868	2444.287247	1.48141344855575	0	43.6	Ctrl_A	2	2611	2633	R	ALPDMEVVGLNFSSATTPELLLK	T		2949.6483	MSA_TA_EnrPhos-Select-Fc-4.6030.6030.2.dta																	No	0	0	0	0
Q14204	DYHC1_HUMAN	Cytoplasmic dynein 1 heavy chain 1	8927	1223.15503	1.99835	2444.295508	2444.287247	3.37971734299511	0	101.95	Ctrl_A	2	2611	2633	R	ALPDMEVVGLNFSSATTPELLLK	T		2932.3166	MSA_TA_EnrPhos-Select-Fc-4.5993.5993.2.dta																	No	0	0	0	0
P06733	ENOA_HUMAN	Alpha-enolase	9056	1255.5636	1.9984	2509.112648	2509.107407	2.08879061343496	0	47.91	Ctrl_A	2	286	306	K	DYPVVSIEDPFDQDDWGAWQK	F		2906.7214	MSA_TA_EnrPhos-Select-Fc-4.5938.5938.2.dta																	No	0	0	0	0
P50454	SERPH_HUMAN	Serpin H1	9162	1276.22095	1.99842	2550.427348	2550.42688	0.183498693435452	0	40.75	Ctrl_A	2	61	86	K	DQAVENILVSPVVVASSLGLVSLGGK	A		3507.6396	MSA_TA_EnrPhos-Select-Fc-4.7223.7223.2.dta																	No	0	0	0	0
P50454	SERPH_HUMAN	Serpin H1	9163	851.14984	2.99645	2550.427692	2550.42688	0.31837807489844	0	54.74	Ctrl_A	2	61	86	K	DQAVENILVSPVVVASSLGLVSLGGK	A		3587.0196	MSA_TA_EnrPhos-Select-Fc-4.7391.7391.3.dta																	No	0	0	0	0
P50454	SERPH_HUMAN	Serpin H1	9164	851.14996	2.99645	2550.428052	2550.42688	0.459530915947771	0	40.92	Ctrl_A	2	61	86	K	DQAVENILVSPVVVASSLGLVSLGGK	A		3505.7198	MSA_TA_EnrPhos-Select-Fc-4.7219.7219.3.dta																	No	0	0	0	0
P50454	SERPH_HUMAN	Serpin H1	9165	851.15015	2.99645	2550.428622	2550.42688	0.683022914157011	0	35.44	Ctrl_A	2	61	86	K	DQAVENILVSPVVVASSLGLVSLGGK	A		3617.9278	MSA_TA_EnrPhos-Select-Fc-4.7456.7456.3.dta																	No	0	0	0	0
P50454	SERPH_HUMAN	Serpin H1	9166	851.15021	2.99645	2550.428802	2550.42688	0.753599334681676	0	72.45	Ctrl_A	2	61	86	K	DQAVENILVSPVVVASSLGLVSLGGK	A		3517.1655	MSA_TA_EnrPhos-Select-Fc-4.7243.7243.3.dta																	No	0	0	0	0
P50454	SERPH_HUMAN	Serpin H1	9167	1276.22168	1.99842	2550.428808	2550.42688	0.755951882115706	0	56.08	Ctrl_A	2	61	86	K	DQAVENILVSPVVVASSLGLVSLGGK	A		3608.3834	MSA_TA_EnrPhos-Select-Fc-4.7436.7436.2.dta																	No	0	0	0	0
P50454	SERPH_HUMAN	Serpin H1	9168	851.15027	2.99645	2550.428982	2550.42688	0.824175755206342	0	61.11	Ctrl_A	2	61	86	K	DQAVENILVSPVVVASSLGLVSLGGK	A		3562.4128	MSA_TA_EnrPhos-Select-Fc-4.7339.7339.3.dta																	No	0	0	0	0
P50454	SERPH_HUMAN	Serpin H1	9169	851.15039	2.99645	2550.429342	2550.42688	0.965328596255673	0	31.09	Ctrl_A	2	61	86	K	DQAVENILVSPVVVASSLGLVSLGGK	A		3632.7377	MSA_TA_EnrPhos-Select-Fc-4.7487.7487.3.dta																	No	0	0	0	0
P50454	SERPH_HUMAN	Serpin H1	9170	851.15045	2.99645	2550.429522	2550.42688	1.03590501678034	0	57.15	Ctrl_A	2	61	86	K	DQAVENILVSPVVVASSLGLVSLGGK	A		3539.6444	MSA_TA_EnrPhos-Select-Fc-4.7291.7291.3.dta																	No	0	0	0	0
P50454	SERPH_HUMAN	Serpin H1	9171	851.15045	2.99645	2550.429522	2550.42688	1.03590501678034	0	71.49	Ctrl_A	2	61	86	K	DQAVENILVSPVVVASSLGLVSLGGK	A		3551.0226	MSA_TA_EnrPhos-Select-Fc-4.7315.7315.3.dta																	No	0	0	0	0
P50454	SERPH_HUMAN	Serpin H1	9172	851.15057	2.99645	2550.429882	2550.42688	1.17705785782967	0	65.53	Ctrl_A	2	61	86	K	DQAVENILVSPVVVASSLGLVSLGGK	A		3573.6697	MSA_TA_EnrPhos-Select-Fc-4.7363.7363.3.dta																	No	0	0	0	0
P50454	SERPH_HUMAN	Serpin H1	9173	851.15069	2.99645	2550.430242	2550.42688	1.318210698879	0	41.86	Ctrl_A	2	61	86	K	DQAVENILVSPVVVASSLGLVSLGGK	A		3599.9914	MSA_TA_EnrPhos-Select-Fc-4.7418.7418.3.dta																	No	0	0	0	0
P50454	SERPH_HUMAN	Serpin H1	9174	851.15069	2.99645	2550.430242	2550.42688	1.318210698879	0	54.72	Ctrl_A	2	61	86	K	DQAVENILVSPVVVASSLGLVSLGGK	A		3528.4847	MSA_TA_EnrPhos-Select-Fc-4.7267.7267.3.dta																	No	0	0	0	0
P50454	SERPH_HUMAN	Serpin H1	9175	1276.22278	1.99842	2550.431008	2550.42688	1.61855257737755	0	57.98	Ctrl_A	2	61	86	K	DQAVENILVSPVVVASSLGLVSLGGK	A		3579.3811	MSA_TA_EnrPhos-Select-Fc-4.7375.7375.2.dta																	No	0	0	0	0
P50454	SERPH_HUMAN	Serpin H1	9176	1276.2229	1.99842	2550.431248	2550.42688	1.71265447135101	0	59.2	Ctrl_A	2	61	86	K	DQAVENILVSPVVVASSLGLVSLGGK	A		3519.0344	MSA_TA_EnrPhos-Select-Fc-4.7247.7247.2.dta																	No	0	0	0	0
P50454	SERPH_HUMAN	Serpin H1	9177	1276.2229	1.99842	2550.431248	2550.42688	1.71265447135101	0	79.2	Ctrl_A	2	61	86	K	DQAVENILVSPVVVASSLGLVSLGGK	A		3552.8523	MSA_TA_EnrPhos-Select-Fc-4.7319.7319.2.dta																	No	0	0	0	0
P50454	SERPH_HUMAN	Serpin H1	9178	1276.22351	1.99842	2550.432468	2550.42688	2.19100576605781	0	63.1	Ctrl_A	2	61	86	K	DQAVENILVSPVVVASSLGLVSLGGK	A		3541.5111	MSA_TA_EnrPhos-Select-Fc-4.7295.7295.2.dta																	No	0	0	0	0
P50454	SERPH_HUMAN	Serpin H1	9179	1276.22363	1.99842	2550.432708	2550.42688	2.28510766003126	0	56.39	Ctrl_A	2	61	86	K	DQAVENILVSPVVVASSLGLVSLGGK	A		3564.2936	MSA_TA_EnrPhos-Select-Fc-4.7343.7343.2.dta																	No	0	0	0	0
P50454	SERPH_HUMAN	Serpin H1	9180	1276.22375	1.99842	2550.432948	2550.42688	2.37920955418302	0	62.49	Ctrl_A	2	61	86	K	DQAVENILVSPVVVASSLGLVSLGGK	A		3530.3326	MSA_TA_EnrPhos-Select-Fc-4.7271.7271.2.dta																	No	0	0	0	0
P22314	UBA1_HUMAN	Ubiquitin-like modifier-activating enzyme 1	9287	868.46912	2.99652	2602.385532	2602.382858	1.0275198330724	0	54.79	Ctrl_A	2	386	411	K	LAYVAAGDLAPINAFIGGLAAQEVMK	A		3231.2567	MSA_TA_EnrPhos-Select-Fc-4.6636.6636.3.dta																	No	0	0	0	0
P22314	UBA1_HUMAN	Ubiquitin-like modifier-activating enzyme 1	9288	868.4693	2.99652	2602.386072	2602.382858	1.23502196840996	0	74.62	Ctrl_A	2	386	411	K	LAYVAAGDLAPINAFIGGLAAQEVMK	A		3208.4152	MSA_TA_EnrPhos-Select-Fc-4.6587.6587.3.dta																	No	0	0	0	0
P22314	UBA1_HUMAN	Ubiquitin-like modifier-activating enzyme 1	9289	868.46973	2.99652	2602.387362	2602.382858	1.73072151399684	0	63.69	Ctrl_A	2	386	411	K	LAYVAAGDLAPINAFIGGLAAQEVMK	A		3219.9606	MSA_TA_EnrPhos-Select-Fc-4.6612.6612.3.dta																	No	0	0	0	0
P22314	UBA1_HUMAN	Ubiquitin-like modifier-activating enzyme 1	9290	1302.20288	1.99845	2602.391208	2602.382858	3.2085978334799	0	73.97	Ctrl_A	2	386	411	K	LAYVAAGDLAPINAFIGGLAAQEVMK	A		3208.8629	MSA_TA_EnrPhos-Select-Fc-4.6588.6588.2.dta																	No	0	0	0	0
O00487	PSDE_HUMAN	26S proteasome non-ATPase regulatory subunit 14	9502	897.79565	2.99663	2690.365122	2690.362595	0.939278595679438	0	44.78	Ctrl_A	2	69	94	R	VIDVFAMPQSGTGVSVEAVDPVFQAK	M		2657.745	MSA_TA_EnrPhos-Select-Fc-4.5408.5408.3.dta																	No	0	0	0	0
P05388	RLA0_HUMAN	60S acidic ribosomal protein P0	9624	918.16119	2.99671	2751.461742	2751.459518	0.808298281436648	0	59.72	Ctrl_A	2	267	297	K	AFLADPSAFVAAAPVAAATTAAPAAAAAPAK	V		2486.0798	MSA_TA_EnrPhos-Select-Fc-4.5037.5037.3.dta																	No	0	0	0	0
P05388	RLA0_HUMAN	60S acidic ribosomal protein P0	9625	918.16199	2.99671	2751.464142	2751.459518	1.68056261409584	0	24.65	Ctrl_A	2	267	297	K	AFLADPSAFVAAAPVAAATTAAPAAAAAPAK	V		2475.6244	MSA_TA_EnrPhos-Select-Fc-4.5014.5014.3.dta																	No	0	0	0	0
Q15084	PDIA6_HUMAN	Protein disulfide-isomerase A6	9636	1379.63916	1.99854	2757.263768	2757.260376	1.23020663177159	1	78.78	Ctrl_A	2	416	440	R	DGELPVEDDIDLSDVELDDLGKDEL	-		2993.1575	MSA_TA_EnrPhos-Select-Fc-4.6124.6124.2.dta																	No	0	0	0	0
Q15084	PDIA6_HUMAN	Protein disulfide-isomerase A6	9637	1379.64014	1.99854	2757.265728	2757.260376	1.94105716192612	1	69.55	Ctrl_A	2	416	440	R	DGELPVEDDIDLSDVELDDLGKDEL	-		2980.5876	MSA_TA_EnrPhos-Select-Fc-4.6097.6097.2.dta																	No	0	0	0	0
P16615	AT2A2_HUMAN	Sarcoplasmic/endoplasmic reticulum calcium ATPase 2	9670	927.79303	2.99674	2780.357262	2780.357864	-0.216518890559518	0	46.84	Ctrl_A	2	686	711	K	IVEFLQSFDEITAMTGDGVNDAPALK	K		3064.2967	MSA_TA_EnrPhos-Select-Fc-4.6277.6277.3.dta																	No	0	0	0	0
P16615	AT2A2_HUMAN	Sarcoplasmic/endoplasmic reticulum calcium ATPase 2	9671	927.79431	2.99674	2780.361102	2780.357864	1.16459828488572	0	71.95	Ctrl_A	2	686	711	K	IVEFLQSFDEITAMTGDGVNDAPALK	K		3028.8755	MSA_TA_EnrPhos-Select-Fc-4.6201.6201.3.dta																	No	0	0	0	0
P16615	AT2A2_HUMAN	Sarcoplasmic/endoplasmic reticulum calcium ATPase 2	9672	927.79449	2.99674	2780.361642	2780.357864	1.35881788769037	0	39.16	Ctrl_A	2	686	711	K	IVEFLQSFDEITAMTGDGVNDAPALK	K		3039.9557	MSA_TA_EnrPhos-Select-Fc-4.6225.6225.3.dta																	No	0	0	0	0
P16615	AT2A2_HUMAN	Sarcoplasmic/endoplasmic reticulum calcium ATPase 2	9673	1391.18835	1.99855	2780.362148	2780.357864	1.54080884894962	0	63.26	Ctrl_A	2	686	711	K	IVEFLQSFDEITAMTGDGVNDAPALK	K		3044.1917	MSA_TA_EnrPhos-Select-Fc-4.6234.6234.2.dta																	No	0	0	0	0
P16615	AT2A2_HUMAN	Sarcoplasmic/endoplasmic reticulum calcium ATPase 2	9674	1391.18994	1.99855	2780.365328	2780.357864	2.68454650980132	0	110.39	Ctrl_A	2	686	711	K	IVEFLQSFDEITAMTGDGVNDAPALK	K		3021.4729	MSA_TA_EnrPhos-Select-Fc-4.6185.6185.2.dta																	No	0	0	0	0
P16615	AT2A2_HUMAN	Sarcoplasmic/endoplasmic reticulum calcium ATPase 2	9676	1391.19092	1.99855	2780.367288	2780.357864	3.38949173481416	0	73.32	Ctrl_A	2	686	711	K	IVEFLQSFDEITAMTGDGVNDAPALK	K		3032.1825	MSA_TA_EnrPhos-Select-Fc-4.6208.6208.2.dta																	No	0	0	0	0
Q9UHX1	PUF60_HUMAN	Poly(U)-binding-splicing factor PUF60	9696	932.18902	2.99676	2793.545232	2793.546249	-0.364053396435149	0	14.71	Ctrl_A	2	302	332	K	AVTPPMPLLTPATPGGLPPAAAVAAAAATAK	I		2755.8447	MSA_TA_EnrPhos-Select-Fc-4.5618.5618.3.dta																	No	0	0	0	0
Q9UHX1	PUF60_HUMAN	Poly(U)-binding-splicing factor PUF60	9697	932.18951	2.99676	2793.546702	2793.546249	0.162159477498896	0	29.37	Ctrl_A	2	302	332	K	AVTPPMPLLTPATPGGLPPAAAVAAAAATAK	I		2736.7067	MSA_TA_EnrPhos-Select-Fc-4.5577.5577.3.dta																	No	0	0	0	0
Q9UHX1	PUF60_HUMAN	Poly(U)-binding-splicing factor PUF60	9698	932.18957	2.99676	2793.546882	2793.546249	0.226593706953563	0	28.2	Ctrl_A	2	302	332	K	AVTPPMPLLTPATPGGLPPAAAVAAAAATAK	I		2725.9955	MSA_TA_EnrPhos-Select-Fc-4.5554.5554.3.dta																	No	0	0	0	0
P24752	THIL_HUMAN	Acetyl-CoA acetyltransferase, mitochondrial	9734	940.17517	2.99679	2817.503682	2817.502655	0.364507198590199	0	33.46	Ctrl_A	2	312	338	R	IVAFADAAVEPIDFPIAPVYAASMVLK	D		3403.228	MSA_TA_EnrPhos-Select-Fc-4.7002.7002.3.dta																	No	0	0	0	0
P24752	THIL_HUMAN	Acetyl-CoA acetyltransferase, mitochondrial	9735	940.17523	2.99679	2817.503862	2817.502655	0.428393562523471	0	34.4	Ctrl_A	2	312	338	R	IVAFADAAVEPIDFPIAPVYAASMVLK	D		3414.1735	MSA_TA_EnrPhos-Select-Fc-4.7025.7025.3.dta																	No	0	0	0	0
P24752	THIL_HUMAN	Acetyl-CoA acetyltransferase, mitochondrial	9736	940.17584	2.99679	2817.505692	2817.502655	1.07790492923221	0	37.2	Ctrl_A	2	312	338	R	IVAFADAAVEPIDFPIAPVYAASMVLK	D		3474.0003	MSA_TA_EnrPhos-Select-Fc-4.7152.7152.3.dta																	No	0	0	0	0
P24752	THIL_HUMAN	Acetyl-CoA acetyltransferase, mitochondrial	9737	940.17743	2.99679	2817.510462	2817.502655	2.77089357346392	0	26.03	Ctrl_A	2	312	338	R	IVAFADAAVEPIDFPIAPVYAASMVLK	D		3498.7387	MSA_TA_EnrPhos-Select-Fc-4.7204.7204.3.dta																	No	0	0	0	0
O95336	6PGL_HUMAN	6-phosphogluconolactonase	9787	955.83154	2.99684	2864.472792	2864.469467	1.1607734131703	0	24.24	Ctrl_A	2	103	128	R	LPIPESQVITINPELPVEEAAEDYAK	K		2689.0323	MSA_TA_EnrPhos-Select-Fc-4.5475.5475.3.dta																	No	0	0	0	0
P32969	RL9_HUMAN	60S ribosomal protein L9	9814	962.17621	2.99686	2883.506802	2883.50766	-0.297554264128475	0	38.07	Ctrl_A	2	142	168	K	DELILEGNDIELVSNSAALIQQATTVK	N		3146.0508	MSA_TA_EnrPhos-Select-Fc-4.6453.6453.3.dta																	No	0	0	0	0
P21333	FLNA_HUMAN	Filamin-A	9822	1447.27905	1.99861	2892.543548	2892.544418	-0.300773255005491	0	56.88	Ctrl_A	2	1965	1993	K	VGSAADIPINISETDLSLLTATVVPPSGR	E		3106.8203	MSA_TA_EnrPhos-Select-Fc-4.6368.6368.2.dta																	No	0	0	0	0
P21333	FLNA_HUMAN	Filamin-A	9823	965.18982	2.99687	2892.547632	2892.544418	1.1111324617327	0	31.64	Ctrl_A	2	1965	1993	K	VGSAADIPINISETDLSLLTATVVPPSGR	E		3102.6875	MSA_TA_EnrPhos-Select-Fc-4.6359.6359.3.dta																	No	0	0	0	0
P21333	FLNA_HUMAN	Filamin-A	9824	965.19	2.99687	2892.548172	2892.544418	1.29781930969967	0	26.53	Ctrl_A	2	1965	1993	K	VGSAADIPINISETDLSLLTATVVPPSGR	E		3119.788	MSA_TA_EnrPhos-Select-Fc-4.6396.6396.3.dta																	No	0	0	0	0
P21333	FLNA_HUMAN	Filamin-A	9826	1447.28393	1.99861	2892.553308	2892.544418	3.07341866376999	0	51.47	Ctrl_A	2	1965	1993	K	VGSAADIPINISETDLSLLTATVVPPSGR	E		3095.5499	MSA_TA_EnrPhos-Select-Fc-4.6344.6344.2.dta																	No	0	0	0	0
P42167	LAP2B_HUMAN	Lamina-associated polypeptide 2, isoforms beta/gamma	9932	977.16797	2.99691	2928.482082	2928.474991	2.42139680951292	0	43.62	Ctrl_A	2	270	297	R	IDGPVISESTPIAETIMASSNESLVVNR	V		2648.4043	MSA_TA_EnrPhos-Select-Fc-4.5388.5388.3.dta																	No	0	0	0	0
P07237	PDIA1_HUMAN	Protein disulfide-isomerase	9934	1468.2511	1.99863	2934.487648	2934.486237	0.480833742683262	0	70.25	Ctrl_A	2	133	162	R	TGPAATTLPDGAAAESLVESSEVAVIGFFK	D		3441.9952	MSA_TA_EnrPhos-Select-Fc-4.7084.7084.2.dta																	No	0	0	0	0
P07237	PDIA1_HUMAN	Protein disulfide-isomerase	9935	979.16998	2.99691	2934.488112	2934.486237	0.638953414156783	0	68.98	Ctrl_A	2	133	162	R	TGPAATTLPDGAAAESLVESSEVAVIGFFK	D		3469.7275	MSA_TA_EnrPhos-Select-Fc-4.7143.7143.3.dta																	No	0	0	0	0
P07237	PDIA1_HUMAN	Protein disulfide-isomerase	9936	979.17059	2.99691	2934.489942	2934.486237	1.26257194645067	0	70.63	Ctrl_A	2	133	162	R	TGPAATTLPDGAAAESLVESSEVAVIGFFK	D		3420.8797	MSA_TA_EnrPhos-Select-Fc-4.7039.7039.3.dta																	No	0	0	0	0
P07237	PDIA1_HUMAN	Protein disulfide-isomerase	9937	979.17071	2.99691	2934.490302	2934.486237	1.38525100197373	0	74.7	Ctrl_A	2	133	162	R	TGPAATTLPDGAAAESLVESSEVAVIGFFK	D		3443.4472	MSA_TA_EnrPhos-Select-Fc-4.7087.7087.3.dta																	No	0	0	0	0
P07237	PDIA1_HUMAN	Protein disulfide-isomerase	9938	979.17078	2.99691	2934.490512	2934.486237	1.45681378425887	0	55.42	Ctrl_A	2	133	162	R	TGPAATTLPDGAAAESLVESSEVAVIGFFK	D		3486.8873	MSA_TA_EnrPhos-Select-Fc-4.7179.7179.3.dta																	No	0	0	0	0
P07237	PDIA1_HUMAN	Protein disulfide-isomerase	9939	979.17084	2.99691	2934.490692	2934.486237	1.5181533120204	0	76.66	Ctrl_A	2	133	162	R	TGPAATTLPDGAAAESLVESSEVAVIGFFK	D		3458.5202	MSA_TA_EnrPhos-Select-Fc-4.7119.7119.3.dta																	No	0	0	0	0
P07237	PDIA1_HUMAN	Protein disulfide-isomerase	9940	979.17096	2.99691	2934.491052	2934.486237	1.64083236754346	0	67.47	Ctrl_A	2	133	162	R	TGPAATTLPDGAAAESLVESSEVAVIGFFK	D		3432.0915	MSA_TA_EnrPhos-Select-Fc-4.7063.7063.3.dta																	No	0	0	0	0
P07237	PDIA1_HUMAN	Protein disulfide-isomerase	9941	1468.2533	1.99863	2934.492048	2934.486237	1.98024442122958	0	66.96	Ctrl_A	2	133	162	R	TGPAATTLPDGAAAESLVESSEVAVIGFFK	D		3426.5351	MSA_TA_EnrPhos-Select-Fc-4.7051.7051.2.dta																	No	0	0	0	0
P07237	PDIA1_HUMAN	Protein disulfide-isomerase	10029	979.17071	2.99691	2934.490302	2934.486237	1.38525100197373	0	29.72	Ctrl_B	1	133	162	R	TGPAATTLPDGAAAESLVESSEVAVIGFFK	D		4051.8792	MSA_TB_EnrPhos-Select-Fc-3.8471.8471.3.dta																	No	0	0	0	0
P04075	ALDOA_HUMAN	Fructose-bisphosphate aldolase A	10195	1019.8631	2.99704	3056.567472	3056.566589	0.288886230496601	0	29.39	Ctrl_B	1	260	289	R	TVPPAVTGITFLSGGQSEEEASINLNAINK	C		3453.5648	MSA_TB_EnrPhos-Select-Fc-3.7267.7267.3.dta																	No	0	0	0	0
P04075	ALDOA_HUMAN	Fructose-bisphosphate aldolase A	10203	1019.8634	2.99704	3056.568372	3056.566589	0.583334256998095	0	35.73	Ctrl_B	1	260	289	R	TVPPAVTGITFLSGGQSEEEASINLNAINK	C		4409.907	MSA_TB_EnrPhos-Select-Fc-3.8979.8979.3.dta																	No	0	0	0	0
P04075	ALDOA_HUMAN	Fructose-bisphosphate aldolase A	10211	1019.86359	2.99704	3056.568942	3056.566589	0.769818007016524	0	32.01	Ctrl_B	1	260	289	R	TVPPAVTGITFLSGGQSEEEASINLNAINK	C		3013.684	MSA_TB_EnrPhos-Select-Fc-3.6325.6325.3.dta																	No	0	0	0	0
P04075	ALDOA_HUMAN	Fructose-bisphosphate aldolase A	10222	1019.86371	2.99704	3056.569302	3056.566589	0.887597217617122	0	26.26	Ctrl_B	1	260	289	R	TVPPAVTGITFLSGGQSEEEASINLNAINK	C		3071.1337	MSA_TB_EnrPhos-Select-Fc-3.6449.6449.3.dta																	No	0	0	0	0
P04075	ALDOA_HUMAN	Fructose-bisphosphate aldolase A	10229	1019.86389	2.99704	3056.569842	3056.566589	1.06426603351802	0	28.7	Ctrl_B	1	260	289	R	TVPPAVTGITFLSGGQSEEEASINLNAINK	C		3414.7908	MSA_TB_EnrPhos-Select-Fc-3.7185.7185.3.dta																	No	0	0	0	0
P04075	ALDOA_HUMAN	Fructose-bisphosphate aldolase A	10237	1019.86407	2.99704	3056.570382	3056.566589	1.24093484941892	0	28.31	Ctrl_B	1	260	289	R	TVPPAVTGITFLSGGQSEEEASINLNAINK	C		3107.6459	MSA_TB_EnrPhos-Select-Fc-3.6528.6528.3.dta																	No	0	0	0	0
P04075	ALDOA_HUMAN	Fructose-bisphosphate aldolase A	10281	1019.86456	2.99704	3056.571852	3056.566589	1.72186662608762	0	25.29	Ctrl_B	1	260	289	R	TVPPAVTGITFLSGGQSEEEASINLNAINK	C		3147.0406	MSA_TB_EnrPhos-Select-Fc-3.6613.6613.3.dta																	No	0	0	0	0
P04075	ALDOA_HUMAN	Fructose-bisphosphate aldolase A	10297	1019.86475	2.99704	3056.572422	3056.566589	1.90835037625482	0	34.78	Ctrl_B	1	260	289	R	TVPPAVTGITFLSGGQSEEEASINLNAINK	C		3163.2243	MSA_TB_EnrPhos-Select-Fc-3.6648.6648.3.dta																	No	0	0	0	0
P04075	ALDOA_HUMAN	Fructose-bisphosphate aldolase A	10306	1019.86481	2.99704	3056.572602	3056.566589	1.96723998155512	0	42.55	Ctrl_B	1	260	289	R	TVPPAVTGITFLSGGQSEEEASINLNAINK	C		3365.3677	MSA_TB_EnrPhos-Select-Fc-3.7080.7080.3.dta																	No	0	0	0	0
P04075	ALDOA_HUMAN	Fructose-bisphosphate aldolase A	10307	1019.86481	2.99704	3056.572602	3056.566589	1.96723998155512	0	42.45	Ctrl_B	1	260	289	R	TVPPAVTGITFLSGGQSEEEASINLNAINK	C		3214.8135	MSA_TB_EnrPhos-Select-Fc-3.6759.6759.3.dta																	No	0	0	0	0
P04075	ALDOA_HUMAN	Fructose-bisphosphate aldolase A	10312	1019.86487	2.99704	3056.572782	3056.566589	2.02612958685542	0	39.15	Ctrl_B	1	260	289	R	TVPPAVTGITFLSGGQSEEEASINLNAINK	C		3281.3189	MSA_TB_EnrPhos-Select-Fc-3.6901.6901.3.dta																	No	0	0	0	0
P04075	ALDOA_HUMAN	Fructose-bisphosphate aldolase A	10320	1019.86493	2.99704	3056.572962	3056.566589	2.08501919215572	0	35.24	Ctrl_B	1	260	289	R	TVPPAVTGITFLSGGQSEEEASINLNAINK	C		3333.3515	MSA_TB_EnrPhos-Select-Fc-3.7012.7012.3.dta																	No	0	0	0	0
P04075	ALDOA_HUMAN	Fructose-bisphosphate aldolase A	10322	1019.86493	2.99704	3056.572962	3056.566589	2.08501919215572	0	28.49	Ctrl_B	1	260	289	R	TVPPAVTGITFLSGGQSEEEASINLNAINK	C		3121.4704	MSA_TB_EnrPhos-Select-Fc-3.6558.6558.3.dta																	No	0	0	0	0
P04075	ALDOA_HUMAN	Fructose-bisphosphate aldolase A	10323	1019.86499	2.99704	3056.573142	3056.566589	2.14390879745602	0	25.37	Ctrl_B	1	260	289	R	TVPPAVTGITFLSGGQSEEEASINLNAINK	C		3378.0274	MSA_TB_EnrPhos-Select-Fc-3.7107.7107.3.dta																	No	0	0	0	0
P04075	ALDOA_HUMAN	Fructose-bisphosphate aldolase A	10326	1019.86505	2.99704	3056.573322	3056.566589	2.20279840275632	0	33.47	Ctrl_B	1	260	289	R	TVPPAVTGITFLSGGQSEEEASINLNAINK	C		2953.6285	MSA_TB_EnrPhos-Select-Fc-3.6195.6195.3.dta																	No	0	0	0	0
P04075	ALDOA_HUMAN	Fructose-bisphosphate aldolase A	10329	1019.86511	2.99704	3056.573502	3056.566589	2.26168800805662	0	21.55	Ctrl_B	1	260	289	R	TVPPAVTGITFLSGGQSEEEASINLNAINK	C		2965.6786	MSA_TB_EnrPhos-Select-Fc-3.6221.6221.3.dta																	No	0	0	0	0
P04075	ALDOA_HUMAN	Fructose-bisphosphate aldolase A	10333	1019.86517	2.99704	3056.573682	3056.566589	2.32057761335691	0	48.16	Ctrl_B	1	260	289	R	TVPPAVTGITFLSGGQSEEEASINLNAINK	C		3315.9678	MSA_TB_EnrPhos-Select-Fc-3.6975.6975.3.dta																	No	0	0	0	0
P04075	ALDOA_HUMAN	Fructose-bisphosphate aldolase A	10338	1019.86523	2.99704	3056.573862	3056.566589	2.37946721865721	0	23.5	Ctrl_B	1	260	289	R	TVPPAVTGITFLSGGQSEEEASINLNAINK	C		3304.8833	MSA_TB_EnrPhos-Select-Fc-3.6951.6951.3.dta																	No	0	0	0	0
P04075	ALDOA_HUMAN	Fructose-bisphosphate aldolase A	10339	1019.86523	2.99704	3056.573862	3056.566589	2.37946721865721	0	43.09	Ctrl_B	1	260	289	R	TVPPAVTGITFLSGGQSEEEASINLNAINK	C		2981.86	MSA_TB_EnrPhos-Select-Fc-3.6256.6256.3.dta																	No	0	0	0	0
P04075	ALDOA_HUMAN	Fructose-bisphosphate aldolase A	10341	1019.86523	2.99704	3056.573862	3056.566589	2.37946721865721	0	46.01	Ctrl_B	1	260	289	R	TVPPAVTGITFLSGGQSEEEASINLNAINK	C		3249.7324	MSA_TB_EnrPhos-Select-Fc-3.6834.6834.3.dta																	No	0	0	0	0
P04075	ALDOA_HUMAN	Fructose-bisphosphate aldolase A	10352	1019.86542	2.99704	3056.574432	3056.566589	2.56595096867564	0	26.67	Ctrl_B	1	260	289	R	TVPPAVTGITFLSGGQSEEEASINLNAINK	C		3180.3619	MSA_TB_EnrPhos-Select-Fc-3.6685.6685.3.dta																	No	0	0	0	0
P04075	ALDOA_HUMAN	Fructose-bisphosphate aldolase A	10368	1019.8659	2.99704	3056.575872	3056.566589	3.03706781107803	0	33.03	Ctrl_B	1	260	289	R	TVPPAVTGITFLSGGQSEEEASINLNAINK	C		3352.1015	MSA_TB_EnrPhos-Select-Fc-3.7052.7052.3.dta																	No	0	0	0	0
P00390	GSHR_HUMAN	Glutathione reductase, mitochondrial	10746	1080.21081	2.9972	3237.610602	3237.605453	1.59037290825628	0	38.92	Ctrl_B	1	48	81	R	QEPQPQGPPPAAGAVASYDYLVIGGGSGGLASAR	R		2687.6305	MSA_TB_EnrPhos-Select-Fc-3.5628.5628.3.dta																	No	0	0	0	0
P00390	GSHR_HUMAN	Glutathione reductase, mitochondrial	10752	1080.21252	2.9972	3237.615732	3237.605453	3.17487728177554	0	52.9	Ctrl_B	1	48	81	R	QEPQPQGPPPAAGAVASYDYLVIGGGSGGLASAR	R		2706.2618	MSA_TB_EnrPhos-Select-Fc-3.5668.5668.3.dta																	No	0	0	0	0
P05787	K2C8_HUMAN	Keratin, type II cytoskeletal 8	11180	1309.02295	2.99769	3924.047022	3924.041534	1.3985580815686	0	50.03	Ctrl_B	1	48	88	R	GGLGGGYGGASGMGGITAVTVNQSLLSPLVLEVDPNIQAVR	T		3696.3703	MSA_TB_EnrPhos-Select-Fc-3.7776.7776.3.dta																	No	0	0	0	0
P05787	K2C8_HUMAN	Keratin, type II cytoskeletal 8	11181	1309.02307	2.99769	3924.047382	3924.041534	1.49030022978017	0	76.02	Ctrl_B	1	48	88	R	GGLGGGYGGASGMGGITAVTVNQSLLSPLVLEVDPNIQAVR	T		3681.362	MSA_TB_EnrPhos-Select-Fc-3.7745.7745.3.dta																	No	0	0	0	0
P05787	K2C8_HUMAN	Keratin, type II cytoskeletal 8	11183	982.01916	3.9959	3924.047536	3924.041534	1.52954548214536	0	46.27	Ctrl_B	1	48	88	R	GGLGGGYGGASGMGGITAVTVNQSLLSPLVLEVDPNIQAVR	T		3655.0337	MSA_TB_EnrPhos-Select-Fc-3.7690.7690.4.dta																	No	0	0	0	0
P05787	K2C8_HUMAN	Keratin, type II cytoskeletal 8	11185	1309.02319	2.99769	3924.047742	3924.041534	1.58204237799174	0	45.2	Ctrl_B	1	48	88	R	GGLGGGYGGASGMGGITAVTVNQSLLSPLVLEVDPNIQAVR	T		3716.5171	MSA_TB_EnrPhos-Select-Fc-3.7818.7818.3.dta																	No	0	0	0	0
P05787	K2C8_HUMAN	Keratin, type II cytoskeletal 8	11197	1309.02392	2.99769	3924.049932	3924.041534	2.14014044631742	0	76.55	Ctrl_B	1	48	88	R	GGLGGGYGGASGMGGITAVTVNQSLLSPLVLEVDPNIQAVR	T		3657.4141	MSA_TB_EnrPhos-Select-Fc-3.7695.7695.3.dta																	No	0	0	0	0
P05787	K2C8_HUMAN	Keratin, type II cytoskeletal 8	11199	1309.02405	2.99769	3924.050322	3924.041534	2.23952777358525	0	66.67	Ctrl_B	1	48	88	R	GGLGGGYGGASGMGGITAVTVNQSLLSPLVLEVDPNIQAVR	T		3670.3529	MSA_TB_EnrPhos-Select-Fc-3.7722.7722.3.dta																	No	0	0	0	0
P05787	K2C8_HUMAN	Keratin, type II cytoskeletal 8	11204	1309.02429	2.99769	3924.051042	3924.041534	2.42301207000838	0	40.67	Ctrl_B	1	48	88	R	GGLGGGYGGASGMGGITAVTVNQSLLSPLVLEVDPNIQAVR	T		3732.3933	MSA_TB_EnrPhos-Select-Fc-3.7851.7851.3.dta																	No	0	0	0	0
P05787	K2C8_HUMAN	Keratin, type II cytoskeletal 8	11207	1309.02454	2.99769	3924.051792	3924.041534	2.6141415453719	0	37.07	Ctrl_B	1	48	88	R	GGLGGGYGGASGMGGITAVTVNQSLLSPLVLEVDPNIQAVR	T		3821.8143	MSA_TB_EnrPhos-Select-Fc-3.8035.8035.3.dta																	No	0	0	0	0
P05787	K2C8_HUMAN	Keratin, type II cytoskeletal 8	11215	1309.02588	2.99769	3924.055812	3924.041534	3.63859553381168	0	52.9	Ctrl_B	1	48	88	R	GGLGGGYGGASGMGGITAVTVNQSLLSPLVLEVDPNIQAVR	T		3646.1037	MSA_TB_EnrPhos-Select-Fc-3.7671.7671.3.dta																	No	0	0	0	0
P42167	LAP2B_HUMAN	Lamina-associated polypeptide 2, isoforms beta/gamma	10017	977.16553	2.99691	2928.474762	2928.474991	-0.0781976970680705	0	36.56	Ctrl_B	2	270	297	R	IDGPVISESTPIAETIMASSNESLVVNR	V		2876.0867	MSA_TB_EnrPhos-Select-Fc-4.5954.5954.3.dta																	No	0	0	0	0
P42167	LAP2B_HUMAN	Lamina-associated polypeptide 2, isoforms beta/gamma	10019	977.16632	2.99691	2928.477132	2928.474991	0.731097245671434	0	38.2	Ctrl_B	2	270	297	R	IDGPVISESTPIAETIMASSNESLVVNR	V		2841.3721	MSA_TB_EnrPhos-Select-Fc-4.5880.5880.3.dta																	No	0	0	0	0
P42167	LAP2B_HUMAN	Lamina-associated polypeptide 2, isoforms beta/gamma	10020	977.16638	2.99691	2928.477312	2928.474991	0.792562684356579	0	27.43	Ctrl_B	2	270	297	R	IDGPVISESTPIAETIMASSNESLVVNR	V		2908.8349	MSA_TB_EnrPhos-Select-Fc-4.6024.6024.3.dta																	No	0	0	0	0
P42167	LAP2B_HUMAN	Lamina-associated polypeptide 2, isoforms beta/gamma	10021	977.16699	2.99691	2928.479142	2928.474991	1.41746131104065	0	41.55	Ctrl_B	2	270	297	R	IDGPVISESTPIAETIMASSNESLVVNR	V		2851.3792	MSA_TB_EnrPhos-Select-Fc-4.5901.5901.3.dta																	No	0	0	0	0
P42167	LAP2B_HUMAN	Lamina-associated polypeptide 2, isoforms beta/gamma	10022	977.16705	2.99691	2928.479322	2928.474991	1.47892674972579	0	35.48	Ctrl_B	2	270	297	R	IDGPVISESTPIAETIMASSNESLVVNR	V		2864.5127	MSA_TB_EnrPhos-Select-Fc-4.5929.5929.3.dta																	No	0	0	0	0
P42167	LAP2B_HUMAN	Lamina-associated polypeptide 2, isoforms beta/gamma	10023	977.16748	2.99691	2928.480612	2928.474991	1.91942906019914	0	30.01	Ctrl_B	2	270	297	R	IDGPVISESTPIAETIMASSNESLVVNR	V		2828.1881	MSA_TB_EnrPhos-Select-Fc-4.5852.5852.3.dta																	No	0	0	0	0
P42167	LAP2B_HUMAN	Lamina-associated polypeptide 2, isoforms beta/gamma	10024	1465.24805	1.99863	2928.481548	2928.474991	2.23904934148612	0	63.48	Ctrl_B	2	270	297	R	IDGPVISESTPIAETIMASSNESLVVNR	V		2839.9145	MSA_TB_EnrPhos-Select-Fc-4.5877.5877.2.dta																	No	0	0	0	0
P42167	LAP2B_HUMAN	Lamina-associated polypeptide 2, isoforms beta/gamma	10025	1465.24914	1.99863	2928.483728	2928.474991	2.98346409887785	0	59.13	Ctrl_B	2	270	297	R	IDGPVISESTPIAETIMASSNESLVVNR	V		2859.6458	MSA_TB_EnrPhos-Select-Fc-4.5919.5919.2.dta																	No	0	0	0	0
P07237	PDIA1_HUMAN	Protein disulfide-isomerase	10028	979.17016	2.99691	2934.488652	2934.486237	0.822971997441375	0	59.96	Ctrl_B	2	133	162	R	TGPAATTLPDGAAAESLVESSEVAVIGFFK	D		3834.3387	MSA_TB_EnrPhos-Select-Fc-4.7983.7983.3.dta																	No	0	0	0	0
P07237	PDIA1_HUMAN	Protein disulfide-isomerase	10030	979.17151	2.99691	2934.492702	2934.486237	2.20311137207581	0	59.63	Ctrl_B	2	133	162	R	TGPAATTLPDGAAAESLVESSEVAVIGFFK	D		3871.7128	MSA_TB_EnrPhos-Select-Fc-4.8059.8059.3.dta																	No	0	0	0	0
P07237	PDIA1_HUMAN	Protein disulfide-isomerase	10031	979.17169	2.99691	2934.493242	2934.486237	2.38712995536041	0	51.51	Ctrl_B	2	133	162	R	TGPAATTLPDGAAAESLVESSEVAVIGFFK	D		3909.7083	MSA_TB_EnrPhos-Select-Fc-4.8136.8136.3.dta																	No	0	0	0	0
P07237	PDIA1_HUMAN	Protein disulfide-isomerase	10032	979.17193	2.99691	2934.493962	2934.486237	2.63248806640653	0	45.33	Ctrl_B	2	133	162	R	TGPAATTLPDGAAAESLVESSEVAVIGFFK	D		3846.019	MSA_TB_EnrPhos-Select-Fc-4.8007.8007.3.dta																	No	0	0	0	0
P07237	PDIA1_HUMAN	Protein disulfide-isomerase	10033	979.17193	2.99691	2934.493962	2934.486237	2.63248806640653	0	54.14	Ctrl_B	2	133	162	R	TGPAATTLPDGAAAESLVESSEVAVIGFFK	D		3857.633	MSA_TB_EnrPhos-Select-Fc-4.8031.8031.3.dta																	No	0	0	0	0
P07237	PDIA1_HUMAN	Protein disulfide-isomerase	10034	979.17255	2.99691	2934.495822	2934.486237	3.26632985322402	0	65.96	Ctrl_B	2	133	162	R	TGPAATTLPDGAAAESLVESSEVAVIGFFK	D		3881.5719	MSA_TB_EnrPhos-Select-Fc-4.8079.8079.3.dta																	No	0	0	0	0
P07237	PDIA1_HUMAN	Protein disulfide-isomerase	10035	979.17285	2.99691	2934.496722	2934.486237	3.57302749203168	0	61.29	Ctrl_B	2	133	162	R	TGPAATTLPDGAAAESLVESSEVAVIGFFK	D		3896.6253	MSA_TB_EnrPhos-Select-Fc-4.8110.8110.3.dta																	No	0	0	0	0
P08107	HSP71_HUMAN	Heat shock 70 kDa protein 1A/1B	10108	1001.16949	2.99698	3000.486642	3000.486877	-0.078320622488467	0	37.07	Ctrl_B	2	129	155	K	EIAEAYLGYPVTNAVITVPAYFNDSQR	Q		3038.6155	MSA_TB_EnrPhos-Select-Fc-4.6303.6303.3.dta																	No	0	0	0	0
P08107	HSP71_HUMAN	Heat shock 70 kDa protein 1A/1B	10109	1001.17078	2.99698	3000.490512	3000.486877	1.21147005437516	0	63.02	Ctrl_B	2	129	155	K	EIAEAYLGYPVTNAVITVPAYFNDSQR	Q		3027.4649	MSA_TB_EnrPhos-Select-Fc-4.6279.6279.3.dta																	No	0	0	0	0
P08107	HSP71_HUMAN	Heat shock 70 kDa protein 1A/1B	10110	1001.17163	2.99698	3000.493062	3000.486877	2.06133212832807	0	58.54	Ctrl_B	2	129	155	K	EIAEAYLGYPVTNAVITVPAYFNDSQR	Q		2999.7907	MSA_TB_EnrPhos-Select-Fc-4.6220.6220.3.dta																	No	0	0	0	0
P08107	HSP71_HUMAN	Heat shock 70 kDa protein 1A/1B	10111	1001.17169	2.99698	3000.493242	3000.486877	2.12132239236824	0	42.87	Ctrl_B	2	129	155	K	EIAEAYLGYPVTNAVITVPAYFNDSQR	Q		3014.3286	MSA_TB_EnrPhos-Select-Fc-4.6251.6251.3.dta																	No	0	0	0	0
P50991	TCPD_HUMAN	T-complex protein 1 subunit delta	10169	1010.85388	2.99701	3029.539812	3029.537918	0.625177849314826	0	38.21	Ctrl_B	2	453	481	R	AFADAMEVIPSTLAENAGLNPISTVTELR	N		3350.3347	MSA_TB_EnrPhos-Select-Fc-4.6966.6966.3.dta																	No	0	0	0	0
P50991	TCPD_HUMAN	T-complex protein 1 subunit delta	10170	1010.85406	2.99701	3029.540352	3029.537918	0.803422853872275	0	44.04	Ctrl_B	2	453	481	R	AFADAMEVIPSTLAENAGLNPISTVTELR	N		3388.2804	MSA_TB_EnrPhos-Select-Fc-4.7047.7047.3.dta																	No	0	0	0	0
P50991	TCPD_HUMAN	T-complex protein 1 subunit delta	10171	1010.85406	2.99701	3029.540352	3029.537918	0.803422853872275	0	49.56	Ctrl_B	2	453	481	R	AFADAMEVIPSTLAENAGLNPISTVTELR	N		3362.0561	MSA_TB_EnrPhos-Select-Fc-4.6991.6991.3.dta																	No	0	0	0	0
P50991	TCPD_HUMAN	T-complex protein 1 subunit delta	10172	1010.85474	2.99701	3029.542392	3029.537918	1.47679287103927	0	41.43	Ctrl_B	2	453	481	R	AFADAMEVIPSTLAENAGLNPISTVTELR	N		3398.6406	MSA_TB_EnrPhos-Select-Fc-4.7069.7069.3.dta																	No	0	0	0	0
P50991	TCPD_HUMAN	T-complex protein 1 subunit delta	10173	1010.85486	2.99701	3029.542752	3029.537918	1.59562287407757	0	53.23	Ctrl_B	2	453	481	R	AFADAMEVIPSTLAENAGLNPISTVTELR	N		3373.6578	MSA_TB_EnrPhos-Select-Fc-4.7016.7016.3.dta																	No	0	0	0	0
P04075	ALDOA_HUMAN	Fructose-bisphosphate aldolase A	10179	1019.86066	2.99704	3056.560152	3056.566589	-2.10595771843182	0	43.02	Ctrl_B	2	260	289	R	TVPPAVTGITFLSGGQSEEEASINLNAINK	C		2814.1085	MSA_TB_EnrPhos-Select-Fc-4.5823.5823.3.dta																	No	0	0	0	0
P04075	ALDOA_HUMAN	Fructose-bisphosphate aldolase A	10183	1019.86236	2.99704	3056.565252	3056.566589	-0.437418901639604	0	36.61	Ctrl_B	2	260	289	R	TVPPAVTGITFLSGGQSEEEASINLNAINK	C		5017.8468	MSA_TB_EnrPhos-Select-Fc-4.9757.9757.3.dta																	No	0	0	0	0
P04075	ALDOA_HUMAN	Fructose-bisphosphate aldolase A	10186	1019.86267	2.99704	3056.566182	3056.566589	-0.133155940871801	0	50.42	Ctrl_B	2	260	289	R	TVPPAVTGITFLSGGQSEEEASINLNAINK	C		5199.6809	MSA_TB_EnrPhos-Select-Fc-4.10000.10000.3.dta																	No	0	0	0	0
P04075	ALDOA_HUMAN	Fructose-bisphosphate aldolase A	10187	1019.86273	2.99704	3056.566362	3056.566589	-0.0742663355715017	0	42.95	Ctrl_B	2	260	289	R	TVPPAVTGITFLSGGQSEEEASINLNAINK	C		5037.4374	MSA_TB_EnrPhos-Select-Fc-4.9783.9783.3.dta																	No	0	0	0	0
P04075	ALDOA_HUMAN	Fructose-bisphosphate aldolase A	10189	1019.86285	2.99704	3056.566722	3056.566589	0.0435128750290962	0	43.36	Ctrl_B	2	260	289	R	TVPPAVTGITFLSGGQSEEEASINLNAINK	C		4639.1284	MSA_TB_EnrPhos-Select-Fc-4.9227.9227.3.dta																	No	0	0	0	0
P04075	ALDOA_HUMAN	Fructose-bisphosphate aldolase A	10191	1019.86291	2.99704	3056.566902	3056.566589	0.102402480329395	0	52.42	Ctrl_B	2	260	289	R	TVPPAVTGITFLSGGQSEEEASINLNAINK	C		4925.4922	MSA_TB_EnrPhos-Select-Fc-4.9631.9631.3.dta																	No	0	0	0	0
P04075	ALDOA_HUMAN	Fructose-bisphosphate aldolase A	10192	1019.86297	2.99704	3056.567082	3056.566589	0.161292085629694	0	44.71	Ctrl_B	2	260	289	R	TVPPAVTGITFLSGGQSEEEASINLNAINK	C		4808.0078	MSA_TB_EnrPhos-Select-Fc-4.9468.9468.3.dta																	No	0	0	0	0
P04075	ALDOA_HUMAN	Fructose-bisphosphate aldolase A	10193	1019.86297	2.99704	3056.567082	3056.566589	0.161292085629694	0	34.49	Ctrl_B	2	260	289	R	TVPPAVTGITFLSGGQSEEEASINLNAINK	C		2827.7521	MSA_TB_EnrPhos-Select-Fc-4.5851.5851.3.dta																	No	0	0	0	0
P04075	ALDOA_HUMAN	Fructose-bisphosphate aldolase A	10194	1019.8631	2.99704	3056.567472	3056.566589	0.288886230496601	0	35.22	Ctrl_B	2	260	289	R	TVPPAVTGITFLSGGQSEEEASINLNAINK	C		4721.8164	MSA_TB_EnrPhos-Select-Fc-4.9345.9345.3.dta																	No	0	0	0	0
P04075	ALDOA_HUMAN	Fructose-bisphosphate aldolase A	10196	1019.8631	2.99704	3056.567472	3056.566589	0.288886230496601	0	46.63	Ctrl_B	2	260	289	R	TVPPAVTGITFLSGGQSEEEASINLNAINK	C		3763.6788	MSA_TB_EnrPhos-Select-Fc-4.7837.7837.3.dta																	No	0	0	0	0
P04075	ALDOA_HUMAN	Fructose-bisphosphate aldolase A	10198	1019.86316	2.99704	3056.567652	3056.566589	0.3477758357969	0	51.62	Ctrl_B	2	260	289	R	TVPPAVTGITFLSGGQSEEEASINLNAINK	C		5158.174	MSA_TB_EnrPhos-Select-Fc-4.9944.9944.3.dta																	No	0	0	0	0
P04075	ALDOA_HUMAN	Fructose-bisphosphate aldolase A	10199	1019.86316	2.99704	3056.567652	3056.566589	0.3477758357969	0	46.59	Ctrl_B	2	260	289	R	TVPPAVTGITFLSGGQSEEEASINLNAINK	C		3802.2818	MSA_TB_EnrPhos-Select-Fc-4.7916.7916.3.dta																	No	0	0	0	0
P04075	ALDOA_HUMAN	Fructose-bisphosphate aldolase A	10200	1019.86316	2.99704	3056.567652	3056.566589	0.3477758357969	0	45.51	Ctrl_B	2	260	289	R	TVPPAVTGITFLSGGQSEEEASINLNAINK	C		2840.9318	MSA_TB_EnrPhos-Select-Fc-4.5879.5879.3.dta																	No	0	0	0	0
P04075	ALDOA_HUMAN	Fructose-bisphosphate aldolase A	10201	1019.86334	2.99704	3056.568192	3056.566589	0.524444651697797	0	51.69	Ctrl_B	2	260	289	R	TVPPAVTGITFLSGGQSEEEASINLNAINK	C		4907.4749	MSA_TB_EnrPhos-Select-Fc-4.9607.9607.3.dta																	No	0	0	0	0
P04075	ALDOA_HUMAN	Fructose-bisphosphate aldolase A	10206	1019.86346	2.99704	3056.568552	3056.566589	0.642223862298394	0	54.95	Ctrl_B	2	260	289	R	TVPPAVTGITFLSGGQSEEEASINLNAINK	C		4952.3217	MSA_TB_EnrPhos-Select-Fc-4.9667.9667.3.dta																	No	0	0	0	0
P04075	ALDOA_HUMAN	Fructose-bisphosphate aldolase A	10207	1019.86346	2.99704	3056.568552	3056.566589	0.642223862298394	0	38.95	Ctrl_B	2	260	289	R	TVPPAVTGITFLSGGQSEEEASINLNAINK	C		2979.8663	MSA_TB_EnrPhos-Select-Fc-4.6177.6177.3.dta																	No	0	0	0	0
P04075	ALDOA_HUMAN	Fructose-bisphosphate aldolase A	10208	1019.86352	2.99704	3056.568732	3056.566589	0.701113467598693	0	56.67	Ctrl_B	2	260	289	R	TVPPAVTGITFLSGGQSEEEASINLNAINK	C		3225.2839	MSA_TB_EnrPhos-Select-Fc-4.6701.6701.3.dta																	No	0	0	0	0
P04075	ALDOA_HUMAN	Fructose-bisphosphate aldolase A	10210	1019.86359	2.99704	3056.568942	3056.566589	0.769818007016524	0	34.32	Ctrl_B	2	260	289	R	TVPPAVTGITFLSGGQSEEEASINLNAINK	C		3546.026	MSA_TB_EnrPhos-Select-Fc-4.7381.7381.3.dta																	No	0	0	0	0
P04075	ALDOA_HUMAN	Fructose-bisphosphate aldolase A	10212	1019.86359	2.99704	3056.568942	3056.566589	0.769818007016524	0	45.72	Ctrl_B	2	260	289	R	TVPPAVTGITFLSGGQSEEEASINLNAINK	C		3270.6292	MSA_TB_EnrPhos-Select-Fc-4.6797.6797.3.dta																	No	0	0	0	0
P04075	ALDOA_HUMAN	Fructose-bisphosphate aldolase A	10214	1019.86365	2.99704	3056.569122	3056.566589	0.828707612316823	0	62.28	Ctrl_B	2	260	289	R	TVPPAVTGITFLSGGQSEEEASINLNAINK	C		5147.9355	MSA_TB_EnrPhos-Select-Fc-4.9930.9930.3.dta																	No	0	0	0	0
P04075	ALDOA_HUMAN	Fructose-bisphosphate aldolase A	10215	1019.86365	2.99704	3056.569122	3056.566589	0.828707612316823	0	43.44	Ctrl_B	2	260	289	R	TVPPAVTGITFLSGGQSEEEASINLNAINK	C		5049.9245	MSA_TB_EnrPhos-Select-Fc-4.9800.9800.3.dta																	No	0	0	0	0
P04075	ALDOA_HUMAN	Fructose-bisphosphate aldolase A	10216	1019.86365	2.99704	3056.569122	3056.566589	0.828707612316823	0	62.47	Ctrl_B	2	260	289	R	TVPPAVTGITFLSGGQSEEEASINLNAINK	C		4504.9967	MSA_TB_EnrPhos-Select-Fc-4.9041.9041.3.dta																	No	0	0	0	0
P04075	ALDOA_HUMAN	Fructose-bisphosphate aldolase A	10217	1019.86365	2.99704	3056.569122	3056.566589	0.828707612316823	0	48.24	Ctrl_B	2	260	289	R	TVPPAVTGITFLSGGQSEEEASINLNAINK	C		3676.5735	MSA_TB_EnrPhos-Select-Fc-4.7656.7656.3.dta																	No	0	0	0	0
P04075	ALDOA_HUMAN	Fructose-bisphosphate aldolase A	10218	1019.86365	2.99704	3056.569122	3056.566589	0.828707612316823	0	39.67	Ctrl_B	2	260	289	R	TVPPAVTGITFLSGGQSEEEASINLNAINK	C		2799.4926	MSA_TB_EnrPhos-Select-Fc-4.5792.5792.3.dta																	No	0	0	0	0
P04075	ALDOA_HUMAN	Fructose-bisphosphate aldolase A	10219	1019.86365	2.99704	3056.569122	3056.566589	0.828707612316823	0	40.18	Ctrl_B	2	260	289	R	TVPPAVTGITFLSGGQSEEEASINLNAINK	C		2879.3713	MSA_TB_EnrPhos-Select-Fc-4.5961.5961.3.dta																	No	0	0	0	0
P04075	ALDOA_HUMAN	Fructose-bisphosphate aldolase A	10220	1019.86365	2.99704	3056.569122	3056.566589	0.828707612316823	0	62.48	Ctrl_B	2	260	289	R	TVPPAVTGITFLSGGQSEEEASINLNAINK	C		3303.6266	MSA_TB_EnrPhos-Select-Fc-4.6867.6867.3.dta																	No	0	0	0	0
P04075	ALDOA_HUMAN	Fructose-bisphosphate aldolase A	10223	1019.86377	2.99704	3056.569482	3056.566589	0.946486822917421	0	47.55	Ctrl_B	2	260	289	R	TVPPAVTGITFLSGGQSEEEASINLNAINK	C		3363.8884	MSA_TB_EnrPhos-Select-Fc-4.6995.6995.3.dta																	No	0	0	0	0
P04075	ALDOA_HUMAN	Fructose-bisphosphate aldolase A	10224	1019.86377	2.99704	3056.569482	3056.566589	0.946486822917421	0	42.19	Ctrl_B	2	260	289	R	TVPPAVTGITFLSGGQSEEEASINLNAINK	C		3836.8294	MSA_TB_EnrPhos-Select-Fc-4.7988.7988.3.dta																	No	0	0	0	0
P04075	ALDOA_HUMAN	Fructose-bisphosphate aldolase A	10225	1019.86377	2.99704	3056.569482	3056.566589	0.946486822917421	0	26.35	Ctrl_B	2	260	289	R	TVPPAVTGITFLSGGQSEEEASINLNAINK	C		3082.7881	MSA_TB_EnrPhos-Select-Fc-4.6397.6397.3.dta																	No	0	0	0	0
P04075	ALDOA_HUMAN	Fructose-bisphosphate aldolase A	10226	1019.86377	2.99704	3056.569482	3056.566589	0.946486822917421	0	47.19	Ctrl_B	2	260	289	R	TVPPAVTGITFLSGGQSEEEASINLNAINK	C		2941.3255	MSA_TB_EnrPhos-Select-Fc-4.6094.6094.3.dta																	No	0	0	0	0
P04075	ALDOA_HUMAN	Fructose-bisphosphate aldolase A	10227	1019.86383	2.99704	3056.569662	3056.566589	1.00537642821772	0	45.66	Ctrl_B	2	260	289	R	TVPPAVTGITFLSGGQSEEEASINLNAINK	C		4579.239	MSA_TB_EnrPhos-Select-Fc-4.9144.9144.3.dta																	No	0	0	0	0
P04075	ALDOA_HUMAN	Fructose-bisphosphate aldolase A	10230	1019.86389	2.99704	3056.569842	3056.566589	1.06426603351802	0	52.89	Ctrl_B	2	260	289	R	TVPPAVTGITFLSGGQSEEEASINLNAINK	C		3946.6553	MSA_TB_EnrPhos-Select-Fc-4.8205.8205.3.dta																	No	0	0	0	0
P04075	ALDOA_HUMAN	Fructose-bisphosphate aldolase A	10234	1019.86395	2.99704	3056.57002199999	3056.566589	1.12315563881832	0	38.91	Ctrl_B	2	260	289	R	TVPPAVTGITFLSGGQSEEEASINLNAINK	C		5270.5152	MSA_TB_EnrPhos-Select-Fc-4.10096.10096.3.dta																	No	0	0	0	0
P04075	ALDOA_HUMAN	Fructose-bisphosphate aldolase A	10235	1019.86401	2.99704	3056.570202	3056.566589	1.18204524411862	0	51.43	Ctrl_B	2	260	289	R	TVPPAVTGITFLSGGQSEEEASINLNAINK	C		3441.6946	MSA_TB_EnrPhos-Select-Fc-4.7160.7160.3.dta																	No	0	0	0	0
P04075	ALDOA_HUMAN	Fructose-bisphosphate aldolase A	10236	1019.86401	2.99704	3056.570202	3056.566589	1.18204524411862	0	33.27	Ctrl_B	2	260	289	R	TVPPAVTGITFLSGGQSEEEASINLNAINK	C		2853.3142	MSA_TB_EnrPhos-Select-Fc-4.5905.5905.3.dta																	No	0	0	0	0
P04075	ALDOA_HUMAN	Fructose-bisphosphate aldolase A	10238	1019.86407	2.99704	3056.570382	3056.566589	1.24093484941892	0	40.84	Ctrl_B	2	260	289	R	TVPPAVTGITFLSGGQSEEEASINLNAINK	C		3626.9111	MSA_TB_EnrPhos-Select-Fc-4.7552.7552.3.dta																	No	0	0	0	0
P04075	ALDOA_HUMAN	Fructose-bisphosphate aldolase A	10239	1019.86413	2.99704	3056.570562	3056.566589	1.29982445471921	0	51.36	Ctrl_B	2	260	289	R	TVPPAVTGITFLSGGQSEEEASINLNAINK	C		3716.1392	MSA_TB_EnrPhos-Select-Fc-4.7738.7738.3.dta																	No	0	0	0	0
P04075	ALDOA_HUMAN	Fructose-bisphosphate aldolase A	10240	1019.86413	2.99704	3056.570562	3056.566589	1.29982445471921	0	53.98	Ctrl_B	2	260	289	R	TVPPAVTGITFLSGGQSEEEASINLNAINK	C		2953.0561	MSA_TB_EnrPhos-Select-Fc-4.6119.6119.3.dta																	No	0	0	0	0
P04075	ALDOA_HUMAN	Fructose-bisphosphate aldolase A	10241	1019.86413	2.99704	3056.570562	3056.566589	1.29982445471921	0	39.68	Ctrl_B	2	260	289	R	TVPPAVTGITFLSGGQSEEEASINLNAINK	C		3027.0518	MSA_TB_EnrPhos-Select-Fc-4.6278.6278.3.dta																	No	0	0	0	0
P04075	ALDOA_HUMAN	Fructose-bisphosphate aldolase A	10242	1019.86413	2.99704	3056.570562	3056.566589	1.29982445471921	0	46.6	Ctrl_B	2	260	289	R	TVPPAVTGITFLSGGQSEEEASINLNAINK	C		3509.5845	MSA_TB_EnrPhos-Select-Fc-4.7304.7304.3.dta																	No	0	0	0	0
P04075	ALDOA_HUMAN	Fructose-bisphosphate aldolase A	10243	1019.86413	2.99704	3056.570562	3056.566589	1.29982445471921	0	44.31	Ctrl_B	2	260	289	R	TVPPAVTGITFLSGGQSEEEASINLNAINK	C		3037.7485	MSA_TB_EnrPhos-Select-Fc-4.6301.6301.3.dta																	No	0	0	0	0
P04075	ALDOA_HUMAN	Fructose-bisphosphate aldolase A	10244	1019.86413	2.99704	3056.570562	3056.566589	1.29982445471921	0	42.38	Ctrl_B	2	260	289	R	TVPPAVTGITFLSGGQSEEEASINLNAINK	C		3154.3796	MSA_TB_EnrPhos-Select-Fc-4.6550.6550.3.dta																	No	0	0	0	0
P04075	ALDOA_HUMAN	Fructose-bisphosphate aldolase A	10245	1019.86413	2.99704	3056.570562	3056.566589	1.29982445471921	0	57.95	Ctrl_B	2	260	289	R	TVPPAVTGITFLSGGQSEEEASINLNAINK	C		2892.8909	MSA_TB_EnrPhos-Select-Fc-4.5990.5990.3.dta																	No	0	0	0	0
P04075	ALDOA_HUMAN	Fructose-bisphosphate aldolase A	10246	1019.86413	2.99704	3056.570562	3056.566589	1.29982445471921	0	48.14	Ctrl_B	2	260	289	R	TVPPAVTGITFLSGGQSEEEASINLNAINK	C		3316.852	MSA_TB_EnrPhos-Select-Fc-4.6895.6895.3.dta																	No	0	0	0	0
P04075	ALDOA_HUMAN	Fructose-bisphosphate aldolase A	10249	1019.8642	2.99704	3056.570772	3056.566589	1.36852899428582	0	49.32	Ctrl_B	2	260	289	R	TVPPAVTGITFLSGGQSEEEASINLNAINK	C		3664.9947	MSA_TB_EnrPhos-Select-Fc-4.7632.7632.3.dta																	No	0	0	0	0
P04075	ALDOA_HUMAN	Fructose-bisphosphate aldolase A	10250	1019.8642	2.99704	3056.570772	3056.566589	1.36852899428582	0	55.22	Ctrl_B	2	260	289	R	TVPPAVTGITFLSGGQSEEEASINLNAINK	C		3485.52	MSA_TB_EnrPhos-Select-Fc-4.7253.7253.3.dta																	No	0	0	0	0
P04075	ALDOA_HUMAN	Fructose-bisphosphate aldolase A	10251	1019.8642	2.99704	3056.570772	3056.566589	1.36852899428582	0	43.43	Ctrl_B	2	260	289	R	TVPPAVTGITFLSGGQSEEEASINLNAINK	C		3143.1336	MSA_TB_EnrPhos-Select-Fc-4.6526.6526.3.dta																	No	0	0	0	0
P04075	ALDOA_HUMAN	Fructose-bisphosphate aldolase A	10252	1019.86426	2.99704	3056.570952	3056.566589	1.42741859958612	0	52.94	Ctrl_B	2	260	289	R	TVPPAVTGITFLSGGQSEEEASINLNAINK	C		4543.7857	MSA_TB_EnrPhos-Select-Fc-4.9095.9095.3.dta																	No	0	0	0	0
P04075	ALDOA_HUMAN	Fructose-bisphosphate aldolase A	10253	1019.86426	2.99704	3056.570952	3056.566589	1.42741859958612	0	51.02	Ctrl_B	2	260	289	R	TVPPAVTGITFLSGGQSEEEASINLNAINK	C		3408.0623	MSA_TB_EnrPhos-Select-Fc-4.7089.7089.3.dta																	No	0	0	0	0
P04075	ALDOA_HUMAN	Fructose-bisphosphate aldolase A	10254	1019.86426	2.99704	3056.570952	3056.566589	1.42741859958612	0	44.77	Ctrl_B	2	260	289	R	TVPPAVTGITFLSGGQSEEEASINLNAINK	C		4665.1425	MSA_TB_EnrPhos-Select-Fc-4.9263.9263.3.dta																	No	0	0	0	0
P04075	ALDOA_HUMAN	Fructose-bisphosphate aldolase A	10255	1019.86426	2.99704	3056.570952	3056.566589	1.42741859958612	0	45.45	Ctrl_B	2	260	289	R	TVPPAVTGITFLSGGQSEEEASINLNAINK	C		2964.1028	MSA_TB_EnrPhos-Select-Fc-4.6143.6143.3.dta																	No	0	0	0	0
P04075	ALDOA_HUMAN	Fructose-bisphosphate aldolase A	10256	1019.86426	2.99704	3056.570952	3056.566589	1.42741859958612	0	42.81	Ctrl_B	2	260	289	R	TVPPAVTGITFLSGGQSEEEASINLNAINK	C		2866.4076	MSA_TB_EnrPhos-Select-Fc-4.5933.5933.3.dta																	No	0	0	0	0
P04075	ALDOA_HUMAN	Fructose-bisphosphate aldolase A	10257	1019.86426	2.99704	3056.570952	3056.566589	1.42741859958612	0	53.84	Ctrl_B	2	260	289	R	TVPPAVTGITFLSGGQSEEEASINLNAINK	C		3189.9867	MSA_TB_EnrPhos-Select-Fc-4.6626.6626.3.dta																	No	0	0	0	0
P04075	ALDOA_HUMAN	Fructose-bisphosphate aldolase A	10258	1019.86426	2.99704	3056.570952	3056.566589	1.42741859958612	0	41.15	Ctrl_B	2	260	289	R	TVPPAVTGITFLSGGQSEEEASINLNAINK	C		3129.046	MSA_TB_EnrPhos-Select-Fc-4.6496.6496.3.dta																	No	0	0	0	0
P04075	ALDOA_HUMAN	Fructose-bisphosphate aldolase A	10261	1019.86432	2.99704	3056.571132	3056.566589	1.48630820488642	0	47.31	Ctrl_B	2	260	289	R	TVPPAVTGITFLSGGQSEEEASINLNAINK	C		3740.1009	MSA_TB_EnrPhos-Select-Fc-4.7788.7788.3.dta																	No	0	0	0	0
P04075	ALDOA_HUMAN	Fructose-bisphosphate aldolase A	10262	1019.86432	2.99704	3056.571132	3056.566589	1.48630820488642	0	40.89	Ctrl_B	2	260	289	R	TVPPAVTGITFLSGGQSEEEASINLNAINK	C		4015.2531	MSA_TB_EnrPhos-Select-Fc-4.8329.8329.3.dta																	No	0	0	0	0
P04075	ALDOA_HUMAN	Fructose-bisphosphate aldolase A	10264	1019.86438	2.99704	3056.571312	3056.566589	1.54519781018672	0	37.77	Ctrl_B	2	260	289	R	TVPPAVTGITFLSGGQSEEEASINLNAINK	C		5238.1401	MSA_TB_EnrPhos-Select-Fc-4.10053.10053.3.dta																	No	0	0	0	0
P04075	ALDOA_HUMAN	Fructose-bisphosphate aldolase A	10265	1019.86438	2.99704	3056.571312	3056.566589	1.54519781018672	0	51.5	Ctrl_B	2	260	289	R	TVPPAVTGITFLSGGQSEEEASINLNAINK	C		5117.0497	MSA_TB_EnrPhos-Select-Fc-4.9889.9889.3.dta																	No	0	0	0	0
P04075	ALDOA_HUMAN	Fructose-bisphosphate aldolase A	10267	1019.86438	2.99704	3056.571312	3056.566589	1.54519781018672	0	49.96	Ctrl_B	2	260	289	R	TVPPAVTGITFLSGGQSEEEASINLNAINK	C		3498.6898	MSA_TB_EnrPhos-Select-Fc-4.7281.7281.3.dta																	No	0	0	0	0
P04075	ALDOA_HUMAN	Fructose-bisphosphate aldolase A	10268	1019.86438	2.99704	3056.571312	3056.566589	1.54519781018672	0	49.28	Ctrl_B	2	260	289	R	TVPPAVTGITFLSGGQSEEEASINLNAINK	C		3777.5805	MSA_TB_EnrPhos-Select-Fc-4.7866.7866.3.dta																	No	0	0	0	0
P04075	ALDOA_HUMAN	Fructose-bisphosphate aldolase A	10269	1019.86438	2.99704	3056.571312	3056.566589	1.54519781018672	0	35.73	Ctrl_B	2	260	289	R	TVPPAVTGITFLSGGQSEEEASINLNAINK	C		3165.1191	MSA_TB_EnrPhos-Select-Fc-4.6573.6573.3.dta																	No	0	0	0	0
P04075	ALDOA_HUMAN	Fructose-bisphosphate aldolase A	10270	1019.86438	2.99704	3056.571312	3056.566589	1.54519781018672	0	49.68	Ctrl_B	2	260	289	R	TVPPAVTGITFLSGGQSEEEASINLNAINK	C		3454.0807	MSA_TB_EnrPhos-Select-Fc-4.7186.7186.3.dta																	No	0	0	0	0
P04075	ALDOA_HUMAN	Fructose-bisphosphate aldolase A	10271	1019.86438	2.99704	3056.571312	3056.566589	1.54519781018672	0	48.84	Ctrl_B	2	260	289	R	TVPPAVTGITFLSGGQSEEEASINLNAINK	C		3005.4209	MSA_TB_EnrPhos-Select-Fc-4.6232.6232.3.dta																	No	0	0	0	0
P04075	ALDOA_HUMAN	Fructose-bisphosphate aldolase A	10272	1019.86444	2.99704	3056.571492	3056.566589	1.60408741548702	0	46.32	Ctrl_B	2	260	289	R	TVPPAVTGITFLSGGQSEEEASINLNAINK	C		5131.4107	MSA_TB_EnrPhos-Select-Fc-4.9908.9908.3.dta																	No	0	0	0	0
P04075	ALDOA_HUMAN	Fructose-bisphosphate aldolase A	10273	1019.86444	2.99704	3056.571492	3056.566589	1.60408741548702	0	40.42	Ctrl_B	2	260	289	R	TVPPAVTGITFLSGGQSEEEASINLNAINK	C		4595.4101	MSA_TB_EnrPhos-Select-Fc-4.9167.9167.3.dta																	No	0	0	0	0
P04075	ALDOA_HUMAN	Fructose-bisphosphate aldolase A	10274	1019.86444	2.99704	3056.571492	3056.566589	1.60408741548702	0	39.97	Ctrl_B	2	260	289	R	TVPPAVTGITFLSGGQSEEEASINLNAINK	C		3814.1948	MSA_TB_EnrPhos-Select-Fc-4.7941.7941.3.dta																	No	0	0	0	0
P04075	ALDOA_HUMAN	Fructose-bisphosphate aldolase A	10275	1019.86444	2.99704	3056.571492	3056.566589	1.60408741548702	0	47.94	Ctrl_B	2	260	289	R	TVPPAVTGITFLSGGQSEEEASINLNAINK	C		3534.1424	MSA_TB_EnrPhos-Select-Fc-4.7356.7356.3.dta																	No	0	0	0	0
P04075	ALDOA_HUMAN	Fructose-bisphosphate aldolase A	10276	1019.8645	2.99704	3056.571672	3056.566589	1.66297702078732	0	37.76	Ctrl_B	2	260	289	R	TVPPAVTGITFLSGGQSEEEASINLNAINK	C		4128.3399	MSA_TB_EnrPhos-Select-Fc-4.8511.8511.3.dta																	No	0	0	0	0
P04075	ALDOA_HUMAN	Fructose-bisphosphate aldolase A	10277	1019.8645	2.99704	3056.571672	3056.566589	1.66297702078732	0	34.23	Ctrl_B	2	260	289	R	TVPPAVTGITFLSGGQSEEEASINLNAINK	C		2764.6838	MSA_TB_EnrPhos-Select-Fc-4.5718.5718.3.dta																	No	0	0	0	0
P04075	ALDOA_HUMAN	Fructose-bisphosphate aldolase A	10278	1019.8645	2.99704	3056.571672	3056.566589	1.66297702078732	0	50.49	Ctrl_B	2	260	289	R	TVPPAVTGITFLSGGQSEEEASINLNAINK	C		2929.2527	MSA_TB_EnrPhos-Select-Fc-4.6068.6068.3.dta																	No	0	0	0	0
P04075	ALDOA_HUMAN	Fructose-bisphosphate aldolase A	10279	1019.8645	2.99704	3056.571672	3056.566589	1.66297702078732	0	42.88	Ctrl_B	2	260	289	R	TVPPAVTGITFLSGGQSEEEASINLNAINK	C		3072.0503	MSA_TB_EnrPhos-Select-Fc-4.6374.6374.3.dta																	No	0	0	0	0
P04075	ALDOA_HUMAN	Fructose-bisphosphate aldolase A	10280	1019.86456	2.99704	3056.571852	3056.566589	1.72186662608762	0	41.35	Ctrl_B	2	260	289	R	TVPPAVTGITFLSGGQSEEEASINLNAINK	C		4628.1479	MSA_TB_EnrPhos-Select-Fc-4.9212.9212.3.dta																	No	0	0	0	0
P04075	ALDOA_HUMAN	Fructose-bisphosphate aldolase A	10282	1019.86456	2.99704	3056.571852	3056.566589	1.72186662608762	0	52.43	Ctrl_B	2	260	289	R	TVPPAVTGITFLSGGQSEEEASINLNAINK	C		3396.8349	MSA_TB_EnrPhos-Select-Fc-4.7065.7065.3.dta																	No	0	0	0	0
P04075	ALDOA_HUMAN	Fructose-bisphosphate aldolase A	10283	1019.86456	2.99704	3056.571852	3056.566589	1.72186662608762	0	57.34	Ctrl_B	2	260	289	R	TVPPAVTGITFLSGGQSEEEASINLNAINK	C		3605.6136	MSA_TB_EnrPhos-Select-Fc-4.7507.7507.3.dta																	No	0	0	0	0
P04075	ALDOA_HUMAN	Fructose-bisphosphate aldolase A	10284	1019.86456	2.99704	3056.571852	3056.566589	1.72186662608762	0	44.81	Ctrl_B	2	260	289	R	TVPPAVTGITFLSGGQSEEEASINLNAINK	C		3117.2938	MSA_TB_EnrPhos-Select-Fc-4.6471.6471.3.dta																	No	0	0	0	0
P04075	ALDOA_HUMAN	Fructose-bisphosphate aldolase A	10285	1019.86456	2.99704	3056.571852	3056.566589	1.72186662608762	0	59.94	Ctrl_B	2	260	289	R	TVPPAVTGITFLSGGQSEEEASINLNAINK	C		3701.0241	MSA_TB_EnrPhos-Select-Fc-4.7707.7707.3.dta																	No	0	0	0	0
P04075	ALDOA_HUMAN	Fructose-bisphosphate aldolase A	10286	1019.86456	2.99704	3056.571852	3056.566589	1.72186662608762	0	46.12	Ctrl_B	2	260	289	R	TVPPAVTGITFLSGGQSEEEASINLNAINK	C		2990.4325	MSA_TB_EnrPhos-Select-Fc-4.6200.6200.3.dta																	No	0	0	0	0
P04075	ALDOA_HUMAN	Fructose-bisphosphate aldolase A	10287	1019.86462	2.99704	3056.572032	3056.566589	1.78075623138791	0	56.74	Ctrl_B	2	260	289	R	TVPPAVTGITFLSGGQSEEEASINLNAINK	C		4850.5349	MSA_TB_EnrPhos-Select-Fc-4.9530.9530.3.dta																	No	0	0	0	0
P04075	ALDOA_HUMAN	Fructose-bisphosphate aldolase A	10288	1019.86462	2.99704	3056.572032	3056.566589	1.78075623138791	0	43	Ctrl_B	2	260	289	R	TVPPAVTGITFLSGGQSEEEASINLNAINK	C		2787.1346	MSA_TB_EnrPhos-Select-Fc-4.5766.5766.3.dta																	No	0	0	0	0
P04075	ALDOA_HUMAN	Fructose-bisphosphate aldolase A	10289	1019.86468	2.99704	3056.572212	3056.566589	1.83964583668821	0	43.87	Ctrl_B	2	260	289	R	TVPPAVTGITFLSGGQSEEEASINLNAINK	C		3386.4048	MSA_TB_EnrPhos-Select-Fc-4.7043.7043.3.dta																	No	0	0	0	0
P04075	ALDOA_HUMAN	Fructose-bisphosphate aldolase A	10290	1019.86468	2.99704	3056.572212	3056.566589	1.83964583668821	0	37.13	Ctrl_B	2	260	289	R	TVPPAVTGITFLSGGQSEEEASINLNAINK	C		3852.3966	MSA_TB_EnrPhos-Select-Fc-4.8020.8020.3.dta																	No	0	0	0	0
P04075	ALDOA_HUMAN	Fructose-bisphosphate aldolase A	10291	1019.86468	2.99704	3056.572212	3056.566589	1.83964583668821	0	37.02	Ctrl_B	2	260	289	R	TVPPAVTGITFLSGGQSEEEASINLNAINK	C		3639.3148	MSA_TB_EnrPhos-Select-Fc-4.7578.7578.3.dta																	No	0	0	0	0
P04075	ALDOA_HUMAN	Fructose-bisphosphate aldolase A	10292	1019.86468	2.99704	3056.572212	3056.566589	1.83964583668821	0	38.93	Ctrl_B	2	260	289	R	TVPPAVTGITFLSGGQSEEEASINLNAINK	C		3259.8068	MSA_TB_EnrPhos-Select-Fc-4.6774.6774.3.dta																	No	0	0	0	0
P04075	ALDOA_HUMAN	Fructose-bisphosphate aldolase A	10295	1019.86475	2.99704	3056.572422	3056.566589	1.90835037625482	0	40.43	Ctrl_B	2	260	289	R	TVPPAVTGITFLSGGQSEEEASINLNAINK	C		4819.3435	MSA_TB_EnrPhos-Select-Fc-4.9486.9486.3.dta																	No	0	0	0	0
P04075	ALDOA_HUMAN	Fructose-bisphosphate aldolase A	10296	1019.86475	2.99704	3056.572422	3056.566589	1.90835037625482	0	49.43	Ctrl_B	2	260	289	R	TVPPAVTGITFLSGGQSEEEASINLNAINK	C		3727.176	MSA_TB_EnrPhos-Select-Fc-4.7761.7761.3.dta																	No	0	0	0	0
P04075	ALDOA_HUMAN	Fructose-bisphosphate aldolase A	10298	1019.86475	2.99704	3056.572422	3056.566589	1.90835037625482	0	53.96	Ctrl_B	2	260	289	R	TVPPAVTGITFLSGGQSEEEASINLNAINK	C		4568.2857	MSA_TB_EnrPhos-Select-Fc-4.9128.9128.3.dta																	No	0	0	0	0
P04075	ALDOA_HUMAN	Fructose-bisphosphate aldolase A	10299	1019.86475	2.99704	3056.572422	3056.566589	1.90835037625482	0	58.87	Ctrl_B	2	260	289	R	TVPPAVTGITFLSGGQSEEEASINLNAINK	C		3654.0579	MSA_TB_EnrPhos-Select-Fc-4.7609.7609.3.dta																	No	0	0	0	0
P04075	ALDOA_HUMAN	Fructose-bisphosphate aldolase A	10300	1019.86475	2.99704	3056.572422	3056.566589	1.90835037625482	0	46.92	Ctrl_B	2	260	289	R	TVPPAVTGITFLSGGQSEEEASINLNAINK	C		3880.6109	MSA_TB_EnrPhos-Select-Fc-4.8077.8077.3.dta																	No	0	0	0	0
P04075	ALDOA_HUMAN	Fructose-bisphosphate aldolase A	10301	1019.86475	2.99704	3056.572422	3056.566589	1.90835037625482	0	42.26	Ctrl_B	2	260	289	R	TVPPAVTGITFLSGGQSEEEASINLNAINK	C		3247.0294	MSA_TB_EnrPhos-Select-Fc-4.6747.6747.3.dta																	No	0	0	0	0
P04075	ALDOA_HUMAN	Fructose-bisphosphate aldolase A	10302	1019.86475	2.99704	3056.572422	3056.566589	1.90835037625482	0	38.75	Ctrl_B	2	260	289	R	TVPPAVTGITFLSGGQSEEEASINLNAINK	C		3330.0809	MSA_TB_EnrPhos-Select-Fc-4.6923.6923.3.dta																	No	0	0	0	0
P04075	ALDOA_HUMAN	Fructose-bisphosphate aldolase A	10303	1019.86475	2.99704	3056.572422	3056.566589	1.90835037625482	0	43.33	Ctrl_B	2	260	289	R	TVPPAVTGITFLSGGQSEEEASINLNAINK	C		3375.0831	MSA_TB_EnrPhos-Select-Fc-4.7019.7019.3.dta																	No	0	0	0	0
P04075	ALDOA_HUMAN	Fructose-bisphosphate aldolase A	10304	1019.86475	2.99704	3056.572422	3056.566589	1.90835037625482	0	61.05	Ctrl_B	2	260	289	R	TVPPAVTGITFLSGGQSEEEASINLNAINK	C		3060.3864	MSA_TB_EnrPhos-Select-Fc-4.6349.6349.3.dta																	No	0	0	0	0
P04075	ALDOA_HUMAN	Fructose-bisphosphate aldolase A	10305	1019.86475	2.99704	3056.572422	3056.566589	1.90835037625482	0	52.29	Ctrl_B	2	260	289	R	TVPPAVTGITFLSGGQSEEEASINLNAINK	C		2904.161	MSA_TB_EnrPhos-Select-Fc-4.6014.6014.3.dta																	No	0	0	0	0
P04075	ALDOA_HUMAN	Fructose-bisphosphate aldolase A	10308	1019.86481	2.99704	3056.572602	3056.566589	1.96723998155512	0	55.1	Ctrl_B	2	260	289	R	TVPPAVTGITFLSGGQSEEEASINLNAINK	C		3557.409	MSA_TB_EnrPhos-Select-Fc-4.7405.7405.3.dta																	No	0	0	0	0
P04075	ALDOA_HUMAN	Fructose-bisphosphate aldolase A	10309	1019.86481	2.99704	3056.572602	3056.566589	1.96723998155512	0	44.62	Ctrl_B	2	260	289	R	TVPPAVTGITFLSGGQSEEEASINLNAINK	C		3016.2264	MSA_TB_EnrPhos-Select-Fc-4.6255.6255.3.dta																	No	0	0	0	0
P04075	ALDOA_HUMAN	Fructose-bisphosphate aldolase A	10310	1019.86481	2.99704	3056.572602	3056.566589	1.96723998155512	0	51.88	Ctrl_B	2	260	289	R	TVPPAVTGITFLSGGQSEEEASINLNAINK	C		3352.624	MSA_TB_EnrPhos-Select-Fc-4.6971.6971.3.dta																	No	0	0	0	0
P04075	ALDOA_HUMAN	Fructose-bisphosphate aldolase A	10311	1019.86481	2.99704	3056.572602	3056.566589	1.96723998155512	0	46.83	Ctrl_B	2	260	289	R	TVPPAVTGITFLSGGQSEEEASINLNAINK	C		3616.0204	MSA_TB_EnrPhos-Select-Fc-4.7529.7529.3.dta																	No	0	0	0	0
P04075	ALDOA_HUMAN	Fructose-bisphosphate aldolase A	10313	1019.86487	2.99704	3056.572782	3056.566589	2.02612958685542	0	39.51	Ctrl_B	2	260	289	R	TVPPAVTGITFLSGGQSEEEASINLNAINK	C		3419.4657	MSA_TB_EnrPhos-Select-Fc-4.7113.7113.3.dta																	No	0	0	0	0
P04075	ALDOA_HUMAN	Fructose-bisphosphate aldolase A	10314	1019.86487	2.99704	3056.572782	3056.566589	2.02612958685542	0	49.77	Ctrl_B	2	260	289	R	TVPPAVTGITFLSGGQSEEEASINLNAINK	C		3281.1026	MSA_TB_EnrPhos-Select-Fc-4.6819.6819.3.dta																	No	0	0	0	0
P04075	ALDOA_HUMAN	Fructose-bisphosphate aldolase A	10315	1019.86487	2.99704	3056.572782	3056.566589	2.02612958685542	0	41.25	Ctrl_B	2	260	289	R	TVPPAVTGITFLSGGQSEEEASINLNAINK	C		3106.1653	MSA_TB_EnrPhos-Select-Fc-4.6447.6447.3.dta																	No	0	0	0	0
P04075	ALDOA_HUMAN	Fructose-bisphosphate aldolase A	10316	1019.86487	2.99704	3056.572782	3056.566589	2.02612958685542	0	44.58	Ctrl_B	2	260	289	R	TVPPAVTGITFLSGGQSEEEASINLNAINK	C		3292.8619	MSA_TB_EnrPhos-Select-Fc-4.6844.6844.3.dta																	No	0	0	0	0
P04075	ALDOA_HUMAN	Fructose-bisphosphate aldolase A	10317	1019.86493	2.99704	3056.572962	3056.566589	2.08501919215572	0	57.26	Ctrl_B	2	260	289	R	TVPPAVTGITFLSGGQSEEEASINLNAINK	C		4999.9736	MSA_TB_EnrPhos-Select-Fc-4.9733.9733.3.dta																	No	0	0	0	0
P04075	ALDOA_HUMAN	Fructose-bisphosphate aldolase A	10318	1019.86493	2.99704	3056.572962	3056.566589	2.08501919215572	0	49.12	Ctrl_B	2	260	289	R	TVPPAVTGITFLSGGQSEEEASINLNAINK	C		4975.6371	MSA_TB_EnrPhos-Select-Fc-4.9700.9700.3.dta																	No	0	0	0	0
P04075	ALDOA_HUMAN	Fructose-bisphosphate aldolase A	10319	1019.86493	2.99704	3056.572962	3056.566589	2.08501919215572	0	47.28	Ctrl_B	2	260	289	R	TVPPAVTGITFLSGGQSEEEASINLNAINK	C		4750.8378	MSA_TB_EnrPhos-Select-Fc-4.9385.9385.3.dta																	No	0	0	0	0
P04075	ALDOA_HUMAN	Fructose-bisphosphate aldolase A	10321	1019.86493	2.99704	3056.572962	3056.566589	2.08501919215572	0	60.89	Ctrl_B	2	260	289	R	TVPPAVTGITFLSGGQSEEEASINLNAINK	C		4708.421	MSA_TB_EnrPhos-Select-Fc-4.9324.9324.3.dta																	No	0	0	0	0
P04075	ALDOA_HUMAN	Fructose-bisphosphate aldolase A	10324	1019.86499	2.99704	3056.573142	3056.566589	2.14390879745602	0	43.16	Ctrl_B	2	260	289	R	TVPPAVTGITFLSGGQSEEEASINLNAINK	C		3430.3973	MSA_TB_EnrPhos-Select-Fc-4.7136.7136.3.dta																	No	0	0	0	0
P04075	ALDOA_HUMAN	Fructose-bisphosphate aldolase A	10325	1019.86505	2.99704	3056.573322	3056.566589	2.20279840275632	0	48.15	Ctrl_B	2	260	289	R	TVPPAVTGITFLSGGQSEEEASINLNAINK	C		3689.8935	MSA_TB_EnrPhos-Select-Fc-4.7684.7684.3.dta																	No	0	0	0	0
P04075	ALDOA_HUMAN	Fructose-bisphosphate aldolase A	10327	1019.86505	2.99704	3056.573322	3056.566589	2.20279840275632	0	60.38	Ctrl_B	2	260	289	R	TVPPAVTGITFLSGGQSEEEASINLNAINK	C		3594.777	MSA_TB_EnrPhos-Select-Fc-4.7484.7484.3.dta																	No	0	0	0	0
P04075	ALDOA_HUMAN	Fructose-bisphosphate aldolase A	10328	1019.86505	2.99704	3056.573322	3056.566589	2.20279840275632	0	56.69	Ctrl_B	2	260	289	R	TVPPAVTGITFLSGGQSEEEASINLNAINK	C		3341.3125	MSA_TB_EnrPhos-Select-Fc-4.6947.6947.3.dta																	No	0	0	0	0
P04075	ALDOA_HUMAN	Fructose-bisphosphate aldolase A	10330	1019.86511	2.99704	3056.573502	3056.566589	2.26168800805662	0	32.62	Ctrl_B	2	260	289	R	TVPPAVTGITFLSGGQSEEEASINLNAINK	C		3235.7668	MSA_TB_EnrPhos-Select-Fc-4.6723.6723.3.dta																	No	0	0	0	0
P04075	ALDOA_HUMAN	Fructose-bisphosphate aldolase A	10331	1019.86511	2.99704	3056.573502	3056.566589	2.26168800805662	0	43.05	Ctrl_B	2	260	289	R	TVPPAVTGITFLSGGQSEEEASINLNAINK	C		3475.197	MSA_TB_EnrPhos-Select-Fc-4.7231.7231.3.dta																	No	0	0	0	0
P04075	ALDOA_HUMAN	Fructose-bisphosphate aldolase A	10332	1019.86511	2.99704	3056.573502	3056.566589	2.26168800805662	0	41.43	Ctrl_B	2	260	289	R	TVPPAVTGITFLSGGQSEEEASINLNAINK	C		3049.0183	MSA_TB_EnrPhos-Select-Fc-4.6325.6325.3.dta																	No	0	0	0	0
P04075	ALDOA_HUMAN	Fructose-bisphosphate aldolase A	10334	1019.86517	2.99704	3056.573682	3056.566589	2.32057761335691	0	55.72	Ctrl_B	2	260	289	R	TVPPAVTGITFLSGGQSEEEASINLNAINK	C		3825.6531	MSA_TB_EnrPhos-Select-Fc-4.7965.7965.3.dta																	No	0	0	0	0
P04075	ALDOA_HUMAN	Fructose-bisphosphate aldolase A	10335	1019.86517	2.99704	3056.573682	3056.566589	2.32057761335691	0	34.7	Ctrl_B	2	260	289	R	TVPPAVTGITFLSGGQSEEEASINLNAINK	C		3922.0276	MSA_TB_EnrPhos-Select-Fc-4.8160.8160.3.dta																	No	0	0	0	0
P04075	ALDOA_HUMAN	Fructose-bisphosphate aldolase A	10336	1019.86517	2.99704	3056.573682	3056.566589	2.32057761335691	0	53.34	Ctrl_B	2	260	289	R	TVPPAVTGITFLSGGQSEEEASINLNAINK	C		3214.0174	MSA_TB_EnrPhos-Select-Fc-4.6677.6677.3.dta																	No	0	0	0	0
P04075	ALDOA_HUMAN	Fructose-bisphosphate aldolase A	10337	1019.86523	2.99704	3056.573862	3056.566589	2.37946721865721	0	48.67	Ctrl_B	2	260	289	R	TVPPAVTGITFLSGGQSEEEASINLNAINK	C		4698.0615	MSA_TB_EnrPhos-Select-Fc-4.9308.9308.3.dta																	No	0	0	0	0
P04075	ALDOA_HUMAN	Fructose-bisphosphate aldolase A	10340	1019.86523	2.99704	3056.573862	3056.566589	2.37946721865721	0	48.5	Ctrl_B	2	260	289	R	TVPPAVTGITFLSGGQSEEEASINLNAINK	C		3578.7144	MSA_TB_EnrPhos-Select-Fc-4.7450.7450.3.dta																	No	0	0	0	0
P04075	ALDOA_HUMAN	Fructose-bisphosphate aldolase A	10342	1019.86523	2.99704	3056.573862	3056.566589	2.37946721865721	0	40.33	Ctrl_B	2	260	289	R	TVPPAVTGITFLSGGQSEEEASINLNAINK	C		3862.8991	MSA_TB_EnrPhos-Select-Fc-4.8042.8042.3.dta																	No	0	0	0	0
P04075	ALDOA_HUMAN	Fructose-bisphosphate aldolase A	10343	1019.86523	2.99704	3056.573862	3056.566589	2.37946721865721	0	44.03	Ctrl_B	2	260	289	R	TVPPAVTGITFLSGGQSEEEASINLNAINK	C		3203.1227	MSA_TB_EnrPhos-Select-Fc-4.6654.6654.3.dta																	No	0	0	0	0
P04075	ALDOA_HUMAN	Fructose-bisphosphate aldolase A	10344	1019.86523	2.99704	3056.573862	3056.566589	2.37946721865721	0	37.74	Ctrl_B	2	260	289	R	TVPPAVTGITFLSGGQSEEEASINLNAINK	C		3894.3018	MSA_TB_EnrPhos-Select-Fc-4.8105.8105.3.dta																	No	0	0	0	0
P04075	ALDOA_HUMAN	Fructose-bisphosphate aldolase A	10345	1019.86529	2.99704	3056.574042	3056.566589	2.43835682395751	0	36.91	Ctrl_B	2	260	289	R	TVPPAVTGITFLSGGQSEEEASINLNAINK	C		5214.205	MSA_TB_EnrPhos-Select-Fc-4.10020.10020.3.dta																	No	0	0	0	0
P04075	ALDOA_HUMAN	Fructose-bisphosphate aldolase A	10346	1019.86529	2.99704	3056.574042	3056.566589	2.43835682395751	0	42.3	Ctrl_B	2	260	289	R	TVPPAVTGITFLSGGQSEEEASINLNAINK	C		3567.8298	MSA_TB_EnrPhos-Select-Fc-4.7427.7427.3.dta																	No	0	0	0	0
P04075	ALDOA_HUMAN	Fructose-bisphosphate aldolase A	10347	1019.86529	2.99704	3056.574042	3056.566589	2.43835682395751	0	56.46	Ctrl_B	2	260	289	R	TVPPAVTGITFLSGGQSEEEASINLNAINK	C		3753.0512	MSA_TB_EnrPhos-Select-Fc-4.7815.7815.3.dta																	No	0	0	0	0
P04075	ALDOA_HUMAN	Fructose-bisphosphate aldolase A	10348	1019.86536	2.99704	3056.574252	3056.566589	2.50706136337534	0	56.17	Ctrl_B	2	260	289	R	TVPPAVTGITFLSGGQSEEEASINLNAINK	C		5253.5268	MSA_TB_EnrPhos-Select-Fc-4.10073.10073.3.dta																	No	0	0	0	0
P04075	ALDOA_HUMAN	Fructose-bisphosphate aldolase A	10349	1019.86536	2.99704	3056.574252	3056.566589	2.50706136337534	0	30.91	Ctrl_B	2	260	289	R	TVPPAVTGITFLSGGQSEEEASINLNAINK	C		4420.3129	MSA_TB_EnrPhos-Select-Fc-4.8926.8926.3.dta																	No	0	0	0	0
P04075	ALDOA_HUMAN	Fructose-bisphosphate aldolase A	10350	1019.86536	2.99704	3056.574252	3056.566589	2.50706136337534	0	43.31	Ctrl_B	2	260	289	R	TVPPAVTGITFLSGGQSEEEASINLNAINK	C		3464.8427	MSA_TB_EnrPhos-Select-Fc-4.7209.7209.3.dta																	No	0	0	0	0
P04075	ALDOA_HUMAN	Fructose-bisphosphate aldolase A	10351	1019.86536	2.99704	3056.574252	3056.566589	2.50706136337534	0	39.09	Ctrl_B	2	260	289	R	TVPPAVTGITFLSGGQSEEEASINLNAINK	C		3176.3885	MSA_TB_EnrPhos-Select-Fc-4.6597.6597.3.dta																	No	0	0	0	0
P04075	ALDOA_HUMAN	Fructose-bisphosphate aldolase A	10353	1019.86542	2.99704	3056.574432	3056.566589	2.56595096867564	0	39.61	Ctrl_B	2	260	289	R	TVPPAVTGITFLSGGQSEEEASINLNAINK	C		3788.2196	MSA_TB_EnrPhos-Select-Fc-4.7887.7887.3.dta																	No	0	0	0	0
P04075	ALDOA_HUMAN	Fructose-bisphosphate aldolase A	10354	1019.86548	2.99704	3056.574612	3056.566589	2.62484057397594	0	47.36	Ctrl_B	2	260	289	R	TVPPAVTGITFLSGGQSEEEASINLNAINK	C		4199.1212	MSA_TB_EnrPhos-Select-Fc-4.8612.8612.3.dta																	No	0	0	0	0
P04075	ALDOA_HUMAN	Fructose-bisphosphate aldolase A	10355	1019.86554	2.99704	3056.574792	3056.566589	2.68373017927624	0	37.58	Ctrl_B	2	260	289	R	TVPPAVTGITFLSGGQSEEEASINLNAINK	C		4331.8006	MSA_TB_EnrPhos-Select-Fc-4.8803.8803.3.dta																	No	0	0	0	0
P04075	ALDOA_HUMAN	Fructose-bisphosphate aldolase A	10356	1019.86554	2.99704	3056.574792	3056.566589	2.68373017927624	0	51.25	Ctrl_B	2	260	289	R	TVPPAVTGITFLSGGQSEEEASINLNAINK	C		4681.8838	MSA_TB_EnrPhos-Select-Fc-4.9285.9285.3.dta																	No	0	0	0	0
P04075	ALDOA_HUMAN	Fructose-bisphosphate aldolase A	10357	1019.86566	2.99704	3056.575152	3056.566589	2.80150938987684	0	34.39	Ctrl_B	2	260	289	R	TVPPAVTGITFLSGGQSEEEASINLNAINK	C		4321.2091	MSA_TB_EnrPhos-Select-Fc-4.8789.8789.3.dta																	No	0	0	0	0
P04075	ALDOA_HUMAN	Fructose-bisphosphate aldolase A	10358	1019.86566	2.99704	3056.575152	3056.566589	2.80150938987684	0	58.18	Ctrl_B	2	260	289	R	TVPPAVTGITFLSGGQSEEEASINLNAINK	C		4491.4036	MSA_TB_EnrPhos-Select-Fc-4.9023.9023.3.dta																	No	0	0	0	0
P04075	ALDOA_HUMAN	Fructose-bisphosphate aldolase A	10359	1019.86566	2.99704	3056.575152	3056.566589	2.80150938987684	0	38.41	Ctrl_B	2	260	289	R	TVPPAVTGITFLSGGQSEEEASINLNAINK	C		3909.3107	MSA_TB_EnrPhos-Select-Fc-4.8135.8135.3.dta																	No	0	0	0	0
P04075	ALDOA_HUMAN	Fructose-bisphosphate aldolase A	10360	1019.86566	2.99704	3056.575152	3056.566589	2.80150938987684	0	34.84	Ctrl_B	2	260	289	R	TVPPAVTGITFLSGGQSEEEASINLNAINK	C		3095.404	MSA_TB_EnrPhos-Select-Fc-4.6424.6424.3.dta																	No	0	0	0	0
P04075	ALDOA_HUMAN	Fructose-bisphosphate aldolase A	10361	1019.86566	2.99704	3056.575152	3056.566589	2.80150938987684	0	40.7	Ctrl_B	2	260	289	R	TVPPAVTGITFLSGGQSEEEASINLNAINK	C		2776.841	MSA_TB_EnrPhos-Select-Fc-4.5744.5744.3.dta																	No	0	0	0	0
P04075	ALDOA_HUMAN	Fructose-bisphosphate aldolase A	10362	1019.86578	2.99704	3056.575512	3056.566589	2.91928860047744	0	54.49	Ctrl_B	2	260	289	R	TVPPAVTGITFLSGGQSEEEASINLNAINK	C		4881.2775	MSA_TB_EnrPhos-Select-Fc-4.9572.9572.3.dta																	No	0	0	0	0
P04075	ALDOA_HUMAN	Fructose-bisphosphate aldolase A	10363	1019.86578	2.99704	3056.575512	3056.566589	2.91928860047744	0	35.17	Ctrl_B	2	260	289	R	TVPPAVTGITFLSGGQSEEEASINLNAINK	C		4080.1274	MSA_TB_EnrPhos-Select-Fc-4.8437.8437.3.dta																	No	0	0	0	0
P04075	ALDOA_HUMAN	Fructose-bisphosphate aldolase A	10364	1019.86578	2.99704	3056.575512	3056.566589	2.91928860047744	0	65.05	Ctrl_B	2	260	289	R	TVPPAVTGITFLSGGQSEEEASINLNAINK	C		4093.5934	MSA_TB_EnrPhos-Select-Fc-4.8459.8459.3.dta																	No	0	0	0	0
P04075	ALDOA_HUMAN	Fructose-bisphosphate aldolase A	10365	1019.86584	2.99704	3056.575692	3056.566589	2.97817820577773	0	46.98	Ctrl_B	2	260	289	R	TVPPAVTGITFLSGGQSEEEASINLNAINK	C		4791.8507	MSA_TB_EnrPhos-Select-Fc-4.9445.9445.3.dta																	No	0	0	0	0
P04075	ALDOA_HUMAN	Fructose-bisphosphate aldolase A	10366	1019.86584	2.99704	3056.575692	3056.566589	2.97817820577773	0	47.04	Ctrl_B	2	260	289	R	TVPPAVTGITFLSGGQSEEEASINLNAINK	C		4867.6268	MSA_TB_EnrPhos-Select-Fc-4.9553.9553.3.dta																	No	0	0	0	0
P04075	ALDOA_HUMAN	Fructose-bisphosphate aldolase A	10367	1019.86584	2.99704	3056.575692	3056.566589	2.97817820577773	0	38.81	Ctrl_B	2	260	289	R	TVPPAVTGITFLSGGQSEEEASINLNAINK	C		4028.3605	MSA_TB_EnrPhos-Select-Fc-4.8351.8351.3.dta																	No	0	0	0	0
P04075	ALDOA_HUMAN	Fructose-bisphosphate aldolase A	10369	1019.86597	2.99704	3056.576082	3056.566589	3.10577235064464	0	58.62	Ctrl_B	2	260	289	R	TVPPAVTGITFLSGGQSEEEASINLNAINK	C		4940.4392	MSA_TB_EnrPhos-Select-Fc-4.9651.9651.3.dta																	No	0	0	0	0
P04075	ALDOA_HUMAN	Fructose-bisphosphate aldolase A	10370	1019.86603	2.99704	3056.576262	3056.566589	3.16466195594494	0	45.37	Ctrl_B	2	260	289	R	TVPPAVTGITFLSGGQSEEEASINLNAINK	C		4186.8348	MSA_TB_EnrPhos-Select-Fc-4.8596.8596.3.dta																	No	0	0	0	0
P04075	ALDOA_HUMAN	Fructose-bisphosphate aldolase A	10371	1019.86603	2.99704	3056.576262	3056.566589	3.16466195594494	0	45.43	Ctrl_B	2	260	289	R	TVPPAVTGITFLSGGQSEEEASINLNAINK	C		2915.4022	MSA_TB_EnrPhos-Select-Fc-4.6038.6038.3.dta																	No	0	0	0	0
P04075	ALDOA_HUMAN	Fructose-bisphosphate aldolase A	10372	1019.86609	2.99704	3056.576442	3056.566589	3.22355156124524	0	46.2	Ctrl_B	2	260	289	R	TVPPAVTGITFLSGGQSEEEASINLNAINK	C		3521.486	MSA_TB_EnrPhos-Select-Fc-4.7329.7329.3.dta																	No	0	0	0	0
P04075	ALDOA_HUMAN	Fructose-bisphosphate aldolase A	10373	1019.86609	2.99704	3056.576442	3056.566589	3.22355156124524	0	34.98	Ctrl_B	2	260	289	R	TVPPAVTGITFLSGGQSEEEASINLNAINK	C		4001.522	MSA_TB_EnrPhos-Select-Fc-4.8304.8304.3.dta																	No	0	0	0	0
P04075	ALDOA_HUMAN	Fructose-bisphosphate aldolase A	10374	1019.86615	2.99704	3056.576622	3056.566589	3.28244116654554	0	46.85	Ctrl_B	2	260	289	R	TVPPAVTGITFLSGGQSEEEASINLNAINK	C		4962.6671	MSA_TB_EnrPhos-Select-Fc-4.9681.9681.3.dta																	No	0	0	0	0
P04075	ALDOA_HUMAN	Fructose-bisphosphate aldolase A	10375	1019.86615	2.99704	3056.576622	3056.566589	3.28244116654554	0	45.54	Ctrl_B	2	260	289	R	TVPPAVTGITFLSGGQSEEEASINLNAINK	C		4408.8046	MSA_TB_EnrPhos-Select-Fc-4.8910.8910.3.dta																	No	0	0	0	0
P04075	ALDOA_HUMAN	Fructose-bisphosphate aldolase A	10376	1019.86627	2.99704	3056.576982	3056.566589	3.40022037714614	0	34.91	Ctrl_B	2	260	289	R	TVPPAVTGITFLSGGQSEEEASINLNAINK	C		3962.7586	MSA_TB_EnrPhos-Select-Fc-4.8235.8235.3.dta																	No	0	0	0	0
P04075	ALDOA_HUMAN	Fructose-bisphosphate aldolase A	10377	1019.86627	2.99704	3056.576982	3056.566589	3.40022037714614	0	49.51	Ctrl_B	2	260	289	R	TVPPAVTGITFLSGGQSEEEASINLNAINK	C		3932.881	MSA_TB_EnrPhos-Select-Fc-4.8179.8179.3.dta																	No	0	0	0	0
P04075	ALDOA_HUMAN	Fructose-bisphosphate aldolase A	10379	1019.86633	2.99704	3056.577162	3056.566589	3.45910998244643	0	54.92	Ctrl_B	2	260	289	R	TVPPAVTGITFLSGGQSEEEASINLNAINK	C		4140.42	MSA_TB_EnrPhos-Select-Fc-4.8528.8528.3.dta																	No	0	0	0	0
P04075	ALDOA_HUMAN	Fructose-bisphosphate aldolase A	10380	1019.86639	2.99704	3056.577342	3056.566589	3.51799958774673	0	55.79	Ctrl_B	2	260	289	R	TVPPAVTGITFLSGGQSEEEASINLNAINK	C		4555.9141	MSA_TB_EnrPhos-Select-Fc-4.9111.9111.3.dta																	No	0	0	0	0
P04075	ALDOA_HUMAN	Fructose-bisphosphate aldolase A	10381	1019.86645	2.99704	3056.577522	3056.566589	3.57688919304703	0	37.85	Ctrl_B	2	260	289	R	TVPPAVTGITFLSGGQSEEEASINLNAINK	C		4732.1634	MSA_TB_EnrPhos-Select-Fc-4.9359.9359.3.dta																	No	0	0	0	0
P04075	ALDOA_HUMAN	Fructose-bisphosphate aldolase A	10382	1019.86652	2.99704	3056.577732	3056.566589	3.64559373261364	0	47.35	Ctrl_B	2	260	289	R	TVPPAVTGITFLSGGQSEEEASINLNAINK	C		4233.3555	MSA_TB_EnrPhos-Select-Fc-4.8662.8662.3.dta																	No	0	0	0	0
P04075	ALDOA_HUMAN	Fructose-bisphosphate aldolase A	10383	1019.86658	2.99704	3056.577912	3056.566589	3.70448333791394	0	43.09	Ctrl_B	2	260	289	R	TVPPAVTGITFLSGGQSEEEASINLNAINK	C		5184.57	MSA_TB_EnrPhos-Select-Fc-4.9979.9979.3.dta																	No	0	0	0	0
P04075	ALDOA_HUMAN	Fructose-bisphosphate aldolase A	10384	1019.86658	2.99704	3056.577912	3056.566589	3.70448333791394	0	41.22	Ctrl_B	2	260	289	R	TVPPAVTGITFLSGGQSEEEASINLNAINK	C		4610.4611	MSA_TB_EnrPhos-Select-Fc-4.9187.9187.3.dta																	No	0	0	0	0
P04075	ALDOA_HUMAN	Fructose-bisphosphate aldolase A	10385	1019.86676	2.99704	3056.578452	3056.566589	3.88115215381484	0	35.22	Ctrl_B	2	260	289	R	TVPPAVTGITFLSGGQSEEEASINLNAINK	C		4518.1551	MSA_TB_EnrPhos-Select-Fc-4.9059.9059.3.dta																	No	0	0	0	0
P04075	ALDOA_HUMAN	Fructose-bisphosphate aldolase A	10386	1019.86676	2.99704	3056.578452	3056.566589	3.88115215381484	0	40.95	Ctrl_B	2	260	289	R	TVPPAVTGITFLSGGQSEEEASINLNAINK	C		3974.4426	MSA_TB_EnrPhos-Select-Fc-4.8257.8257.3.dta																	No	0	0	0	0
P04075	ALDOA_HUMAN	Fructose-bisphosphate aldolase A	10387	1019.86676	2.99704	3056.578452	3056.566589	3.88115215381484	0	41.58	Ctrl_B	2	260	289	R	TVPPAVTGITFLSGGQSEEEASINLNAINK	C		4210.0268	MSA_TB_EnrPhos-Select-Fc-4.8628.8628.3.dta																	No	0	0	0	0
P04075	ALDOA_HUMAN	Fructose-bisphosphate aldolase A	10389	1019.86688	2.99704	3056.578812	3056.566589	3.99893136441543	0	43.02	Ctrl_B	2	260	289	R	TVPPAVTGITFLSGGQSEEEASINLNAINK	C		4255.1858	MSA_TB_EnrPhos-Select-Fc-4.8696.8696.3.dta																	No	0	0	0	0
P04075	ALDOA_HUMAN	Fructose-bisphosphate aldolase A	10390	1019.86688	2.99704	3056.578812	3056.566589	3.99893136441543	0	55.49	Ctrl_B	2	260	289	R	TVPPAVTGITFLSGGQSEEEASINLNAINK	C		4530.6713	MSA_TB_EnrPhos-Select-Fc-4.9076.9076.3.dta																	No	0	0	0	0
P04075	ALDOA_HUMAN	Fructose-bisphosphate aldolase A	10391	1019.86688	2.99704	3056.578812	3056.566589	3.99893136441543	0	49.29	Ctrl_B	2	260	289	R	TVPPAVTGITFLSGGQSEEEASINLNAINK	C		4445.676	MSA_TB_EnrPhos-Select-Fc-4.8961.8961.3.dta																	No	0	0	0	0
P04075	ALDOA_HUMAN	Fructose-bisphosphate aldolase A	10392	1019.86694	2.99704	3056.578992	3056.566589	4.05782096971573	0	61.49	Ctrl_B	2	260	289	R	TVPPAVTGITFLSGGQSEEEASINLNAINK	C		4243.8618	MSA_TB_EnrPhos-Select-Fc-4.8679.8679.3.dta																	No	0	0	0	0
P04075	ALDOA_HUMAN	Fructose-bisphosphate aldolase A	10393	1019.867	2.99704	3056.579172	3056.566589	4.11671057501603	0	34.69	Ctrl_B	2	260	289	R	TVPPAVTGITFLSGGQSEEEASINLNAINK	C		3986.803	MSA_TB_EnrPhos-Select-Fc-4.8279.8279.3.dta																	No	0	0	0	0
P04075	ALDOA_HUMAN	Fructose-bisphosphate aldolase A	10394	1019.86706	2.99704	3056.579352	3056.566589	4.17560018031633	0	45.99	Ctrl_B	2	260	289	R	TVPPAVTGITFLSGGQSEEEASINLNAINK	C		4162.6543	MSA_TB_EnrPhos-Select-Fc-4.8561.8561.3.dta																	No	0	0	0	0
P04075	ALDOA_HUMAN	Fructose-bisphosphate aldolase A	10395	1019.86713	2.99704	3056.579562	3056.566589	4.24430471973416	0	50.73	Ctrl_B	2	260	289	R	TVPPAVTGITFLSGGQSEEEASINLNAINK	C		4650.1075	MSA_TB_EnrPhos-Select-Fc-4.9242.9242.3.dta																	No	0	0	0	0
P04075	ALDOA_HUMAN	Fructose-bisphosphate aldolase A	10396	1019.86713	2.99704	3056.579562	3056.566589	4.24430471973416	0	42.67	Ctrl_B	2	260	289	R	TVPPAVTGITFLSGGQSEEEASINLNAINK	C		4069.1836	MSA_TB_EnrPhos-Select-Fc-4.8421.8421.3.dta																	No	0	0	0	0
P04075	ALDOA_HUMAN	Fructose-bisphosphate aldolase A	10397	1019.86719	2.99704	3056.579742	3056.566589	4.30319432503446	0	41.34	Ctrl_B	2	260	289	R	TVPPAVTGITFLSGGQSEEEASINLNAINK	C		4041.3424	MSA_TB_EnrPhos-Select-Fc-4.8375.8375.3.dta																	No	0	0	0	0
P04075	ALDOA_HUMAN	Fructose-bisphosphate aldolase A	10398	1019.86725	2.99704	3056.579922	3056.566589	4.36208393033476	0	35.64	Ctrl_B	2	260	289	R	TVPPAVTGITFLSGGQSEEEASINLNAINK	C		4368.3748	MSA_TB_EnrPhos-Select-Fc-4.8854.8854.3.dta																	No	0	0	0	0
P04075	ALDOA_HUMAN	Fructose-bisphosphate aldolase A	10399	1019.86725	2.99704	3056.579922	3056.566589	4.36208393033476	0	50.6	Ctrl_B	2	260	289	R	TVPPAVTGITFLSGGQSEEEASINLNAINK	C		4282.7487	MSA_TB_EnrPhos-Select-Fc-4.8735.8735.3.dta																	No	0	0	0	0
P04075	ALDOA_HUMAN	Fructose-bisphosphate aldolase A	10400	1019.86731	2.99704	3056.580102	3056.566589	4.42097353563506	0	36.8	Ctrl_B	2	260	289	R	TVPPAVTGITFLSGGQSEEEASINLNAINK	C		4116.6168	MSA_TB_EnrPhos-Select-Fc-4.8494.8494.3.dta																	No	0	0	0	0
P04075	ALDOA_HUMAN	Fructose-bisphosphate aldolase A	10401	1019.86737	2.99704	3056.580282	3056.566589	4.47986314093536	0	43.07	Ctrl_B	2	260	289	R	TVPPAVTGITFLSGGQSEEEASINLNAINK	C		5105.1462	MSA_TB_EnrPhos-Select-Fc-4.9873.9873.3.dta																	No	0	0	0	0
P04075	ALDOA_HUMAN	Fructose-bisphosphate aldolase A	10402	1019.86737	2.99704	3056.580282	3056.566589	4.47986314093536	0	55.4	Ctrl_B	2	260	289	R	TVPPAVTGITFLSGGQSEEEASINLNAINK	C		4762.758	MSA_TB_EnrPhos-Select-Fc-4.9402.9402.3.dta																	No	0	0	0	0
P04075	ALDOA_HUMAN	Fructose-bisphosphate aldolase A	10403	1019.86737	2.99704	3056.580282	3056.566589	4.47986314093536	0	65.09	Ctrl_B	2	260	289	R	TVPPAVTGITFLSGGQSEEEASINLNAINK	C		4462.3771	MSA_TB_EnrPhos-Select-Fc-4.8984.8984.3.dta																	No	0	0	0	0
P04075	ALDOA_HUMAN	Fructose-bisphosphate aldolase A	10404	1019.86737	2.99704	3056.580282	3056.566589	4.47986314093536	0	41.09	Ctrl_B	2	260	289	R	TVPPAVTGITFLSGGQSEEEASINLNAINK	C		4222.1367	MSA_TB_EnrPhos-Select-Fc-4.8646.8646.3.dta																	No	0	0	0	0
P04075	ALDOA_HUMAN	Fructose-bisphosphate aldolase A	10405	1019.86749	2.99704	3056.580642	3056.566589	4.59764235153595	0	44.59	Ctrl_B	2	260	289	R	TVPPAVTGITFLSGGQSEEEASINLNAINK	C		4396.9253	MSA_TB_EnrPhos-Select-Fc-4.8894.8894.3.dta																	No	0	0	0	0
P04075	ALDOA_HUMAN	Fructose-bisphosphate aldolase A	10406	1019.86755	2.99704	3056.580822	3056.566589	4.65653195683625	0	54.5	Ctrl_B	2	260	289	R	TVPPAVTGITFLSGGQSEEEASINLNAINK	C		4346.3354	MSA_TB_EnrPhos-Select-Fc-4.8823.8823.3.dta																	No	0	0	0	0
P04075	ALDOA_HUMAN	Fructose-bisphosphate aldolase A	10407	1019.86755	2.99704	3056.580822	3056.566589	4.65653195683625	0	48.56	Ctrl_B	2	260	289	R	TVPPAVTGITFLSGGQSEEEASINLNAINK	C		4269.578	MSA_TB_EnrPhos-Select-Fc-4.8717.8717.3.dta																	No	0	0	0	0
P04075	ALDOA_HUMAN	Fructose-bisphosphate aldolase A	10408	1019.86786	2.99704	3056.581752	3056.566589	4.96079491760406	0	53.46	Ctrl_B	2	260	289	R	TVPPAVTGITFLSGGQSEEEASINLNAINK	C		5224.7729	MSA_TB_EnrPhos-Select-Fc-4.10034.10034.3.dta																	No	0	0	0	0
Q8IYB3	SRRM1_HUMAN	Serine/arginine repetitive matrix protein 1	10586	1038.89307	2.99709	3113.657382	3113.660782	-1.09196223933941	0	38.87	Ctrl_B	2	836	869	K	AVAAAAAAAVTPAAIAAATTTLAQEEPVAAPEPK	K		2941.7713	MSA_TB_EnrPhos-Select-Fc-4.6095.6095.3.dta																	No	0	0	0	0
Q8IYB3	SRRM1_HUMAN	Serine/arginine repetitive matrix protein 1	10587	1038.89514	2.99709	3113.663592	3113.660782	0.902474674247933	0	41.57	Ctrl_B	2	836	869	K	AVAAAAAAAVTPAAIAAATTTLAQEEPVAAPEPK	K		2885.56	MSA_TB_EnrPhos-Select-Fc-4.5974.5974.3.dta																	No	0	0	0	0
Q8IYB3	SRRM1_HUMAN	Serine/arginine repetitive matrix protein 1	10588	1038.89538	2.99709	3113.664312	3113.660782	1.13371373669284	0	43.21	Ctrl_B	2	836	869	K	AVAAAAAAAVTPAAIAAATTTLAQEEPVAAPEPK	K		2896.6675	MSA_TB_EnrPhos-Select-Fc-4.5998.5998.3.dta																	No	0	0	0	0
Q8IYB3	SRRM1_HUMAN	Serine/arginine repetitive matrix protein 1	10589	1038.89551	2.99709	3113.664702	3113.660782	1.25896822889919	0	34.33	Ctrl_B	2	836	869	K	AVAAAAAAAVTPAAIAAATTTLAQEEPVAAPEPK	K		2931.4617	MSA_TB_EnrPhos-Select-Fc-4.6073.6073.3.dta																	No	0	0	0	0
Q8IYB3	SRRM1_HUMAN	Serine/arginine repetitive matrix protein 1	10590	779.42358	3.99483	3113.665216	3113.660782	1.42404722620376	0	62.88	Ctrl_B	2	836	869	K	AVAAAAAAAVTPAAIAAATTTLAQEEPVAAPEPK	K		2893.3116	MSA_TB_EnrPhos-Select-Fc-4.5991.5991.4.dta																	No	0	0	0	0
Q8IYB3	SRRM1_HUMAN	Serine/arginine repetitive matrix protein 1	10591	1038.89575	2.99709	3113.665422	3113.660782	1.4902072913441	0	32.67	Ctrl_B	2	836	869	K	AVAAAAAAAVTPAAIAAATTTLAQEEPVAAPEPK	K		2875.1774	MSA_TB_EnrPhos-Select-Fc-4.5952.5952.3.dta																	No	0	0	0	0
Q8IYB3	SRRM1_HUMAN	Serine/arginine repetitive matrix protein 1	10592	779.42383	3.99483	3113.666216	3113.660782	1.74521259077549	0	48.69	Ctrl_B	2	836	869	K	AVAAAAAAAVTPAAIAAATTTLAQEEPVAAPEPK	K		2904.6171	MSA_TB_EnrPhos-Select-Fc-4.6015.6015.4.dta																	No	0	0	0	0
Q8IYB3	SRRM1_HUMAN	Serine/arginine repetitive matrix protein 1	10593	779.42383	3.99483	3113.666216	3113.660782	1.74521259077549	0	39.58	Ctrl_B	2	836	869	K	AVAAAAAAAVTPAAIAAATTTLAQEEPVAAPEPK	K		2881.6878	MSA_TB_EnrPhos-Select-Fc-4.5966.5966.4.dta																	No	0	0	0	0
Q8IYB3	SRRM1_HUMAN	Serine/arginine repetitive matrix protein 1	10594	1038.89636	2.99709	3113.667252	3113.660782	2.07793990829421	0	39.08	Ctrl_B	2	836	869	K	AVAAAAAAAVTPAAIAAATTTLAQEEPVAAPEPK	K		2907.9315	MSA_TB_EnrPhos-Select-Fc-4.6022.6022.3.dta																	No	0	0	0	0
Q8IYB3	SRRM1_HUMAN	Serine/arginine repetitive matrix protein 1	10595	1038.89673	2.99709	3113.668362	3113.660782	2.43443346294546	0	20.42	Ctrl_B	2	836	869	K	AVAAAAAAAVTPAAIAAATTTLAQEEPVAAPEPK	K		2962.2241	MSA_TB_EnrPhos-Select-Fc-4.6139.6139.3.dta																	No	0	0	0	0
Q8IYB3	SRRM1_HUMAN	Serine/arginine repetitive matrix protein 1	10596	1038.89673	2.99709	3113.668362	3113.660782	2.43443346294546	0	39.65	Ctrl_B	2	836	869	K	AVAAAAAAAVTPAAIAAATTTLAQEEPVAAPEPK	K		2918.2672	MSA_TB_EnrPhos-Select-Fc-4.6044.6044.3.dta																	No	0	0	0	0
P48643	TCPE_HUMAN	T-complex protein 1 subunit epsilon	10618	1045.8435	2.99711	3134.508672	3134.508606	0.021055931999805	0	37.6	Ctrl_B	2	450	478	R	AFADALEVIPMALSENSGMNPIQTMTEVR	A		3546.4198	MSA_TB_EnrPhos-Select-Fc-4.7382.7382.3.dta																	No	0	0	0	0
Q14980	NUMA1_HUMAN	Nuclear mitotic apparatus protein 1	10700	1062.57019	2.99716	3184.688742	3184.682678	1.9041143540114	0	85.71	Ctrl_B	2	496	525	R	LTAQVASLTSELTTLNATIQQQDQELAGLK	Q		3408.9059	MSA_TB_EnrPhos-Select-Fc-4.7091.7091.3.dta																	No	0	0	0	0
P00390	GSHR_HUMAN	Glutathione reductase, mitochondrial	10740	1080.20923	2.9972	3237.605862	3237.605453	0.126327931601099	0	49.92	Ctrl_B	2	48	81	R	QEPQPQGPPPAAGAVASYDYLVIGGGSGGLASAR	R		2579.7694	MSA_TB_EnrPhos-Select-Fc-4.5320.5320.3.dta																	No	0	0	0	0
P00390	GSHR_HUMAN	Glutathione reductase, mitochondrial	10741	1080.20972	2.9972	3237.607332	3237.605453	0.580367196434031	0	63.18	Ctrl_B	2	48	81	R	QEPQPQGPPPAAGAVASYDYLVIGGGSGGLASAR	R		2603.2628	MSA_TB_EnrPhos-Select-Fc-4.5371.5371.3.dta																	No	0	0	0	0
P00390	GSHR_HUMAN	Glutathione reductase, mitochondrial	10742	1080.20996	2.9972	3237.608052	3237.605453	0.802753775173576	0	42.83	Ctrl_B	2	48	81	R	QEPQPQGPPPAAGAVASYDYLVIGGGSGGLASAR	R		2657.0133	MSA_TB_EnrPhos-Select-Fc-4.5487.5487.3.dta																	No	0	0	0	0
P00390	GSHR_HUMAN	Glutathione reductase, mitochondrial	10743	1080.21008	2.9972	3237.608412	3237.605453	0.913947064543348	0	58.83	Ctrl_B	2	48	81	R	QEPQPQGPPPAAGAVASYDYLVIGGGSGGLASAR	R		2568.6553	MSA_TB_EnrPhos-Select-Fc-4.5296.5296.3.dta																	No	0	0	0	0
P00390	GSHR_HUMAN	Glutathione reductase, mitochondrial	10744	1080.21008	2.9972	3237.608412	3237.605453	0.913947064543348	0	36.65	Ctrl_B	2	48	81	R	QEPQPQGPPPAAGAVASYDYLVIGGGSGGLASAR	R		2614.8596	MSA_TB_EnrPhos-Select-Fc-4.5396.5396.3.dta																	No	0	0	0	0
P00390	GSHR_HUMAN	Glutathione reductase, mitochondrial	10745	1080.21069	2.9972	3237.610242	3237.605453	1.47917961888651	0	48.98	Ctrl_B	2	48	81	R	QEPQPQGPPPAAGAVASYDYLVIGGGSGGLASAR	R		2590.5496	MSA_TB_EnrPhos-Select-Fc-4.5343.5343.3.dta																	No	0	0	0	0
P00390	GSHR_HUMAN	Glutathione reductase, mitochondrial	10747	1080.21081	2.9972	3237.610602	3237.605453	1.59037290825628	0	50.56	Ctrl_B	2	48	81	R	QEPQPQGPPPAAGAVASYDYLVIGGGSGGLASAR	R		2558.008	MSA_TB_EnrPhos-Select-Fc-4.5273.5273.3.dta																	No	0	0	0	0
P00390	GSHR_HUMAN	Glutathione reductase, mitochondrial	10748	1080.21106	2.9972	3237.611352	3237.605453	1.82202559449013	0	46.56	Ctrl_B	2	48	81	R	QEPQPQGPPPAAGAVASYDYLVIGGGSGGLASAR	R		2632.9407	MSA_TB_EnrPhos-Select-Fc-4.5435.5435.3.dta																	No	0	0	0	0
P00390	GSHR_HUMAN	Glutathione reductase, mitochondrial	10749	1080.21118	2.9972	3237.611712	3237.605453	1.93321888371944	0	47.73	Ctrl_B	2	48	81	R	QEPQPQGPPPAAGAVASYDYLVIGGGSGGLASAR	R		2688.9807	MSA_TB_EnrPhos-Select-Fc-4.5556.5556.3.dta																	No	0	0	0	0
P00390	GSHR_HUMAN	Glutathione reductase, mitochondrial	10750	1080.21142	2.9972	3237.612432	3237.605453	2.15560546245899	0	68.29	Ctrl_B	2	48	81	R	QEPQPQGPPPAAGAVASYDYLVIGGGSGGLASAR	R		2643.4921	MSA_TB_EnrPhos-Select-Fc-4.5458.5458.3.dta																	No	0	0	0	0
P00390	GSHR_HUMAN	Glutathione reductase, mitochondrial	10751	1080.21179	2.9972	3237.613542	3237.605453	2.49845143806261	0	35.62	Ctrl_B	2	48	81	R	QEPQPQGPPPAAGAVASYDYLVIGGGSGGLASAR	R		2699.7426	MSA_TB_EnrPhos-Select-Fc-4.5579.5579.3.dta																	No	0	0	0	0
P00390	GSHR_HUMAN	Glutathione reductase, mitochondrial	10753	1080.21362	2.9972	3237.619032	3237.605453	4.19414910095163	0	36.48	Ctrl_B	2	48	81	R	QEPQPQGPPPAAGAVASYDYLVIGGGSGGLASAR	R		2545.2264	MSA_TB_EnrPhos-Select-Fc-4.5245.5245.3.dta																	No	0	0	0	0
Q13813	SPTN1_HUMAN	Spectrin alpha chain, non-erythrocytic 1	10779	1089.50976	2.99723	3265.507452	3265.49408	4.09493928707115	0	39.72	Ctrl_B	2	1153	1181	K	VAEDLESEGLMAEEVQAVQQQEVYGMMPR	D		2955.1248	MSA_TB_EnrPhos-Select-Fc-4.6124.6124.3.dta																	No	0	0	0	0
P52815	RM12_HUMAN	39S ribosomal protein L12, mitochondrial	10825	1111.90869	2.99728	3332.704242	3332.6996	1.39286481142079	0	34.62	Ctrl_B	2	92	125	K	IQDVGLVPMGGVMSGAVPAAAAQEAVEEDIPIAK	E		3058.9443	MSA_TB_EnrPhos-Select-Fc-4.6346.6346.3.dta																	No	0	0	0	0
P17844	DDX5_HUMAN	Probable ATP-dependent RNA helicase DDX5	10829	1120.22778	2.9973	3357.661512	3357.666367	-1.44594473347631	0	47.75	Ctrl_B	2	112	144	R	QNFTEPTAIQAQGWPVALSGLDMVGVAQTGSGK	T		3085.5047	MSA_TB_EnrPhos-Select-Fc-4.6403.6403.3.dta																	No	0	0	0	0
P33992	MCM5_HUMAN	DNA replication licensing factor MCM5	10883	1139.55469	2.99735	3415.642242	3415.64534	-0.907002833068254	0	75.97	Ctrl_B	2	643	674	R	LFQVSTLDAALSGTLSGVEGFTSQEDQEMLSR	I		3532.2885	MSA_TB_EnrPhos-Select-Fc-4.7352.7352.3.dta																	No	0	0	0	0
P26599	PTBP1_HUMAN	Polypyrimidine tract-binding protein 1	10998	920.97754	3.99563	3679.881056	3679.877365	1.00302255585894	0	66.29	Ctrl_B	2	147	185	R	AQAALQAVNSVQSGNLALAASAAAVDAGMAMAGQSPVLR	I		3575.8071	MSA_TB_EnrPhos-Select-Fc-4.7444.7444.4.dta																	No	0	0	0	0
P26599	PTBP1_HUMAN	Polypyrimidine tract-binding protein 1	10999	1227.63489	2.99754	3679.882842	3679.877365	1.4883648167866	0	66.11	Ctrl_B	2	147	185	R	AQAALQAVNSVQSGNLALAASAAAVDAGMAMAGQSPVLR	I		3596.1652	MSA_TB_EnrPhos-Select-Fc-4.7487.7487.3.dta																	No	0	0	0	0
P26599	PTBP1_HUMAN	Polypyrimidine tract-binding protein 1	11000	1227.63525	2.99754	3679.883922	3679.877365	1.78185285806586	0	69.45	Ctrl_B	2	147	185	R	AQAALQAVNSVQSGNLALAASAAAVDAGMAMAGQSPVLR	I		3533.7228	MSA_TB_EnrPhos-Select-Fc-4.7355.7355.3.dta																	No	0	0	0	0
P26599	PTBP1_HUMAN	Polypyrimidine tract-binding protein 1	11001	920.97833	3.99563	3679.884216	3679.877365	1.86174682484208	0	77.74	Ctrl_B	2	147	185	R	AQAALQAVNSVQSGNLALAASAAAVDAGMAMAGQSPVLR	I		3609.3423	MSA_TB_EnrPhos-Select-Fc-4.7515.7515.4.dta																	No	0	0	0	0
P26599	PTBP1_HUMAN	Polypyrimidine tract-binding protein 1	11002	920.9787	3.99563	3679.885696	3679.877365	2.26393414064175	0	59.54	Ctrl_B	2	147	185	R	AQAALQAVNSVQSGNLALAASAAAVDAGMAMAGQSPVLR	I		3549.2158	MSA_TB_EnrPhos-Select-Fc-4.7388.7388.4.dta																	No	0	0	0	0
P26599	PTBP1_HUMAN	Polypyrimidine tract-binding protein 1	11003	1227.63623	2.99754	3679.886862	3679.877365	2.58079252595156	0	76.01	Ctrl_B	2	147	185	R	AQAALQAVNSVQSGNLALAASAAAVDAGMAMAGQSPVLR	I		3564.5437	MSA_TB_EnrPhos-Select-Fc-4.7420.7420.3.dta																	No	0	0	0	0
P26599	PTBP1_HUMAN	Polypyrimidine tract-binding protein 1	11004	1227.63635	2.99754	3679.887222	3679.877365	2.67862187304464	0	77.13	Ctrl_B	2	147	185	R	AQAALQAVNSVQSGNLALAASAAAVDAGMAMAGQSPVLR	I		3547.4294	MSA_TB_EnrPhos-Select-Fc-4.7384.7384.3.dta																	No	0	0	0	0
P26599	PTBP1_HUMAN	Polypyrimidine tract-binding protein 1	11005	1227.6366	2.99754	3679.887972	3679.877365	2.8824330128631	0	47.13	Ctrl_B	2	147	185	R	AQAALQAVNSVQSGNLALAASAAAVDAGMAMAGQSPVLR	I		3619.3621	MSA_TB_EnrPhos-Select-Fc-4.7536.7536.3.dta																	No	0	0	0	0
P26599	PTBP1_HUMAN	Polypyrimidine tract-binding protein 1	11006	1227.63708	2.99754	3679.889412	3679.877365	3.27375040123545	0	53.62	Ctrl_B	2	147	185	R	AQAALQAVNSVQSGNLALAASAAAVDAGMAMAGQSPVLR	I		3574.9699	MSA_TB_EnrPhos-Select-Fc-4.7442.7442.3.dta																	No	0	0	0	0
P26599	PTBP1_HUMAN	Polypyrimidine tract-binding protein 1	11007	920.97967	3.99563	3679.889576	3679.877365	3.31831710381107	0	62.19	Ctrl_B	2	147	185	R	AQAALQAVNSVQSGNLALAASAAAVDAGMAMAGQSPVLR	I		3620.2113	MSA_TB_EnrPhos-Select-Fc-4.7538.7538.4.dta																	No	0	0	0	0
P26599	PTBP1_HUMAN	Polypyrimidine tract-binding protein 1	11008	1227.63733	2.99754	3679.890162	3679.877365	3.47756154093033	0	87.57	Ctrl_B	2	147	185	R	AQAALQAVNSVQSGNLALAASAAAVDAGMAMAGQSPVLR	I		3585.7806	MSA_TB_EnrPhos-Select-Fc-4.7465.7465.3.dta																	No	0	0	0	0
P26599	PTBP1_HUMAN	Polypyrimidine tract-binding protein 1	11009	920.97986	3.99563	3679.890336	3679.877365	3.52484572542457	0	75.38	Ctrl_B	2	147	185	R	AQAALQAVNSVQSGNLALAASAAAVDAGMAMAGQSPVLR	I		3678.8681	MSA_TB_EnrPhos-Select-Fc-4.7661.7661.4.dta																	No	0	0	0	0
P26599	PTBP1_HUMAN	Polypyrimidine tract-binding protein 1	11010	1227.63757	2.99754	3679.890882	3679.877365	3.67322023511651	0	39.8	Ctrl_B	2	147	185	R	AQAALQAVNSVQSGNLALAASAAAVDAGMAMAGQSPVLR	I		3664.1282	MSA_TB_EnrPhos-Select-Fc-4.7630.7630.3.dta																	No	0	0	0	0
P26599	PTBP1_HUMAN	Polypyrimidine tract-binding protein 1	11011	1227.63757	2.99754	3679.890882	3679.877365	3.67322023511651	0	25.49	Ctrl_B	2	147	185	R	AQAALQAVNSVQSGNLALAASAAAVDAGMAMAGQSPVLR	I		3730.5142	MSA_TB_EnrPhos-Select-Fc-4.7768.7768.3.dta																	No	0	0	0	0
P26599	PTBP1_HUMAN	Polypyrimidine tract-binding protein 1	11012	920.98004	3.99563	3679.891056	3679.877365	3.72050441961074	0	105.97	Ctrl_B	2	147	185	R	AQAALQAVNSVQSGNLALAASAAAVDAGMAMAGQSPVLR	I		3587.6354	MSA_TB_EnrPhos-Select-Fc-4.7469.7469.4.dta																	No	0	0	0	0
P26599	PTBP1_HUMAN	Polypyrimidine tract-binding protein 1	11013	1227.63806	2.99754	3679.892352	3679.877365	4.07269006912114	0	66.42	Ctrl_B	2	147	185	R	AQAALQAVNSVQSGNLALAASAAAVDAGMAMAGQSPVLR	I		3607.0034	MSA_TB_EnrPhos-Select-Fc-4.7510.7510.3.dta																	No	0	0	0	0
P26599	PTBP1_HUMAN	Polypyrimidine tract-binding protein 1	11014	1227.63818	2.99754	3679.892712	3679.877365	4.17051941621423	0	63	Ctrl_B	2	147	185	R	AQAALQAVNSVQSGNLALAASAAAVDAGMAMAGQSPVLR	I		3677.4361	MSA_TB_EnrPhos-Select-Fc-4.7658.7658.3.dta																	No	0	0	0	0
P26599	PTBP1_HUMAN	Polypyrimidine tract-binding protein 1	11015	1227.63818	2.99754	3679.892712	3679.877365	4.17051941621423	0	55.45	Ctrl_B	2	147	185	R	AQAALQAVNSVQSGNLALAASAAAVDAGMAMAGQSPVLR	I		3653.6431	MSA_TB_EnrPhos-Select-Fc-4.7608.7608.3.dta																	No	0	0	0	0
P26599	PTBP1_HUMAN	Polypyrimidine tract-binding protein 1	11016	1227.63843	2.99754	3679.893462	3679.877365	4.37433055603269	0	51.68	Ctrl_B	2	147	185	R	AQAALQAVNSVQSGNLALAASAAAVDAGMAMAGQSPVLR	I		3688.4224	MSA_TB_EnrPhos-Select-Fc-4.7681.7681.3.dta																	No	0	0	0	0
P26599	PTBP1_HUMAN	Polypyrimidine tract-binding protein 1	11017	920.98065	3.99563	3679.893496	3679.877365	4.38356999428413	0	60.5	Ctrl_B	2	147	185	R	AQAALQAVNSVQSGNLALAASAAAVDAGMAMAGQSPVLR	I		3638.2786	MSA_TB_EnrPhos-Select-Fc-4.7576.7576.4.dta																	No	0	0	0	0
P26599	PTBP1_HUMAN	Polypyrimidine tract-binding protein 1	11018	920.98083	3.99563	3679.894216	3679.877365	4.5792286884703	0	66.02	Ctrl_B	2	147	185	R	AQAALQAVNSVQSGNLALAASAAAVDAGMAMAGQSPVLR	I		3598.4932	MSA_TB_EnrPhos-Select-Fc-4.7492.7492.4.dta																	No	0	0	0	0
O60716	CTND1_HUMAN	Catenin delta-1	11025	1229.88245	2.99754	3686.625522	3686.608765	4.54536976067501	0	71.66	Ctrl_B	2	102	135	R	MQEPGQIVETYTEEDPEGAMSVVSVETSDDGTTR	R		2549.0431	MSA_TB_EnrPhos-Select-Fc-4.5253.5253.3.dta																	No	0	0	0	0
Q14126	DSG2_HUMAN	Desmoglein-2	11026	1229.98096	2.99754	3686.921052	3686.907715	3.61739458397725	0	21.31	Ctrl_B	2	932	966	R	NVIATETSYVTGSTMPPTTVILGPSQPQSLIVTER	V		2834.2905	MSA_TB_EnrPhos-Select-Fc-4.5865.5865.3.dta																	No	0	0	0	0
P07237	PDIA1_HUMAN	Protein disulfide-isomerase	11083	1253.15442	2.99759	3756.441432	3756.438812	0.697469100744225	0	53.55	Ctrl_B	2	469	502	K	FLESGGQDGAGDDDDLEDLEEAEEPDMEEDDDQK	A		2248.3306	MSA_TB_EnrPhos-Select-Fc-4.4593.4593.3.dta																	No	0	0	0	0
P07237	PDIA1_HUMAN	Protein disulfide-isomerase	11084	1253.15515	2.99759	3756.443622	3756.438812	1.28046808177498	0	40.82	Ctrl_B	2	469	502	K	FLESGGQDGAGDDDDLEDLEEAEEPDMEEDDDQK	A		2259.3127	MSA_TB_EnrPhos-Select-Fc-4.4617.4617.3.dta																	No	0	0	0	0
P05787	K2C8_HUMAN	Keratin, type II cytoskeletal 8	11173	1309.02112	2.99769	3924.041532	3924.041534	-0.000509678657831495	0	54.37	Ctrl_B	2	48	88	R	GGLGGGYGGASGMGGITAVTVNQSLLSPLVLEVDPNIQAVR	T		3999.0908	MSA_TB_EnrPhos-Select-Fc-4.8299.8299.3.dta																	No	0	0	0	0
P05787	K2C8_HUMAN	Keratin, type II cytoskeletal 8	11174	1309.02222	2.99769	3924.044832	3924.041534	0.840460013358813	0	42.35	Ctrl_B	2	48	88	R	GGLGGGYGGASGMGGITAVTVNQSLLSPLVLEVDPNIQAVR	T		3756.8344	MSA_TB_EnrPhos-Select-Fc-4.7823.7823.3.dta																	No	0	0	0	0
P05787	K2C8_HUMAN	Keratin, type II cytoskeletal 8	11175	1309.02234	2.99769	3924.045192	3924.041534	0.932202161570382	0	48.1	Ctrl_B	2	48	88	R	GGLGGGYGGASGMGGITAVTVNQSLLSPLVLEVDPNIQAVR	T		3436.4486	MSA_TB_EnrPhos-Select-Fc-4.7149.7149.3.dta																	No	0	0	0	0
P05787	K2C8_HUMAN	Keratin, type II cytoskeletal 8	11176	1309.02246	2.99769	3924.045552	3924.041534	1.02394430978195	0	52.56	Ctrl_B	2	48	88	R	GGLGGGYGGASGMGGITAVTVNQSLLSPLVLEVDPNIQAVR	T		3787.8233	MSA_TB_EnrPhos-Select-Fc-4.7886.7886.3.dta																	No	0	0	0	0
[truncated: 20,698 more rows]
