# Supplementary material for: Titanium Dioxide Nanoparticles Alter the Cellular Phosphoproteome in A549 Cells
Source: Nanomaterials (Basel). 2020 Jan 21;10(2):185. doi: 10.3390/nano10020185 (PMC7074930; doi:10.3390/nano10020185)
Supplement: Supplementary file 1 [file nanomaterials-10-00185-s001.zip › nanomaterials-685198/Table S2.xlsx]

## Sheet: Table S2
Table S2. List of unique phosphorylation sites detected by MS/MS in the datasets of both control (Ctrl) and TiO2-NP (TiO2) exposed samples.
#Locus	SPID	Position	Protein symbol	Entrez Gene Name	Protein location (IPA)	Type (IPA)	TiO2_A	TiO2_B	TiO2_C	Ctrl_A	Ctrl_B	Ctrl_C	Fold-change	p-value
A1L390@76	A1L390	76	PLEKHG3	pleckstrin homology domain containing, family G (with RhoGef domain) member 3	Other	other	2	2	3	5	4	5	1.7	0.0038813
O00443@259	O00443	259	PIK3C2A	phosphatidylinositol-4-phosphate 3-kinase, catalytic subunit type 2 alpha	Cytoplasm	kinase	8	7	6	3	3	3	-2	0.00114135
O14639@452	O14639	452	ABLIM1	actin binding LIM protein 1	Cytoplasm	other	4	4	5	6	7	8	1.5	0.00806504
O15541@253	O15541	253	RNF113A	ring finger protein 113A	Nucleus	other	2	1	3	1	0	0	-2.25	0.0333833
O43768@67	O43768	67	ENSA	endosulfine alpha	Cytoplasm	transporter	3	3	4	5	5	7	1.53846	0.0175842
O60832@494	O60832	494	DKC1	dyskeratosis congenita 1, dyskerin	Nucleus	enzyme	3	3	3	8	4	5	1.66667	0.0453795
O75643@225	O75643	225	SNRNP200	small nuclear ribonucleoprotein 200kDa (U5)	Nucleus	enzyme	3	3	4	2	2	1	-1.625	0.0120551
O76094@621	O76094	621	SRP72	signal recognition particle 72kDa	Nucleus	kinase	3	3	7	6	12	11	2	0.0399577
O95239@801	O95239	801	KIF4A	kinesin family member 4A	Nucleus	other	0	0	0	2	2	2	3	8.32408e-08
O95453@619	O95453	619	PARN	poly(A)-specific ribonuclease	Nucleus	enzyme	2	2	1	4	3	3	1.625	0.0120551
O95817@275	O95817	275	BAG3	BCL2-associated athanogene 3	Cytoplasm	other	0	0	0	1	1	1	2	1.32743e-06
O95817@279	O95817	279	BAG3	BCL2-associated athanogene 3	Cytoplasm	other	0	0	0	1	3	1	2.66667	0.0334167
P02765@138	P02765	138	AHSG	alpha-2-HS-glycoprotein	Extracellular Space	other	5	14	17	0	0	0	-13	0.0145778
P04792@15	P04792	15	HSPB1	heat shock 27kDa protein 1	Cytoplasm	other	3	2	1	1	0	0	-2.25	0.0333833
P05386@101	P05386	101	RPLP1	ribosomal protein, large, P1	Cytoplasm	other	5	13	13	3	5	3	-2.42857	0.0361715
P05783@7	P05783	7	KRT18	keratin 18	Cytoplasm	other	0	0	0	5	8	4	6.66667	0.0046048
P05783@8	P05783	8	KRT18	keratin 18	Cytoplasm	other	0	1	1	6	6	8	4.6	0.000646489
P05787@24	P05787	24	KRT8	keratin 8	Cytoplasm	other	9	16	16	22	23	23	1.61364	0.00940223
P05787@432	P05787	432	KRT8	keratin 8	Cytoplasm	other	19	8	13	4	8	0	-2.86667	0.0382049
P06400@826	P06400	826	RB1	retinoblastoma 1	Nucleus	transcription regulator	2	3	4	4	6	5	1.5	0.035242
P08670@56	P08670	56	VIM	vimentin	Cytoplasm	other	5	5	6	8	10	10	1.63158	0.00291034
P10451@310	P10451	310	SPP1	secreted phosphoprotein 1	Extracellular Space	cytokine	4	3	8	1	0	0	-4.5	0.0202728
P14859@448	P14859	448	POU2F1	POU class 2 homeobox 1	Nucleus	transcription regulator	3	2	2	1	1	0	-2	0.0120551
P15408@200	P15408	200	FOSL2	FOS-like antigen 2	Nucleus	other	2	3	3	1	0	0	-2.75	0.0038813
P18583@1697	P18583	1697	SON	SON DNA binding protein	Nucleus	other	8	6	8	5	6	2	-1.5625	0.0472232
P20020@1257	P20020	1257	ATP2B1	ATPase, Ca++ transporting, plasma membrane 1	Plasma Membrane	transporter	2	3	4	1	2	1	-1.71429	0.0333833
P21333@1084	P21333	1084	FLNA	filamin A, alpha	Cytoplasm	other	1	1	2	3	3	2	1.57143	0.0237103
P23193@100	P23193	100	TCEA1	transcription elongation factor A (SII), 1	Nucleus	transcription regulator	5	5	4	0	1	1	-3.4	0.000528782
P27816@928	P27816	928	MAP4	microtubule-associated protein 4	Cytoplasm	other	2	1	2	4	4	3	1.75	0.0066178
P29317@901	P29317	901	EPHA2	EPH receptor A2	Plasma Membrane	kinase	1	1	1	0	0	0	-2	1.32743e-06
P35568@374	P35568	374	IRS1	insulin receptor substrate 1	Cytoplasm	enzyme	0	0	0	1	3	2	3	0.012881
P42858@1874	P42858	1874	HTT	huntingtin	Cytoplasm	transcription regulator	1	1	1	0	0	0	-2	1.32743e-06
P43243@9	P43243	9	MATR3	matrin 3	Nucleus	other	3	4	5	0	0	0	-5	0.00114135
P46379@973	P46379	973	BAG6	BCL2-associated athanogene 6	Nucleus	enzyme	3	2	1	1	0	0	-2.25	0.0333833
P46821@1265	P46821	1265	MAP1B	microtubule-associated protein 1B	Cytoplasm	other	23	18	14	5	4	7	-3.05263	0.00455391
P46821@1262	P46821	1262	MAP1B	microtubule-associated protein 1B	Cytoplasm	other	5	1	2	0	0	0	-3.66667	0.0453795
P46821@1389	P46821	1389	MAP1B	microtubule-associated protein 1B	Cytoplasm	other	3	3	2	1	2	1	-1.57143	0.0237103
P46821@1792	P46821	1792	MAP1B	microtubule-associated protein 1B	Cytoplasm	other	2	1	3	0	0	0	-3	0.012881
P46821@1252	P46821	1252	MAP1B	microtubule-associated protein 1B	Cytoplasm	other	10	10	7	3	2	4	-2.5	0.00326669
P46821@2098	P46821	2098	MAP1B	microtubule-associated protein 1B	Cytoplasm	other	5	4	5	2	0	1	-2.83333	0.00266406
P46821@832	P46821	832	MAP1B	microtubule-associated protein 1B	Cytoplasm	other	2	1	1	0	0	0	-2.33333	0.00810532
P49006@104	P49006	104	MARCKSL1	MARCKS-like 1	Cytoplasm	other	6	7	8	3	6	3	-1.6	0.0300849
P49327@2204	P49327	2204	FASN	fatty acid synthase	Cytoplasm	enzyme	4	3	3	0	0	0	-4.33333	0.000282636
P49585@343	P49585	343	PCYT1A	phosphate cytidylyltransferase 1, choline, alpha	Cytoplasm	enzyme	2	1	3	1	0	0	-2.25	0.0333833
P50548@526	P50548	526	ERF	Ets2 repressor factor	Nucleus	transcription regulator	0	0	1	2	2	2	2.25	0.00376511
P51812@715	P51812	715	RPS6KA3	ribosomal protein S6 kinase, 90kDa, polypeptide 3	Cytoplasm	kinase	4	3	3	6	6	5	1.53846	0.0038813
P55265@601	P55265	601	ADAR	adenosine deaminase, RNA-specific	Nucleus	enzyme	2	2	1	0	0	0	-2.66667	0.00376511
P60468@13	P60468	13	SEC61B	Sec61 beta subunit	Cytoplasm	transporter	2	1	1	0	0	0	-2.33333	0.00810532
P78310@332	P78310	332	CXADR	coxsackie virus and adenovirus receptor	Plasma Membrane	transmembrane receptor	5	5	5	1	3	3	-1.8	0.00807511
P78344@508	P78344	508	EIF4G2	eukaryotic translation initiation factor 4 gamma, 2	Cytoplasm	translation regulator	2	4	3	4	7	5	1.58333	0.0456301
P78347@210	P78347	210	GTF2I	general transcription factor IIi	Nucleus	transcription regulator	1	1	1	2	3	2	1.66667	0.00810532
Q05209@435	Q05209	435	PTPN12	protein tyrosine phosphatase, non-receptor type 12	Cytoplasm	phosphatase	0	0	0	1	1	2	2.33333	0.00810532
Q06210@261	Q06210	261	GFPT1	glutamine--fructose-6-phosphate transaminase 1	Cytoplasm	enzyme	9	7	7	6	5	3	-1.52941	0.0266691
Q08495@289	Q08495	289	DMTN	dematin actin binding protein	Plasma Membrane	other	3	2	1	0	0	0	-3	0.012881
Q09666@511	Q09666	511	AHNAK	AHNAK nucleoprotein	Nucleus	other	3	4	2	5	6	4	1.5	0.035242
Q09666@5830	Q09666	5830	AHNAK	AHNAK nucleoprotein	Nucleus	other	4	3	2	2	1	0	-2	0.035242
Q13557@337	Q13557	337	CAMK2D	calcium/calmodulin-dependent protein kinase II delta	Cytoplasm	kinase	3	3	3	2	1	2	-1.5	0.00810532
Q14160@1475	Q14160	1475	SCRIB	scribbled planar cell polarity protein	Cytoplasm	other	3	3	3	2	2	1	-1.5	0.00810532
Q14160@1566	Q14160	1566	SCRIB	scribbled planar cell polarity protein	Cytoplasm	other	4	3	7	2	1	1	-2.42857	0.0278272
Q14247@421	Q14247	421	CTTN	cortactin	Plasma Membrane	other	8	8	16	4	6	2	-2.33333	0.041737
Q14247@411	Q14247	411	CTTN	cortactin	Plasma Membrane	other	3	2	2	1	1	0	-2	0.0120551
Q15036@336	Q15036	336	SNX17	sorting nexin 17	Cytoplasm	transporter	2	3	2	1	0	1	-2	0.0120551
Q15149@1435	Q15149	1435	PLEC	plectin	Cytoplasm	other	2	3	2	0	0	1	-2.5	0.0066178
Q15185@113	Q15185	113	PTGES3	prostaglandin E synthase 3 (cytosolic)	Cytoplasm	enzyme	10	10	12	4	3	7	-2.05882	0.00600448
Q15477@256	Q15477	256	SKIV2L	superkiller viralicidic activity 2-like (S. cerevisiae)	Nucleus	enzyme	6	5	6	3	5	2	-1.53846	0.0342936
Q15637@89	Q15637	89	SF1	splicing factor 1	Nucleus	transcription regulator	5	7	9	1	4	4	-2	0.0294425
Q15942@259	Q15942	259	ZYX	zyxin	Plasma Membrane	other	0	0	0	2	3	1	3	0.012881
Q1KMD3@161	Q1KMD3	161	HNRNPUL2	heterogeneous nuclear ribonucleoprotein U-like 2	Nucleus	other	5	2	2	0	0	0	-4	0.0199808
Q2M2I8@623	Q2M2I8	623	AAK1	AP2 associated kinase 1	Cytoplasm	kinase	1	0	0	2	2	1	2	0.0237103
Q53EL6@93	Q53EL6	93	PDCD4	programmed cell death 4 (neoplastic transformation inhibitor)	Nucleus	other	2	2	1	5	3	3	1.75	0.0275203
Q53EU6@68	Q53EU6	68	AGPAT9	1-acylglycerol-3-phosphate O-acyltransferase 9	Cytoplasm	enzyme	5	6	5	3	3	3	-1.58333	0.00110223
Q5VZ89@753	Q5VZ89	753	DENND4C	DENN/MADD domain containing 4C	Other	other	6	2	3	1	0	0	-3.5	0.0278272
Q641Q2@352	Q641Q2	352	FAM21A/FAM21C	family with sequence similarity 21, member C	Cytoplasm	other	2	2	2	0	0	0	-3	8.32408e-08
Q641Q2@287	Q641Q2	287	FAM21A/FAM21C	family with sequence similarity 21, member C	Cytoplasm	other	1	2	3	0	0	0	-3	0.012881
Q66K74@657	Q66K74	657	MAP1S	microtubule-associated protein 1S	Cytoplasm	enzyme	4	2	3	2	1	1	-1.71429	0.0333833
Q6VN20@369	Q6VN20	369	RANBP10	RAN binding protein 10	Cytoplasm	other	1	1	1	0	0	0	-2	1.32743e-06
Q6WCQ1@1016	Q6WCQ1	1016	MPRIP	myosin phosphatase Rho interacting protein	Cytoplasm	other	2	1	0	3	4	2	2	0.035242
Q76N89@1075	Q76N89	1075	HECW1	HECT, C2 and WW domain containing E3 ubiquitin protein ligase 1	Cytoplasm	enzyme	0	0	0	2	1	1	2.33333	0.00810532
Q7KZI7@456	Q7KZI7	456	MARK2	MAP/microtubule affinity-regulating kinase 2	Cytoplasm	kinase	2	3	4	4	7	5	1.58333	0.0456301
Q86WB0@321	Q86WB0	321	ZC3HC1	zinc finger, C3HC-type containing 1	Nucleus	other	2	2	2	0	1	0	-2.25	0.00376511
Q8IVF2@842	Q8IVF2	842	AHNAK2	AHNAK nucleoprotein 2	Other	other	2	2	2	0	1	1	-1.8	0.00810532
Q8IVF2@1253	Q8IVF2	1253	AHNAK2	AHNAK nucleoprotein 2	Other	other	5	9	7	1	2	1	-3.42857	0.00460294
Q8IVF2@1583	Q8IVF2	1583	AHNAK2	AHNAK nucleoprotein 2	Other	other	10	20	17	5	10	7	-2	0.0324916
Q8IVF2@1418	Q8IVF2	1418	AHNAK2	AHNAK nucleoprotein 2	Other	other	7	14	11	0	1	1	-7	0.00411982
Q8IVT2@397	Q8IVT2	397	MISP	mitotic spindle positioning	Other	other	0	0	0	1	1	1	2	1.32743e-06
Q8IYB3@872	Q8IYB3	872	SRRM1	serine/arginine repetitive matrix 1	Nucleus	other	2	0	1	16	42	47	18	0.0120938
Q8IYB3@769	Q8IYB3	769	SRRM1	serine/arginine repetitive matrix 1	Nucleus	other	0	0	0	3	2	1	3	0.012881
Q8IYB3@874	Q8IYB3	874	SRRM1	serine/arginine repetitive matrix 1	Nucleus	other	2	0	1	16	42	47	18	0.0120938
Q8N357@365	Q8N357	365	SLC35F6	solute carrier family 35, member F6	Cytoplasm	other	2	2	2	1	1	0	-1.8	0.00810532
Q8N3V7@754	Q8N3V7	754	SYNPO	synaptopodin	Cytoplasm	other	1	2	2	0	0	0	-2.66667	0.00376511
Q8N3X1@432	Q8N3X1	432	FNBP4	formin binding protein 4	Nucleus	other	0	0	0	5	5	5	6	2.13295e-09
Q8N8A6@83	Q8N8A6	83	DDX51	DEAD (Asp-Glu-Ala-Asp) box polypeptide 51	Other	enzyme	5	5	5	3	3	3	-1.5	8.32408e-08
Q8NDX5@609	Q8NDX5	609	PHC3	polyhomeotic homolog 3 (Drosophila)	Nucleus	transcription regulator	17	16	20	9	15	9	-1.55556	0.0230311
Q8NDX5@616	Q8NDX5	616	PHC3	polyhomeotic homolog 3 (Drosophila)	Nucleus	transcription regulator	17	16	19	9	15	8	-1.57143	0.0237103
Q8TCJ2@29	Q8TCJ2	29	STT3B	STT3B, subunit of the oligosaccharyltransferase complex (catalytic)	Cytoplasm	enzyme	11	9	17	0	2	0	-8	0.00473416
Q8WWM7@594	Q8WWM7	594	ATXN2L	ataxin 2-like	Nucleus	other	2	2	2	0	1	1	-1.8	0.00810532
Q8WWM7@111	Q8WWM7	111	ATXN2L	ataxin 2-like	Nucleus	other	8	8	11	3	4	6	-1.875	0.0124481
Q92538@1789	Q92538	1789	GBF1	golgi brefeldin A resistant guanine nucleotide exchange factor 1	Cytoplasm	other	1	2	1	0	0	0	-2.33333	0.00810532
Q92538@1784	Q92538	1784	GBF1	golgi brefeldin A resistant guanine nucleotide exchange factor 1	Cytoplasm	other	6	6	9	1	4	5	-1.84615	0.0394638
Q92597@330	Q92597	330	NDRG1	N-myc downstream regulated 1	Nucleus	kinase	3	3	2	5	5	6	1.72727	0.00240634
Q92667@151	Q92667	151	AKAP1	A kinase (PRKA) anchor protein 1	Cytoplasm	other	1	1	1	0	0	0	-2	1.32743e-06
Q96A57@15	Q96A57	15	TMEM230	transmembrane protein 230	Other	other	1	1	1	0	0	0	-2	1.32743e-06
Q96AE4@630	Q96AE4	630	FUBP1	far upstream element (FUSE) binding protein 1	Nucleus	transcription regulator	2	1	2	0	1	0	-2	0.0237103
Q96JP2@1025	Q96JP2	1025	MYO15B	myosin XVB pseudogene	Other	other	3	3	2	1	1	0	-2.2	0.0066178
Q96LD4@588	Q96LD4	588	TRIM47	tripartite motif containing 47	Cytoplasm	other	3	2	3	1	1	0	-2.2	0.0066178
Q96RK0@1246	Q96RK0	1246	CIC	capicua transcriptional repressor	Other	other	1	1	0	3	3	2	2.2	0.0066178
Q96RK0@1398	Q96RK0	1398	CIC	capicua transcriptional repressor	Other	other	1	1	1	0	0	0	-2	1.32743e-06
Q96ST2@438	Q96ST2	438	IWS1	IWS1 homolog (S. cerevisiae)	Nucleus	enzyme	10	8	7	4	5	0	-2.33333	0.0195103
Q99575@730	Q99575	730	POP1	processing of precursor 1, ribonuclease P/MRP subunit (S. cerevisiae)	Nucleus	enzyme	2	1	2	0	0	0	-2.66667	0.00376511
Q9BTK6@237	Q9BTK6	237	PAGR1	PAXIP1 associated glutamate-rich protein 1	Nucleus	other	3	2	3	1	2	0	-1.83333	0.0333833
Q9BUN8@226	Q9BUN8	226	DERL1	derlin 1	Cytoplasm	other	2	8	8	0	0	0	-7	0.0199734
Q9BV36@337	Q9BV36	337	MLPH	melanophilin	Cytoplasm	other	2	3	3	1	1	0	-2.2	0.0066178
Q9C0B5@694	Q9C0B5	694	ZDHHC5	zinc finger, DHHC-type containing 5	Nucleus	enzyme	2	3	3	1	1	1	-1.83333	0.00376511
Q9H6F5@91	Q9H6F5	91	CCDC86	coiled-coil domain containing 86	Nucleus	other	2	1	2	0	0	0	-2.66667	0.00376511
Q9NYB9@227	Q9NYB9	227	ABI2	abl-interactor 2	Cytoplasm	other	4	4	6	0	0	1	-4.25	0.00217841
Q9NZN4@438	Q9NZN4	438	EHD2	EH-domain containing 2	Nucleus	other	3	2	3	1	0	0	-2.75	0.0038813
Q9P035@114	Q9P035	114	PTPLAD1	protein tyrosine phosphatase-like A domain containing 1	Cytoplasm	other	20	21	19	7	12	12	-1.85294	0.00269844
Q9P206@971	Q9P206	971	KIAA1522	KIAA1522	Other	other	0	1	3	5	4	7	2.71429	0.016339
Q9P206@669	Q9P206	669	KIAA1522	KIAA1522	Other	other	17	21	23	8	11	16	-1.68421	0.020716
Q9P206@981	Q9P206	981	KIAA1522	KIAA1522	Other	other	0	0	0	1	1	1	2	1.32743e-06
Q9P206@673	Q9P206	673	KIAA1522	KIAA1522	Other	other	17	21	22	7	10	15	-1.8	0.0143291
Q9UHR4@261	Q9UHR4	261	BAIAP2L1	BAI1-associated protein 2-like 1	Cytoplasm	other	3	4	4	1	1	1	-2.33333	0.00066573
Q9UHY1@433	Q9UHY1	433	NRBP1	nuclear receptor binding protein 1	Nucleus	kinase	1	1	1	0	0	0	-2	1.32743e-06
Q9UKV3@1004	Q9UKV3	1004	ACIN1	apoptotic chromatin condensation inducer 1	Nucleus	enzyme	14	8	8	7	4	4	-1.83333	0.0445047
Q9ULW0@738	Q9ULW0	738	TPX2	TPX2, microtubule-associated	Nucleus	other	0	0	1	2	2	1	2	0.0237103
Q9UMS6@902	Q9UMS6	902	SYNPO2	synaptopodin 2	Cytoplasm	other	2	2	3	0	1	0	-2.5	0.0066178
Q9UPQ0@217	Q9UPQ0	217	LIMCH1	LIM and calponin homology domains 1	Other	other	4	3	3	6	6	5	1.53846	0.0038813
Q9Y2V2@41	Q9Y2V2	41	CARHSP1	calcium regulated heat stable protein 1, 24kDa	Cytoplasm	other	6	4	5	2	3	3	-1.63636	0.0124481
Q9Y446@180	Q9Y446	180	PKP3	plakophilin 3	Plasma Membrane	other	0	0	0	2	3	1	3	0.012881
Q9Y4F1@24	Q9Y4F1	24	FARP1	FERM, RhoGEF (ARHGEF) and pleckstrin domain protein 1 (chondrocyte-derived)	Plasma Membrane	other	2	2	3	3	5	4	1.5	0.0333833
Q9Y4G6@1843	Q9Y4G6	1843	TLN2	talin 2	Nucleus	other	3	2	3	1	0	0	-2.75	0.0038813
Q9Y4H2@1203	Q9Y4H2	1203	IRS2	insulin receptor substrate 2	Cytoplasm	enzyme	12	14	13	8	8	4	-1.82609	0.00603627
Q9Y4H2@1186	Q9Y4H2	1186	IRS2	insulin receptor substrate 2	Cytoplasm	enzyme	6	9	7	5	3	3	-1.78571	0.0147357
Q9Y4H2@736	Q9Y4H2	736	IRS2	insulin receptor substrate 2	Cytoplasm	enzyme	3	2	3	0	1	0	-2.75	0.0038813
Q9Y4H2@620	Q9Y4H2	620	IRS2	insulin receptor substrate 2	Cytoplasm	enzyme	3	4	2	1	1	1	-2	0.012881
Q9Y5J1@204	Q9Y5J1	204	UTP18	UTP18 small subunit (SSU) processome component homolog (yeast)	Nucleus	other	4	5	6	4	3	1	-1.63636	0.0456301
Q9Y5Y0@536	Q9Y5Y0	536	FLVCR1	feline leukemia virus subgroup C cellular receptor 1	Plasma Membrane	transporter	2	1	1	0	0	0	-2.33333	0.00810532
Q9Y6G9@515	Q9Y6G9	515	DYNC1LI1	dynein, cytoplasmic 1, light intermediate chain 1	Cytoplasm	other	3	3	4	1	3	1	-1.625	0.0445047
Q9Y6I3@454	Q9Y6I3	454	EPN1	epsin 1	Plasma Membrane	other	3	2	1	0	0	1	-2.25	0.0333833
O14545@327	O14545	327	TRAFD1	TRAF-type zinc finger domain containing 1	Other	other	3	3	3	4	5	4	1.33333	0.00810532
P06493@15	P06493	15	CDK1	cyclin-dependent kinase 1	Nucleus	kinase	5	5	5	6	7	6	1.22222	0.00810532
P07814@886	P07814	886	EPRS	glutamyl-prolyl-tRNA synthetase	Cytoplasm	enzyme	7	6	6	4	5	5	-1.29412	0.0120551
P23396@221	P23396	221	RPS3	ribosomal protein S3	Cytoplasm	enzyme	6	7	5	4	5	4	-1.3125	0.0333833
P46821@1788	P46821	1788	MAP1B	microtubule-associated protein 1B	Cytoplasm	other	12	13	13	7	10	11	-1.32258	0.0278272
P52948@612	P52948	612	NUP98	nucleoporin 98kDa	Nucleus	transporter	10	10	11	6	7	9	-1.36	0.0167359
P55196@1182	P55196	1182	MLLT4	myeloid/lymphoid or mixed-lineage leukemia (trithorax homolog, Drosophila); translocated to, 4	Nucleus	other	12	13	16	9	11	8	-1.41935	0.0219072
Q04637@1231	Q04637	1231	EIF4G1	eukaryotic translation initiation factor 4 gamma, 1	Cytoplasm	translation regulator	12	13	10	7	8	10	-1.35714	0.0278272
Q12888@1056	Q12888	1056	TP53BP1	tumor protein p53 binding protein 1	Nucleus	transcription regulator	13	11	12	8	10	7	-1.39286	0.0126932
Q13112@429	Q13112	429	CHAF1B	chromatin assembly factor 1, subunit B (p60)	Nucleus	other	4	2	4	5	5	6	1.46154	0.0275203
Q13425@95	Q13425	95	SNTB2	syntrophin, beta 2 (dystrophin-associated protein A1, 59kDa, basic component 2)	Plasma Membrane	other	10	9	11	7	7	9	-1.26923	0.0286176
Q13573@232	Q13573	232	SNW1	SNW domain containing 1	Nucleus	transcription regulator	19	22	23	25	25	24	1.14925	0.0278272
Q14247@401	Q14247	401	CTTN	cortactin	Plasma Membrane	other	17	20	22	12	13	15	-1.44186	0.010182
Q14247@405	Q14247	405	CTTN	cortactin	Plasma Membrane	other	18	20	24	14	16	15	-1.35417	0.0189531
Q69YN4@1579	Q69YN4	1579	KIAA1429	KIAA1429	Nucleus	other	4	4	4	3	3	3	-1.25	1.32743e-06
Q7Z2W4@378	Q7Z2W4	378	ZC3HAV1	zinc finger CCCH-type, antiviral 1	Plasma Membrane	other	4	4	3	5	7	5	1.42857	0.0275203
Q86UE4@298	Q86UE4	298	MTDH	metadherin	Cytoplasm	transcription regulator	7	7	6	4	4	5	-1.4375	0.0038813
Q86VM9@534	Q86VM9	534	ZC3H18	zinc finger CCCH-type containing 18	Nucleus	other	6	6	6	7	7	7	1.14286	1.32743e-06
Q8TEA8@205	Q8TEA8	205	DTD1	D-tyrosyl-tRNA deacylase 1	Cytoplasm	enzyme	3	4	3	5	6	4	1.38462	0.0333833
Q99569@273	Q99569	273	PKP4	plakophilin 4	Plasma Membrane	other	3	3	3	4	4	5	1.33333	0.00810532
Q99569@281	Q99569	281	PKP4	plakophilin 4	Plasma Membrane	other	3	3	3	4	4	5	1.33333	0.00810532
Q9NQ55@359	Q9NQ55	359	PPAN	peter pan homolog (Drosophila)	Nucleus	other	5	6	5	6	7	7	1.21053	0.0237103
Q9NR19@30	Q9NR19	30	ACSS2	acyl-CoA synthetase short-chain family member 2	Cytoplasm	enzyme	7	8	7	5	6	5	-1.31579	0.0066178
Q9UQN3@199	Q9UQN3	199	CHMP2B	charged multivesicular body protein 2B	Cytoplasm	other	7	8	8	8	10	10	1.19231	0.0445047
O00267@666	O00267	666	SUPT5H	suppressor of Ty 5 homolog (S. cerevisiae)	Nucleus	transcription regulator	0	0	0	1	2	0	2	0.0792314
O14686@4738	O14686	4738	KMT2D	lysine (K)-specific methyltransferase 2D	Nucleus	transcription regulator	0	0	2	0	0	0	-1.66667	0.187031
O14686@2274	O14686	2274	KMT2D	lysine (K)-specific methyltransferase 2D	Nucleus	transcription regulator	3	0	0	1	0	0	-1.5	0.280719
O14745@290	O14745	290	SLC9A3R1	solute carrier family 9, subfamily A (NHE3, cation proton antiporter 3), member 3 regulator 1	Plasma Membrane	other	2	0	0	0	0	0	-1.66667	0.187031
O14745@291	O14745	291	SLC9A3R1	solute carrier family 9, subfamily A (NHE3, cation proton antiporter 3), member 3 regulator 1	Plasma Membrane	other	4	2	7	2	3	0	-2	0.0958722
O14745@294	O14745	294	SLC9A3R1	solute carrier family 9, subfamily A (NHE3, cation proton antiporter 3), member 3 regulator 1	Plasma Membrane	other	2	0	1	0	0	0	-2	0.0792314
O14974@908	O14974	908	PPP1R12A	protein phosphatase 1, regulatory subunit 12A	Cytoplasm	phosphatase	0	0	0	0	1	1	1.66667	0.0582571
O14974@910	O14974	910	PPP1R12A	protein phosphatase 1, regulatory subunit 12A	Cytoplasm	phosphatase	0	0	0	4	0	3	3.33333	0.0621011
O15027@1905	O15027	1905	SEC16A	SEC16 homolog A (S. cerevisiae)	Cytoplasm	phosphatase	2	1	1	1	0	0	-1.75	0.0505958
O15085@251	O15085	251	ARHGEF11	Rho guanine nucleotide exchange factor (GEF) 11	Cytoplasm	other	0	0	0	4	0	0	2.33333	0.186971
O15085@1458	O15085	1458	ARHGEF11	Rho guanine nucleotide exchange factor (GEF) 11	Cytoplasm	other	2	0	0	3	2	0	1.6	0.208433
O15164@1025	O15164	1025	TRIM24	tripartite motif containing 24	Nucleus	transcription regulator	0	0	0	2	0	0	1.66667	0.187031
O15164@1028	O15164	1028	TRIM24	tripartite motif containing 24	Nucleus	transcription regulator	0	0	0	2	0	0	1.66667	0.187031
O15231@457	O15231	457	ZNF185	zinc finger protein 185 (LIM domain)	Nucleus	other	0	1	0	0	1	2	1.5	0.18695
O15438@908	O15438	908	ABCC3	ATP-binding cassette, sub-family C (CFTR/MRP), member 3	Plasma Membrane	transporter	3	0	0	6	2	0	1.83333	0.228626
O15438@911	O15438	911	ABCC3	ATP-binding cassette, sub-family C (CFTR/MRP), member 3	Plasma Membrane	transporter	2	0	0	4	3	0	2	0.145987
O15438@912	O15438	912	ABCC3	ATP-binding cassette, sub-family C (CFTR/MRP), member 3	Plasma Membrane	transporter	1	0	0	2	1	0	1.5	0.18695
O43353@531	O43353	531	RIPK2	receptor-interacting serine-threonine kinase 2	Plasma Membrane	kinase	0	0	0	1	0	2	2	0.0792314
O43741@184	O43741	184	PRKAB2	protein kinase, AMP-activated, beta 2 non-catalytic subunit	Cytoplasm	kinase	1	0	1	0	0	0	-1.66667	0.0582571
O60271@730	O60271	730	SPAG9	sperm associated antigen 9	Cytoplasm	other	1	0	5	0	0	0	-3	0.130302
O60271@732	O60271	732	SPAG9	sperm associated antigen 9	Cytoplasm	other	1	0	3	0	0	0	-2.33333	0.102592
O60271@733	O60271	733	SPAG9	sperm associated antigen 9	Cytoplasm	other	1	2	5	2	0	0	-2.2	0.109653
O60292@1703	O60292	1703	SIPA1L3	signal-induced proliferation-associated 1 like 3	Other	other	2	0	0	0	0	0	-1.66667	0.187031
O60292@1364	O60292	1364	SIPA1L3	signal-induced proliferation-associated 1 like 3	Other	other	4	0	1	4	4	1	1.5	0.220912
O60341@131	O60341	131	KDM1A	lysine (K)-specific demethylase 1A	Nucleus	enzyme	0	0	0	2	0	0	1.66667	0.187031
O60341@137	O60341	137	KDM1A	lysine (K)-specific demethylase 1A	Nucleus	enzyme	0	0	0	2	0	0	1.66667	0.187031
O60716@352	O60716	352	CTNND1	catenin (cadherin-associated protein), delta 1	Nucleus	other	0	0	0	6	0	0	3	0.186959
O60832@496	O60832	496	DKC1	dyskeratosis congenita 1, dyskerin	Nucleus	enzyme	0	0	0	0	1	1	1.66667	0.0582571
O60832@485	O60832	485	DKC1	dyskeratosis congenita 1, dyskerin	Nucleus	enzyme	0	0	0	2	0	0	1.66667	0.187031
O60841@135	O60841	135	EIF5B	eukaryotic translation initiation factor 5B	Cytoplasm	translation regulator	0	0	0	14	0	0	5.66667	0.186952
O60841@134	O60841	134	EIF5B	eukaryotic translation initiation factor 5B	Cytoplasm	translation regulator	0	0	0	2	0	0	1.66667	0.187031
O60841@137	O60841	137	EIF5B	eukaryotic translation initiation factor 5B	Cytoplasm	translation regulator	0	0	0	16	0	0	6.33333	0.186952
O75369@2107	O75369	2107	FLNB	filamin B, beta	Cytoplasm	other	1	0	1	0	0	0	-1.66667	0.0582571
O75694@994	O75694	994	NUP155	nucleoporin 155kDa	Nucleus	transporter	0	3	3	0	2	1	-1.5	0.217665
O75821@42	O75821	42	EIF3G	eukaryotic translation initiation factor 3, subunit G	Cytoplasm	translation regulator	7	0	1	1	0	0	-2.75	0.175407
O75970@230	O75970	230	MPDZ	multiple PDZ domain protein	Plasma Membrane	other	2	1	0	0	1	0	-1.5	0.18695
O76094@620	O76094	620	SRP72	signal recognition particle 72kDa	Nucleus	kinase	2	4	3	2	6	7	1.5	0.143932
O76094@624	O76094	624	SRP72	signal recognition particle 72kDa	Nucleus	kinase	2	3	6	5	8	6	1.57143	0.0740741
O76094@630	O76094	630	SRP72	signal recognition particle 72kDa	Nucleus	kinase	1	0	0	0	0	4	1.75	0.253579
O94804@952	O94804	952	STK10	serine/threonine kinase 10	Cytoplasm	kinase	1	0	1	0	0	0	-1.66667	0.0582571
O94885@407	O94885	407	SASH1	SAM and SH3 domain containing 1	Extracellular Space	other	0	1	0	2	2	0	1.75	0.125408
O95232@431	O95232	431	LUC7L3	LUC7-like 3 (S. cerevisiae)	Nucleus	other	3	1	1	1	0	0	-2	0.0740741
O95639@202	O95639	202	CPSF4	cleavage and polyadenylation specific factor 4, 30kDa	Nucleus	other	1	0	0	0	2	1	1.5	0.18695
O95817@377	O95817	377	BAG3	BCL2-associated athanogene 3	Cytoplasm	other	0	0	0	3	2	0	2.66667	0.0659196
O95817@386	O95817	386	BAG3	BCL2-associated athanogene 3	Cytoplasm	other	0	0	0	2	2	0	2.33333	0.058108
P02545@403	P02545	403	LMNA	lamin A/C	Nucleus	other	0	1	1	0	0	0	-1.66667	0.0582571
P02545@632	P02545	632	LMNA	lamin A/C	Nucleus	other	0	0	0	1	1	0	1.66667	0.0582571
P04792@78	P04792	78	HSPB1	heat shock 27kDa protein 1	Cytoplasm	other	2	2	2	7	17	0	3	0.145364
P05386@104	P05386	104	RPLP1	ribosomal protein, large, P1	Cytoplasm	other	34	75	69	14	57	18	-1.96739	0.0943795
P05412@73	P05412	73	JUN	jun proto-oncogene	Nucleus	transcription regulator	0	0	0	5	0	0	2.66667	0.186963
P05783@399	P05783	399	KRT18	keratin 18	Cytoplasm	other	16	0	7	3	4	0	-2.6	0.163703
P05783@53	P05783	53	KRT18	keratin 18	Cytoplasm	other	3	7	5	5	9	12	1.61111	0.09559
P05783@49	P05783	49	KRT18	keratin 18	Cytoplasm	other	0	0	0	6	5	0	4.66667	0.0597032
P05783@51	P05783	51	KRT18	keratin 18	Cytoplasm	other	0	0	0	1	1	0	1.66667	0.0582571
P05787@253	P05787	253	KRT8	keratin 8	Cytoplasm	other	4	0	0	0	0	0	-2.33333	0.186971
P05787@36	P05787	36	KRT8	keratin 8	Cytoplasm	other	0	4	4	1	2	1	-1.57143	0.193456
P05787@26	P05787	26	KRT8	keratin 8	Cytoplasm	other	0	0	0	1	0	3	2.33333	0.102592
P05787@21	P05787	21	KRT8	keratin 8	Cytoplasm	other	0	0	0	4	5	0	4	0.0605117
P05787@37	P05787	37	KRT8	keratin 8	Cytoplasm	other	48	60	75	11	52	55	-1.53719	0.126032
P05787@39	P05787	39	KRT8	keratin 8	Cytoplasm	other	0	1	2	0	1	0	-1.5	0.18695
P06400@821	P06400	821	RB1	retinoblastoma 1	Nucleus	transcription regulator	1	3	3	3	6	4	1.6	0.072352
P06756@1048	P06756	1048	ITGAV	integrin, alpha V	Plasma Membrane	ion channel	3	3	3	0	3	0	-2	0.0580804
P07814@883	P07814	883	EPRS	glutamyl-prolyl-tRNA synthetase	Cytoplasm	enzyme	0	0	0	3	0	0	2	0.186986
P07814@885	P07814	885	EPRS	glutamyl-prolyl-tRNA synthetase	Cytoplasm	enzyme	0	0	0	2	0	0	1.66667	0.187031
P08670@420	P08670	420	VIM	vimentin	Cytoplasm	other	0	2	1	0	0	0	-2	0.0792314
P09651@368	P09651	368	HNRNPA1	heterogeneous nuclear ribonucleoprotein A1	Nucleus	other	4	12	11	0	4	5	-2.5	0.0555918
P10451@311	P10451	311	SPP1	secreted phosphoprotein 1	Extracellular Space	cytokine	1	0	2	0	0	0	-2	0.0792314
P10451@303	P10451	303	SPP1	secreted phosphoprotein 1	Extracellular Space	cytokine	1	0	11	0	0	0	-5	0.159147
P10451@308	P10451	308	SPP1	secreted phosphoprotein 1	Extracellular Space	cytokine	1	0	3	0	0	0	-2.33333	0.102592
P11388@1213	P11388	1213	TOP2A	topoisomerase (DNA) II alpha 170kDa	Nucleus	enzyme	0	0	0	2	3	0	2.66667	0.0659196
P14923@182	P14923	182	JUP	junction plakoglobin	Plasma Membrane	other	0	0	0	1	1	0	1.66667	0.0582571
P15924@2815	P15924	2815	DSP	desmoplakin	Plasma Membrane	other	1	0	1	0	0	0	-1.66667	0.0582571
P16070@686	P16070	686	CD44	CD44 molecule (Indian blood group)	Plasma Membrane	enzyme	0	2	2	0	0	0	-2.33333	0.058108
P16949@25	P16949	25	STMN1	stathmin 1	Cytoplasm	other	33	48	56	16	42	30	-1.53846	0.0904732
P17096@99	P17096	99	HMGA1	high mobility group AT-hook 1	Nucleus	transcription regulator	0	0	0	11	0	0	4.66667	0.186953
P17096@102	P17096	102	HMGA1	high mobility group AT-hook 1	Nucleus	transcription regulator	0	0	0	11	0	0	4.66667	0.186953
P17096@103	P17096	103	HMGA1	high mobility group AT-hook 1	Nucleus	transcription regulator	0	0	0	11	0	0	4.66667	0.186953
P17858@775	P17858	775	PFKL	phosphofructokinase, liver	Cytoplasm	kinase	0	0	0	2	0	0	1.66667	0.187031
P18084@793	P18084	793	ITGB5	integrin, beta 5	Plasma Membrane	other	2	3	1	0	0	3	-1.5	0.217665
P19532@570	P19532	570	TFE3	transcription factor binding to IGHM enhancer 3	Nucleus	transcription regulator	1	3	0	0	0	0	-2.33333	0.102592
P21127@595	P21127	595	CDK11A/CDK11B	cyclin-dependent kinase 11B	Nucleus	kinase	2	0	0	0	0	0	-1.66667	0.187031
P24844@20	P24844	20	MYL9	myosin, light chain 9, regulatory	Cytoplasm	other	5	4	5	3	5	0	-1.54545	0.125408
P24928@1919	P24928	1919	POLR2A	polymerase (RNA) II (DNA directed) polypeptide A, 220kDa	Nucleus	enzyme	1	1	1	0	1	0	-1.5	0.0582571
P24928@1920	P24928	1920	POLR2A	polymerase (RNA) II (DNA directed) polypeptide A, 220kDa	Nucleus	enzyme	0	0	1	1	1	2	1.75	0.0505958
P24928@1913	P24928	1913	POLR2A	polymerase (RNA) II (DNA directed) polypeptide A, 220kDa	Nucleus	enzyme	1	0	2	4	4	0	1.83333	0.157648
P25205@713	P25205	713	MCM3	minichromosome maintenance complex component 3	Nucleus	enzyme	0	0	0	0	0	2	1.66667	0.187031
P27816@507	P27816	507	MAP4	microtubule-associated protein 4	Cytoplasm	other	3	0	0	1	0	0	-1.5	0.280719
P27816@521	P27816	521	MAP4	microtubule-associated protein 4	Cytoplasm	other	4	0	2	1	1	0	-1.8	0.16473
P28290@92	P28290	92	SSFA2	sperm specific antigen 2	Plasma Membrane	other	2	2	2	1	2	0	-1.5	0.0792314
P29317@899	P29317	899	EPHA2	EPH receptor A2	Plasma Membrane	kinase	1	1	0	0	0	0	-1.66667	0.0582571
P29966@120	P29966	120	MARCKS	myristoylated alanine-rich protein kinase C substrate	Plasma Membrane	other	3	1	1	0	1	1	-1.6	0.125408
P29966@145	P29966	145	MARCKS	myristoylated alanine-rich protein kinase C substrate	Plasma Membrane	other	1	1	3	0	1	1	-1.6	0.125408
P30419@47	P30419	47	NMT1	N-myristoyltransferase 1	Cytoplasm	enzyme	0	0	0	0	0	3	2	0.186986
P30622@204	P30622	204	CLIP1	CAP-GLY domain containing linker protein 1	Cytoplasm	other	2	2	3	1	2	0	-1.66667	0.0580583
P30622@195	P30622	195	CLIP1	CAP-GLY domain containing linker protein 1	Cytoplasm	other	0	0	0	0	1	1	1.66667	0.0582571
P31350@20	P31350	20	RRM2	ribonucleotide reductase M2	Nucleus	enzyme	2	0	1	0	0	0	-2	0.0792314
P32519@163	P32519	163	ELF1	E74-like factor 1 (ets domain transcription factor)	Nucleus	transcription regulator	0	0	0	2	0	0	1.66667	0.187031
P35222@552	P35222	552	CTNNB1	catenin (cadherin-associated protein), beta 1, 88kDa	Nucleus	transcription regulator	1	0	1	0	0	0	-1.66667	0.0582571
P35568@329	P35568	329	IRS1	insulin receptor substrate 1	Cytoplasm	enzyme	1	0	0	4	1	1	2.25	0.0945018
P35568@351	P35568	351	IRS1	insulin receptor substrate 1	Cytoplasm	enzyme	1	0	0	4	1	1	2.25	0.0945018
P35680@75	P35680	75	HNF1B	HNF1 homeobox B	Nucleus	transcription regulator	4	0	0	11	4	0	2.57143	0.175749
P35680@80	P35680	80	HNF1B	HNF1 homeobox B	Nucleus	transcription regulator	4	0	0	11	4	0	2.57143	0.175749
P36507@394	P36507	394	MAP2K2	mitogen-activated protein kinase kinase 2	Cytoplasm	kinase	0	0	0	3	3	0	3	0.0580804
P41235@167	P41235	167	HNF4A	hepatocyte nuclear factor 4, alpha	Nucleus	transcription regulator	2	1	2	2	4	3	1.5	0.0580583
P42166@160	P42166	160	TMPO	thymopoietin	Nucleus	other	0	0	0	0	0	13	5.33333	0.186952
P42167@66	P42167	66	TMPO	thymopoietin	Nucleus	other	9	2	6	9	1	0	-1.53846	0.270517
P42167@156	P42167	156	TMPO	thymopoietin	Nucleus	other	0	0	0	1	1	0	1.66667	0.0582571
P42167@159	P42167	159	TMPO	thymopoietin	Nucleus	other	0	0	0	1	1	0	1.66667	0.0582571
P42167@74	P42167	74	TMPO	thymopoietin	Nucleus	other	2	2	4	2	1	0	-1.83333	0.0658888
P46013@357	P46013	357	MKI67	marker of proliferation Ki-67	Nucleus	other	3	0	0	0	0	0	-2	0.186986
P46087@786	P46087	786	NOP2	NOP2 nucleolar protein	Nucleus	other	1	0	1	0	0	0	-1.66667	0.0582571
P46821@2095	P46821	2095	MAP1B	microtubule-associated protein 1B	Cytoplasm	other	0	0	3	0	0	0	-2	0.186986
P46821@1260	P46821	1260	MAP1B	microtubule-associated protein 1B	Cytoplasm	other	4	1	1	0	0	0	-3	0.0580804
P46821@1376	P46821	1376	MAP1B	microtubule-associated protein 1B	Cytoplasm	other	0	0	3	0	0	0	-2	0.186986
P46821@1793	P46821	1793	MAP1B	microtubule-associated protein 1B	Cytoplasm	other	4	3	1	7	7	2	1.72727	0.1151
P46821@1396	P46821	1396	MAP1B	microtubule-associated protein 1B	Cytoplasm	other	10	1	0	3	0	0	-2.33333	0.234264
P46821@2100	P46821	2100	MAP1B	microtubule-associated protein 1B	Cytoplasm	other	6	2	12	1	5	2	-2.09091	0.136147
P46821@1797	P46821	1797	MAP1B	microtubule-associated protein 1B	Cytoplasm	other	1	1	2	7	2	0	1.71429	0.236714
P46821@1400	P46821	1400	MAP1B	microtubule-associated protein 1B	Cytoplasm	other	10	1	0	3	0	0	-2.33333	0.234264
P47736@542	P47736	542	RAP1GAP	RAP1 GTPase activating protein	Cytoplasm	other	4	0	0	0	0	0	-2.33333	0.186971
P49585@315	P49585	315	PCYT1A	phosphate cytidylyltransferase 1, choline, alpha	Cytoplasm	enzyme	5	2	1	2	0	0	-2.2	0.109653
P49585@342	P49585	342	PCYT1A	phosphate cytidylyltransferase 1, choline, alpha	Cytoplasm	enzyme	0	0	0	3	0	0	2	0.186986
P49585@347	P49585	347	PCYT1A	phosphate cytidylyltransferase 1, choline, alpha	Cytoplasm	enzyme	0	0	0	4	0	0	2.33333	0.186971
P49790@518	P49790	518	NUP153	nucleoporin 153kDa	Nucleus	transporter	3	1	3	0	1	2	-1.66667	0.102553
P49790@209	P49790	209	NUP153	nucleoporin 153kDa	Nucleus	transporter	2	2	2	0	2	1	-1.5	0.0792314
P49792@1393	P49792	1393	RANBP2	RAN binding protein 2	Nucleus	enzyme	0	0	0	2	0	0	1.66667	0.187031
P49792@1396	P49792	1396	RANBP2	RAN binding protein 2	Nucleus	enzyme	0	0	0	1	1	0	1.66667	0.0582571
P49792@1399	P49792	1399	RANBP2	RAN binding protein 2	Nucleus	enzyme	0	0	0	3	1	0	2.33333	0.102592
P50570@755	P50570	755	DNM2	dynamin 2	Plasma Membrane	enzyme	0	0	5	1	0	1	-1.6	0.293957
P50570@762	P50570	762	DNM2	dynamin 2	Plasma Membrane	enzyme	1	0	1	0	0	0	-1.66667	0.0582571
P50570@766	P50570	766	DNM2	dynamin 2	Plasma Membrane	enzyme	3	0	6	3	0	1	-1.71429	0.219756
P51149@72	P51149	72	RAB7A	RAB7A, member RAS oncogene family	Cytoplasm	enzyme	2	3	0	0	2	0	-1.6	0.208433
P51812@227	P51812	227	RPS6KA3	ribosomal protein S6 kinase, 90kDa, polypeptide 3	Cytoplasm	kinase	4	1	3	2	1	0	-1.83333	0.0945018
P51858@132	P51858	132	HDGF	hepatoma-derived growth factor	Extracellular Space	growth factor	16	0	0	3	0	0	-3.16667	0.23463
P51858@165	P51858	165	HDGF	hepatoma-derived growth factor	Extracellular Space	growth factor	7	3	1	2	0	1	-2.33333	0.112061
P51858@133	P51858	133	HDGF	hepatoma-derived growth factor	Extracellular Space	growth factor	16	0	0	3	0	0	-3.16667	0.23463
P52272@618	P52272	618	HNRNPM	heterogeneous nuclear ribonucleoprotein M	Nucleus	other	0	0	0	0	0	3	2	0.186986
P52272@528	P52272	528	HNRNPM	heterogeneous nuclear ribonucleoprotein M	Nucleus	other	4	6	6	4	13	17	1.94737	0.099454
P52292@62	P52292	62	KPNA2	karyopherin alpha 2 (RAG cohort 1, importin alpha 1)	Nucleus	transporter	1	0	2	1	4	3	1.83333	0.0945018
P55081@267	P55081	267	MFAP1	microfibrillar-associated protein 1	Extracellular Space	other	2	0	0	0	0	0	-1.66667	0.187031
P55081@132	P55081	132	MFAP1	microfibrillar-associated protein 1	Extracellular Space	other	0	0	0	2	0	0	1.66667	0.187031
P55081@133	P55081	133	MFAP1	microfibrillar-associated protein 1	Extracellular Space	other	0	0	0	2	0	0	1.66667	0.187031
P55197@686	P55197	686	MLLT10	myeloid/lymphoid or mixed-lineage leukemia (trithorax homolog, Drosophila); translocated to, 10	Nucleus	transcription regulator	0	0	0	2	0	0	1.66667	0.187031
P55197@689	P55197	689	MLLT10	myeloid/lymphoid or mixed-lineage leukemia (trithorax homolog, Drosophila); translocated to, 10	Nucleus	transcription regulator	0	0	0	2	0	0	1.66667	0.187031
P57739@225	P57739	225	CLDN2	claudin 2	Plasma Membrane	other	2	0	1	0	0	0	-2	0.0792314
P61978@284	P61978	284	HNRNPK	heterogeneous nuclear ribonucleoprotein K	Nucleus	other	8	9	12	13	12	21	1.53125	0.0703555
P82094@344	P82094	344	TMF1	TATA element modulatory factor 1	Cytoplasm	transcription regulator	2	0	1	1	0	0	-1.5	0.18695
P85037@416	P85037	416	FOXK1	forkhead box K1	Nucleus	transcription regulator	5	2	1	18	12	3	3.27273	0.0695549
P85037@420	P85037	420	FOXK1	forkhead box K1	Nucleus	transcription regulator	8	4	3	20	13	5	2.27778	0.0852611
P85037@422	P85037	422	FOXK1	forkhead box K1	Nucleus	transcription regulator	1	1	0	3	3	0	1.8	0.137288
Q01082@2165	Q01082	2165	SPTBN1	spectrin, beta, non-erythrocytic 1	Plasma Membrane	other	6	0	0	3	0	0	-1.5	0.338934
Q01082@2169	Q01082	2169	SPTBN1	spectrin, beta, non-erythrocytic 1	Plasma Membrane	other	6	0	0	3	0	0	-1.5	0.338934
Q01130@189	Q01130	189	SRSF2	serine/arginine-rich splicing factor 2	Nucleus	transcription regulator	3	2	0	1	0	0	-2	0.1151
Q01130@191	Q01130	191	SRSF2	serine/arginine-rich splicing factor 2	Nucleus	transcription regulator	3	2	0	1	0	0	-2	0.1151
Q01831@883	Q01831	883	XPC	xeroderma pigmentosum, complementation group C	Nucleus	other	1	0	0	3	2	0	2	0.1151
Q01831@884	Q01831	884	XPC	xeroderma pigmentosum, complementation group C	Nucleus	other	1	0	0	3	2	0	2	0.1151
Q02952@598	Q02952	598	AKAP12	A kinase (PRKA) anchor protein 12	Cytoplasm	transporter	1	2	1	1	0	0	-1.75	0.0505958
Q02952@285	Q02952	285	AKAP12	A kinase (PRKA) anchor protein 12	Cytoplasm	transporter	4	2	1	3	0	0	-1.66667	0.18695
Q02952@286	Q02952	286	AKAP12	A kinase (PRKA) anchor protein 12	Cytoplasm	transporter	6	3	1	0	2	1	-2.16667	0.104938
Q02952@612	Q02952	612	AKAP12	A kinase (PRKA) anchor protein 12	Cytoplasm	transporter	1	2	0	1	0	0	-1.5	0.18695
Q04637@204	Q04637	204	EIF4G1	eukaryotic translation initiation factor 4 gamma, 1	Cytoplasm	translation regulator	0	0	0	3	0	0	2	0.186986
Q04637@207	Q04637	207	EIF4G1	eukaryotic translation initiation factor 4 gamma, 1	Cytoplasm	translation regulator	0	0	0	2	0	0	1.66667	0.187031
Q08495@91	Q08495	91	DMTN	dematin actin binding protein	Plasma Membrane	other	1	0	1	0	0	0	-1.66667	0.0582571
Q08495@333	Q08495	333	DMTN	dematin actin binding protein	Plasma Membrane	other	0	0	0	1	0	1	1.66667	0.0582571
Q09666@204	Q09666	204	AHNAK	AHNAK nucleoprotein	Nucleus	other	1	1	0	0	0	0	-1.66667	0.0582571
Q09666@3360	Q09666	3360	AHNAK	AHNAK nucleoprotein	Nucleus	other	0	1	1	0	0	0	-1.66667	0.0582571
Q09666@3412	Q09666	3412	AHNAK	AHNAK nucleoprotein	Nucleus	other	0	1	0	1	3	0	1.75	0.174321
Q09666@218	Q09666	218	AHNAK	AHNAK nucleoprotein	Nucleus	other	5	5	2	0	3	3	-1.66667	0.1151
Q12789@1865	Q12789	1865	GTF3C1	general transcription factor IIIC, polypeptide 1, alpha 220kDa	Nucleus	transcription regulator	0	0	0	2	0	0	1.66667	0.187031
Q12789@1868	Q12789	1868	GTF3C1	general transcription factor IIIC, polypeptide 1, alpha 220kDa	Nucleus	transcription regulator	0	0	0	2	0	0	1.66667	0.187031
Q12802@983	Q12802	983	AKAP13	A kinase (PRKA) anchor protein 13	Cytoplasm	other	2	1	1	1	0	0	-1.75	0.0505958
Q12873@1605	Q12873	1605	CHD3	chromodomain helicase DNA binding protein 3	Nucleus	enzyme	2	1	0	7	3	0	2.16667	0.16523
Q12888@1055	Q12888	1055	TP53BP1	tumor protein p53 binding protein 1	Nucleus	transcription regulator	0	1	1	0	0	0	-1.66667	0.0582571
Q12888@380	Q12888	380	TP53BP1	tumor protein p53 binding protein 1	Nucleus	transcription regulator	1	5	4	0	3	2	-1.625	0.163082
Q13042@560	Q13042	560	CDC16	cell division cycle 16	Nucleus	other	0	1	2	0	0	0	-2	0.0792314
Q13085@29	Q13085	29	ACACA	acetyl-CoA carboxylase alpha	Cytoplasm	enzyme	2	0	0	0	0	0	-1.66667	0.187031
Q13144@544	Q13144	544	EIF2B5	eukaryotic translation initiation factor 2B, subunit 5 epsilon, 82kDa	Cytoplasm	translation regulator	2	0	0	0	0	0	-1.66667	0.187031
Q13177@141	Q13177	141	PAK2	p21 protein (Cdc42/Rac)-activated kinase 2	Cytoplasm	kinase	1	1	0	0	0	0	-1.66667	0.0582571
Q13283@149	Q13283	149	G3BP1	GTPase activating protein (SH3 domain) binding protein 1	Nucleus	enzyme	7	0	5	2	1	0	-2.5	0.11862
Q13283@231	Q13283	231	G3BP1	GTPase activating protein (SH3 domain) binding protein 1	Nucleus	enzyme	2	0	0	0	0	0	-1.66667	0.187031
Q13322@104	Q13322	104	GRB10	growth factor receptor-bound protein 10	Cytoplasm	other	0	0	2	0	0	0	-1.66667	0.187031
Q13409@101	Q13409	101	DYNC1I2	dynein, cytoplasmic 1, intermediate chain 2	Cytoplasm	other	2	0	1	1	0	0	-1.5	0.18695
Q13409@97	Q13409	97	DYNC1I2	dynein, cytoplasmic 1, intermediate chain 2	Cytoplasm	other	0	0	0	0	2	0	1.66667	0.187031
Q13501@366	Q13501	366	SQSTM1	sequestosome 1	Cytoplasm	transcription regulator	2	0	0	0	0	0	-1.66667	0.187031
Q13501@269	Q13501	269	SQSTM1	sequestosome 1	Cytoplasm	transcription regulator	0	0	10	0	0	0	-4.33333	0.186954
Q13501@272	Q13501	272	SQSTM1	sequestosome 1	Cytoplasm	transcription regulator	7	6	16	4	2	4	-2.46154	0.0615239
Q13523@20	Q13523	20	PRPF4B	pre-mRNA processing factor 4B	Nucleus	kinase	0	0	0	4	0	0	2.33333	0.186971
Q13523@431	Q13523	431	PRPF4B	pre-mRNA processing factor 4B	Nucleus	kinase	0	0	0	2	1	0	2	0.0792314
Q13523@23	Q13523	23	PRPF4B	pre-mRNA processing factor 4B	Nucleus	kinase	0	0	0	4	0	0	2.33333	0.186971
Q13523@437	Q13523	437	PRPF4B	pre-mRNA processing factor 4B	Nucleus	kinase	0	0	0	2	1	0	2	0.0792314
Q13541@35	Q13541	35	EIF4EBP1	eukaryotic translation initiation factor 4E binding protein 1	Cytoplasm	translation regulator	3	2	6	2	0	3	-1.75	0.125408
Q13541@41	Q13541	41	EIF4EBP1	eukaryotic translation initiation factor 4E binding protein 1	Cytoplasm	translation regulator	7	11	13	5	2	11	-1.61905	0.122316
Q13541@50	Q13541	50	EIF4EBP1	eukaryotic translation initiation factor 4E binding protein 1	Cytoplasm	translation regulator	3	2	6	2	0	3	-1.75	0.125408
Q13541@44	Q13541	44	EIF4EBP1	eukaryotic translation initiation factor 4E binding protein 1	Cytoplasm	translation regulator	1	4	7	2	0	2	-2.14286	0.112061
Q13610@50	Q13610	50	PWP1	PWP1 homolog (S. cerevisiae)	Nucleus	other	0	0	0	1	1	0	1.66667	0.0582571
Q13610@59	Q13610	59	PWP1	PWP1 homolog (S. cerevisiae)	Nucleus	other	0	0	0	1	1	0	1.66667	0.0582571
Q13620@146	Q13620	146	CUL4B	cullin 4B	Nucleus	other	2	0	0	0	0	0	-1.66667	0.187031
Q13895@98	Q13895	98	BYSL	bystin-like	Nucleus	other	3	1	4	1	2	1	-1.57143	0.1151
Q14004@383	Q14004	383	CDK13	cyclin-dependent kinase 13	Nucleus	kinase	2	1	1	1	0	0	-1.75	0.0505958
Q14126@680	Q14126	680	DSG2	desmoglein 2	Plasma Membrane	other	2	0	1	0	1	0	-1.5	0.18695
Q14157@471	Q14157	471	UBAP2L	ubiquitin associated protein 2-like	Other	other	0	1	1	2	3	0	1.6	0.174321
Q14202@817	Q14202	817	ZMYM3	zinc finger, MYM-type 3	Nucleus	other	0	0	0	0	2	0	1.66667	0.187031
Q14247@418	Q14247	418	CTTN	cortactin	Plasma Membrane	other	10	6	4	2	3	4	-1.91667	0.0596967
Q14684@732	Q14684	732	RRP1B	ribosomal RNA processing 1B	Nucleus	other	2	0	0	0	0	0	-1.66667	0.187031
Q14847@104	Q14847	104	LASP1	LIM and SH3 protein 1	Cytoplasm	transporter	0	0	0	1	1	0	1.66667	0.0582571
Q15032@381	Q15032	381	R3HDM1	R3H domain containing 1	Other	other	0	2	3	0	0	1	-2	0.1151
Q15149@4402	Q15149	4402	PLEC	plectin	Cytoplasm	other	2	0	0	0	0	0	-1.66667	0.187031
Q15149@4623	Q15149	4623	PLEC	plectin	Cytoplasm	other	0	0	1	3	1	1	2	0.0740741
Q15149@4626	Q15149	4626	PLEC	plectin	Cytoplasm	other	0	0	1	3	1	0	1.75	0.174321
Q15149@4406	Q15149	4406	PLEC	plectin	Cytoplasm	other	2	0	0	0	0	0	-1.66667	0.187031
Q15149@4616	Q15149	4616	PLEC	plectin	Cytoplasm	other	3	1	0	0	0	1	-1.75	0.174321
Q15637@80	Q15637	80	SF1	splicing factor 1	Nucleus	transcription regulator	23	26	37	23	22	8	-1.58929	0.0815646
Q15642@296	Q15642	296	TRIP10	thyroid hormone receptor interactor 10	Cytoplasm	other	0	0	0	3	0	0	2	0.186986
Q15642@299	Q15642	299	TRIP10	thyroid hormone receptor interactor 10	Cytoplasm	other	0	0	0	3	0	0	2	0.186986
Q15648@1049	Q15648	1049	MED1	mediator complex subunit 1	Nucleus	transcription regulator	0	0	0	1	1	0	1.66667	0.0582571
Q15911@2623	Q15911	2623	ZFHX3	zinc finger homeobox 3	Nucleus	transcription regulator	0	0	0	0	2	0	1.66667	0.187031
Q15911@2625	Q15911	2625	ZFHX3	zinc finger homeobox 3	Nucleus	transcription regulator	2	3	2	0	1	2	-1.66667	0.0580583
Q15942@267	Q15942	267	ZYX	zyxin	Plasma Membrane	other	0	0	1	1	2	1	1.75	0.0505958
Q15942@270	Q15942	270	ZYX	zyxin	Plasma Membrane	other	0	0	0	1	1	0	1.66667	0.0582571
Q16204@244	Q16204	244	CCDC6	coiled-coil domain containing 6	Cytoplasm	other	9	6	8	23	33	4	2.42308	0.111326
Q16204@240	Q16204	240	CCDC6	coiled-coil domain containing 6	Cytoplasm	other	2	0	1	19	29	1	8.66667	0.0676435
Q16555@521	Q16555	521	DPYSL2	dihydropyrimidinase-like 2	Cytoplasm	enzyme	0	0	1	0	1	2	1.5	0.18695
Q16555@509	Q16555	509	DPYSL2	dihydropyrimidinase-like 2	Cytoplasm	enzyme	1	1	1	2	3	1	1.5	0.0792314
Q16555@514	Q16555	514	DPYSL2	dihydropyrimidinase-like 2	Cytoplasm	enzyme	0	0	1	0	1	2	1.5	0.18695
Q16555@517	Q16555	517	DPYSL2	dihydropyrimidinase-like 2	Cytoplasm	enzyme	0	0	0	0	2	7	4	0.111499
Q16555@518	Q16555	518	DPYSL2	dihydropyrimidinase-like 2	Cytoplasm	enzyme	0	0	1	0	5	3	2.75	0.0962894
Q16555@522	Q16555	522	DPYSL2	dihydropyrimidinase-like 2	Cytoplasm	enzyme	0	0	1	0	7	13	5.75	0.0841888
Q16584@740	Q16584	740	MAP3K11	mitogen-activated protein kinase kinase kinase 11	Cytoplasm	kinase	0	1	4	0	0	1	-2	0.172636
Q16643@339	Q16643	339	DBN1	drebrin 1	Cytoplasm	other	2	0	0	0	0	0	-1.66667	0.187031
Q2M2I8@620	Q2M2I8	620	AAK1	AP2 associated kinase 1	Cytoplasm	kinase	1	2	0	3	3	1	1.66667	0.102553
Q32P44@176	Q32P44	176	EML3	echinoderm microtubule associated protein like 3	Other	other	0	0	0	1	2	0	2	0.0792314
Q3YEC7@492	Q3YEC7	492	RABL6	RAB, member RAS oncogene family-like 6	Cytoplasm	other	2	0	1	2	3	2	1.66667	0.0580583
Q53EP0@208	Q53EP0	208	FNDC3B	fibronectin type III domain containing 3B	Cytoplasm	other	0	1	2	0	0	0	-2	0.0792314
Q5H9R7@617	Q5H9R7	617	PPP6R3	protein phosphatase 6, regulatory subunit 3	Cytoplasm	other	3	2	3	2	2	0	-1.57143	0.0740741
Q5JSH3@50	Q5JSH3	50	WDR44	WD repeat domain 44	Cytoplasm	other	2	1	1	0	0	1	-1.75	0.0505958
Q5QJE6@117	Q5QJE6	117	DNTTIP2	deoxynucleotidyltransferase, terminal, interacting protein 2	Nucleus	other	1	1	1	0	1	0	-1.5	0.0582571
Q5SRE5@1709	Q5SRE5	1709	NUP188	nucleoporin 188kDa	Nucleus	other	1	1	1	0	1	0	-1.5	0.0582571
Q5THJ4@1765	Q5THJ4	1765	VPS13D	vacuolar protein sorting 13 homolog D (S. cerevisiae)	Other	other	0	1	0	2	1	0	1.5	0.18695
Q5VT52@614	Q5VT52	614	RPRD2	regulation of nuclear pre-mRNA domain containing 2	Other	other	2	0	1	0	0	0	-2	0.0792314
Q641Q2@284	Q641Q2	284	FAM21A/FAM21C	family with sequence similarity 21, member C	Cytoplasm	other	10	4	6	5	2	0	-2.3	0.0654021
Q641Q2@288	Q641Q2	288	FAM21A/FAM21C	family with sequence similarity 21, member C	Cytoplasm	other	9	2	3	5	2	0	-1.7	0.212117
Q6GQQ9@464	Q6GQQ9	464	OTUD7B	OTU domain containing 7B	Cytoplasm	peptidase	0	0	0	2	1	0	2	0.0792314
Q6GQQ9@467	Q6GQQ9	467	OTUD7B	OTU domain containing 7B	Cytoplasm	peptidase	0	0	0	1	1	0	1.66667	0.0582571
Q6P158@127	Q6P158	127	DHX57	DEAH (Asp-Glu-Ala-Asp/His) box polypeptide 57	Extracellular Space	other	2	2	0	3	2	3	1.57143	0.0740741
Q6P6C2@384	Q6P6C2	384	ALKBH5	alkB, alkylation repair homolog 5 (E. coli)	Nucleus	enzyme	0	0	0	2	0	0	1.66667	0.187031
Q6PKG0@548	Q6PKG0	548	LARP1	La ribonucleoprotein domain family, member 1	Cytoplasm	other	4	6	5	2	5	1	-1.63636	0.0775081
Q6ZSZ5@1103	Q6ZSZ5	1103	ARHGEF18	Rho/Rac guanine nucleotide exchange factor (GEF) 18	Cytoplasm	other	1	2	3	0	3	0	-1.5	0.217665
Q71UM5@78	Q71UM5	78	RPS27L	ribosomal protein S27-like	Nucleus	other	1	1	0	0	0	0	-1.66667	0.0582571
Q76FK4@888	Q76FK4	888	NOL8	nucleolar protein 8	Nucleus	other	0	0	0	3	0	0	2	0.186986
Q76FK4@890	Q76FK4	890	NOL8	nucleolar protein 8	Nucleus	other	0	0	0	3	0	0	2	0.186986
Q7LBC6@725	Q7LBC6	725	KDM3B	lysine (K)-specific demethylase 3B	Nucleus	other	1	0	0	2	2	0	1.75	0.125408
Q7LBC6@751	Q7LBC6	751	KDM3B	lysine (K)-specific demethylase 3B	Nucleus	other	1	0	0	2	2	0	1.75	0.125408
Q7Z2W4@271	Q7Z2W4	271	ZC3HAV1	zinc finger CCCH-type, antiviral 1	Plasma Membrane	other	1	0	0	2	2	0	1.75	0.125408
Q7Z2W4@273	Q7Z2W4	273	ZC3HAV1	zinc finger CCCH-type, antiviral 1	Plasma Membrane	other	0	0	0	2	4	0	3	0.0791713
Q7Z2W4@275	Q7Z2W4	275	ZC3HAV1	zinc finger CCCH-type, antiviral 1	Plasma Membrane	other	1	0	0	4	6	0	3.25	0.084995
Q86U42@150	Q86U42	150	PABPN1	poly(A) binding protein, nuclear 1	Nucleus	enzyme	0	2	2	0	0	0	-2.33333	0.058108
Q86UE4@295	Q86UE4	295	MTDH	metadherin	Cytoplasm	transcription regulator	1	0	1	0	0	0	-1.66667	0.0582571
Q86UP2@153	Q86UP2	153	KTN1	kinectin 1 (kinesin receptor)	Cytoplasm	transmembrane receptor	2	1	0	0	0	0	-2	0.0792314
Q86UU0@750	Q86UU0	750	BCL9L	B-cell CLL/lymphoma 9-like	Cytoplasm	other	3	1	6	3	1	0	-1.85714	0.152279
Q86V88@168	Q86V88	168	MDP1	magnesium-dependent phosphatase 1	Other	phosphatase	0	0	0	1	1	0	1.66667	0.0582571
Q86VR2@325	Q86VR2	325	FAM134C	family with sequence similarity 134, member C	Other	other	0	0	0	2	0	0	1.66667	0.187031
Q86WB0@338	Q86WB0	338	ZC3HC1	zinc finger, C3HC-type containing 1	Nucleus	other	1	0	0	0	2	2	1.75	0.125408
Q8IVT2@224	Q8IVT2	224	MISP	mitotic spindle positioning	Other	other	0	0	0	0	2	0	1.66667	0.187031
Q8IWW6@201	Q8IWW6	201	ARHGAP12	Rho GTPase activating protein 12	Cytoplasm	other	2	1	0	1	0	0	-1.5	0.18695
Q8IXM2@96	Q8IXM2	96	C17orf49	chromosome 17 open reading frame 49	Nucleus	other	1	1	1	1	0	0	-1.5	0.0582571
Q8IY67@463	Q8IY67	463	RAVER1	ribonucleoprotein, PTB-binding 1	Nucleus	other	0	2	0	0	0	0	-1.66667	0.187031
Q8IYB3@738	Q8IYB3	738	SRRM1	serine/arginine repetitive matrix 1	Nucleus	other	0	0	0	2	0	0	1.66667	0.187031
Q8IYB3@696	Q8IYB3	696	SRRM1	serine/arginine repetitive matrix 1	Nucleus	other	9	10	15	9	23	27	1.67568	0.110882
Q8IYB3@740	Q8IYB3	740	SRRM1	serine/arginine repetitive matrix 1	Nucleus	other	0	0	0	2	0	0	1.66667	0.187031
Q8IYB3@775	Q8IYB3	775	SRRM1	serine/arginine repetitive matrix 1	Nucleus	other	0	0	0	1	1	0	1.66667	0.0582571
Q8IYB3@777	Q8IYB3	777	SRRM1	serine/arginine repetitive matrix 1	Nucleus	other	0	0	0	0	1	1	1.66667	0.0582571
Q8IYB3@778	Q8IYB3	778	SRRM1	serine/arginine repetitive matrix 1	Nucleus	other	0	0	0	2	0	0	1.66667	0.187031
Q8IYB3@743	Q8IYB3	743	SRRM1	serine/arginine repetitive matrix 1	Nucleus	other	0	0	0	2	0	0	1.66667	0.187031
Q8N163@678	Q8N163	678	CCAR2	cell cycle and apoptosis regulator 2	Cytoplasm	peptidase	1	0	1	0	0	0	-1.66667	0.0582571
Q8N556@668	Q8N556	668	AFAP1	actin filament associated protein 1	Cytoplasm	other	6	0	1	5	5	4	1.7	0.1418
Q8NC51@392	Q8NC51	392	SERBP1	SERPINE1 mRNA binding protein 1	Nucleus	other	3	0	1	1	0	0	-1.75	0.174321
Q8ND76@326	Q8ND76	326	CCNY	cyclin Y	Nucleus	other	2	2	1	4	3	2	1.5	0.0580583
Q8NDI1@427	Q8NDI1	427	EHBP1	EH domain binding protein 1	Cytoplasm	other	1	1	0	0	0	0	-1.66667	0.0582571
Q8NDI1@428	Q8NDI1	428	EHBP1	EH domain binding protein 1	Cytoplasm	other	7	9	7	7	5	0	-1.73333	0.0843761
Q8TAQ2@347	Q8TAQ2	347	SMARCC2	SWI/SNF related, matrix associated, actin dependent regulator of chromatin, subfamily c, member 2	Nucleus	transcription regulator	2	0	0	0	0	0	-1.66667	0.187031
Q8TB72@175	Q8TB72	175	PUM2	pumilio RNA-binding family member 2	Cytoplasm	other	2	2	0	3	3	2	1.57143	0.0740741
Q8TBB5@413	Q8TBB5	413	KLHDC4	kelch domain containing 4	Other	other	1	0	0	4	2	0	2.25	0.118898
Q8TBB5@418	Q8TBB5	418	KLHDC4	kelch domain containing 4	Other	other	1	0	0	4	2	0	2.25	0.118898
Q8TDY2@650	Q8TDY2	650	RB1CC1	RB1-inducible coiled-coil 1	Nucleus	other	0	4	2	0	2	1	-1.5	0.240909
Q8TEA8@194	Q8TEA8	194	DTD1	D-tyrosyl-tRNA deacylase 1	Cytoplasm	enzyme	0	0	0	1	0	1	1.66667	0.0582571
Q8TEH3@520	Q8TEH3	520	DENND1A	DENN/MADD domain containing 1A	Plasma Membrane	other	0	0	0	2	0	0	1.66667	0.187031
Q8TEH3@523	Q8TEH3	523	DENND1A	DENN/MADD domain containing 1A	Plasma Membrane	other	0	0	0	2	0	0	1.66667	0.187031
Q8WUM9@265	Q8WUM9	265	SLC20A1	solute carrier family 20 (phosphate transporter), member 1	Plasma Membrane	transporter	2	0	0	0	0	0	-1.66667	0.187031
Q8WUM9@269	Q8WUM9	269	SLC20A1	solute carrier family 20 (phosphate transporter), member 1	Plasma Membrane	transporter	2	0	0	0	0	0	-1.66667	0.187031
Q8WW12@147	Q8WW12	147	PCNP	PEST proteolytic signal containing nuclear protein	Nucleus	other	3	3	0	0	0	0	-3	0.0580804
Q8WW12@119	Q8WW12	119	PCNP	PEST proteolytic signal containing nuclear protein	Nucleus	other	8	1	2	10	7	4	1.71429	0.149007
Q8WWI1@867	Q8WWI1	867	LMO7	LIM domain 7	Cytoplasm	enzyme	1	1	0	0	0	0	-1.66667	0.0582571
Q8WXI9@122	Q8WXI9	122	GATAD2B	GATA zinc finger domain containing 2B	Nucleus	transcription regulator	0	0	0	1	1	0	1.66667	0.0582571
Q8WXI9@135	Q8WXI9	135	GATAD2B	GATA zinc finger domain containing 2B	Nucleus	transcription regulator	0	0	0	2	1	0	2	0.0792314
Q92538@1788	Q92538	1788	GBF1	golgi brefeldin A resistant guanine nucleotide exchange factor 1	Cytoplasm	other	2	1	1	0	1	0	-1.75	0.0505958
Q92609@522	Q92609	522	TBC1D5	TBC1 domain family, member 5	Extracellular Space	other	0	1	2	2	1	3	1.5	0.143932
Q92609@557	Q92609	557	TBC1D5	TBC1 domain family, member 5	Extracellular Space	other	1	1	1	1	0	0	-1.5	0.0582571
Q92609@558	Q92609	558	TBC1D5	TBC1 domain family, member 5	Extracellular Space	other	1	1	1	1	0	0	-1.5	0.0582571
Q92614@2007	Q92614	2007	MYO18A	myosin XVIIIA	Cytoplasm	other	1	1	0	0	0	0	-1.66667	0.0582571
Q92685@13	Q92685	13	ALG3	ALG3, alpha-1,3- mannosyltransferase	Cytoplasm	enzyme	0	0	1	0	0	3	1.5	0.280719
Q93009@18	Q93009	18	USP7	ubiquitin specific peptidase 7 (herpes virus-associated)	Nucleus	peptidase	0	0	2	0	0	0	-1.66667	0.187031
Q96A57@23	Q96A57	23	TMEM230	transmembrane protein 230	Other	other	0	0	0	1	0	1	1.66667	0.0582571
Q96GM8@5	Q96GM8	5	TOE1	target of EGR1, member 1 (nuclear)	Nucleus	other	0	0	0	1	1	0	1.66667	0.0582571
Q96JM3@382	Q96JM3	382	CHAMP1	chromosome alignment maintaining phosphoprotein 1	Nucleus	other	0	0	1	2	2	0	1.75	0.125408
Q96JM3@386	Q96JM3	386	CHAMP1	chromosome alignment maintaining phosphoprotein 1	Nucleus	other	0	0	1	2	2	0	1.75	0.125408
Q96JM3@217	Q96JM3	217	CHAMP1	chromosome alignment maintaining phosphoprotein 1	Nucleus	other	1	0	0	0	2	1	1.5	0.18695
Q96PD2@724	Q96PD2	724	DCBLD2	discoidin, CUB and LCCL domain containing 2	Plasma Membrane	other	2	2	2	2	1	0	-1.5	0.0792314
Q96PK6@572	Q96PK6	572	RBM14	RNA binding motif protein 14	Nucleus	transcription regulator	0	0	3	0	1	0	-1.5	0.280719
Q96Q42@483	Q96Q42	483	ALS2	amyotrophic lateral sclerosis 2 (juvenile)	Cytoplasm	other	0	0	0	2	0	0	1.66667	0.187031
Q96Q42@492	Q96Q42	492	ALS2	amyotrophic lateral sclerosis 2 (juvenile)	Cytoplasm	other	0	0	0	2	0	0	1.66667	0.187031
Q96ST2@398	Q96ST2	398	IWS1	IWS1 homolog (S. cerevisiae)	Nucleus	enzyme	3	0	0	7	1	0	1.83333	0.263116
Q96ST2@440	Q96ST2	440	IWS1	IWS1 homolog (S. cerevisiae)	Nucleus	enzyme	11	13	7	6	10	0	-1.78947	0.107643
Q96ST2@400	Q96ST2	400	IWS1	IWS1 homolog (S. cerevisiae)	Nucleus	enzyme	3	0	0	7	1	0	1.83333	0.263116
Q96ST3@1112	Q96ST3	1112	SIN3A	SIN3 transcription regulator family member A	Nucleus	transcription regulator	1	0	0	2	1	0	1.5	0.18695
Q96TA1@665	Q96TA1	665	FAM129B	family with sequence similarity 129, member B	Cytoplasm	other	4	0	1	5	5	0	1.625	0.231403
Q96TA1@691	Q96TA1	691	FAM129B	family with sequence similarity 129, member B	Cytoplasm	other	2	5	6	1	3	1	-2	0.0621683
Q96TA1@681	Q96TA1	681	FAM129B	family with sequence similarity 129, member B	Cytoplasm	other	4	0	1	5	5	0	1.625	0.231403
Q99549@51	Q99549	51	MPHOSPH8	M-phase phosphoprotein 8	Nucleus	transcription regulator	1	0	0	2	1	0	1.5	0.18695
Q99569@314	Q99569	314	PKP4	plakophilin 4	Plasma Membrane	other	0	1	2	0	1	0	-1.5	0.18695
Q9BRD0@159	Q9BRD0	159	BUD13	BUD13 homolog (S. cerevisiae)	Nucleus	other	0	0	0	3	0	0	2	0.186986
Q9BRD0@163	Q9BRD0	163	BUD13	BUD13 homolog (S. cerevisiae)	Nucleus	other	0	0	0	3	0	0	2	0.186986
Q9BSQ5@384	Q9BSQ5	384	CCM2	cerebral cavernous malformation 2	Cytoplasm	other	1	0	0	2	1	0	1.5	0.18695
Q9BTU6@47	Q9BTU6	47	PI4K2A	phosphatidylinositol 4-kinase type 2 alpha	Cytoplasm	kinase	4	4	2	4	0	0	-1.85714	0.125408
Q9BTU6@51	Q9BTU6	51	PI4K2A	phosphatidylinositol 4-kinase type 2 alpha	Cytoplasm	kinase	4	4	2	4	0	0	-1.85714	0.125408
Q9BUA3@148	Q9BUA3	148	C11orf84	chromosome 11 open reading frame 84	Other	other	0	0	0	1	1	0	1.66667	0.0582571
Q9BW71@223	Q9BW71	223	HIRIP3	HIRA interacting protein 3	Nucleus	other	0	0	0	3	0	0	2	0.186986
Q9BW71@227	Q9BW71	227	HIRIP3	HIRA interacting protein 3	Nucleus	other	0	0	0	3	0	0	2	0.186986
Q9BXB4@181	Q9BXB4	181	OSBPL11	oxysterol binding protein-like 11	Cytoplasm	other	0	0	0	2	0	0	1.66667	0.187031
Q9BXF6@307	Q9BXF6	307	RAB11FIP5	RAB11 family interacting protein 5 (class I)	Cytoplasm	other	0	0	0	4	2	0	3	0.0791713
Q9BZ23@189	Q9BZ23	189	PANK2	pantothenate kinase 2	Cytoplasm	kinase	0	1	1	3	1	2	1.8	0.0580583
Q9C0C2@1620	Q9C0C2	1620	TNKS1BP1	tankyrase 1 binding protein 1, 182kDa	Nucleus	other	15	29	28	14	22	9	-1.5625	0.100548
Q9C0C2@1297	Q9C0C2	1297	TNKS1BP1	tankyrase 1 binding protein 1, 182kDa	Nucleus	other	2	0	2	0	0	0	-2.33333	0.058108
Q9C0C2@1621	Q9C0C2	1621	TNKS1BP1	tankyrase 1 binding protein 1, 182kDa	Nucleus	other	15	30	28	14	22	9	-1.58333	0.0984963
Q9H019@103	Q9H019	103	MTFR1L	mitochondrial fission regulator 1-like	Other	other	0	0	0	6	0	0	3	0.186959
Q9H0D6@475	Q9H0D6	475	XRN2	5'-3' exoribonuclease 2	Nucleus	enzyme	1	0	0	3	3	0	2.25	0.0945018
Q9H0D6@479	Q9H0D6	479	XRN2	5'-3' exoribonuclease 2	Nucleus	enzyme	4	0	1	1	1	0	-1.6	0.233802
Q9H0D6@471	Q9H0D6	471	XRN2	5'-3' exoribonuclease 2	Nucleus	enzyme	1	0	0	2	2	0	1.75	0.125408
Q9H0D6@473	Q9H0D6	473	XRN2	5'-3' exoribonuclease 2	Nucleus	enzyme	2	0	0	4	4	0	2.2	0.125408
Q9H0D6@481	Q9H0D6	481	XRN2	5'-3' exoribonuclease 2	Nucleus	enzyme	1	0	1	0	0	0	-1.66667	0.0582571
Q9H0X9@747	Q9H0X9	747	OSBPL5	oxysterol binding protein-like 5	Cytoplasm	other	1	0	0	3	0	0	1.5	0.280719
Q9H4G0@544	Q9H4G0	544	EPB41L1	erythrocyte membrane protein band 4.1-like 1	Plasma Membrane	other	0	0	0	0	3	1	2.33333	0.102592
Q9H694@679	Q9H694	679	BICC1	bicaudal C homolog 1 (Drosophila)	Other	other	2	0	0	0	0	0	-1.66667	0.187031
Q9H7D0@1789	Q9H7D0	1789	DOCK5	dedicator of cytokinesis 5	Cytoplasm	other	0	1	0	4	3	0	2.5	0.092037
Q9H7D0@1794	Q9H7D0	1794	DOCK5	dedicator of cytokinesis 5	Cytoplasm	other	0	0	2	4	4	0	2.2	0.125408
Q9H7N4@498	Q9H7N4	498	SCAF1	SR-related CTD-associated factor 1	Nucleus	other	3	2	1	9	7	1	2.22222	0.10608
Q9H7N4@500	Q9H7N4	500	SCAF1	SR-related CTD-associated factor 1	Nucleus	other	3	2	1	9	7	1	2.22222	0.10608
Q9H7P9@1257	Q9H7P9	1257	PLEKHG2	pleckstrin homology domain containing, family G (with RhoGef domain) member 2	Cytoplasm	other	0	0	0	3	1	0	2.33333	0.102592
Q9H7P9@1261	Q9H7P9	1261	PLEKHG2	pleckstrin homology domain containing, family G (with RhoGef domain) member 2	Cytoplasm	other	0	0	0	3	1	0	2.33333	0.102592
Q9H8M9@114	Q9H8M9	114	EVA1A	eva-1 homolog A (C. elegans)	Plasma Membrane	other	0	0	0	2	1	0	2	0.0792314
Q9H910@97	Q9H910	97	HN1L	hematological and neurological expressed 1-like	Cytoplasm	other	0	0	0	0	1	2	2	0.0792314
Q9HBL0@1269	Q9HBL0	1269	TNS1	tensin 1	Plasma Membrane	other	0	1	0	1	0	3	1.75	0.174321
Q9HCM4@517	Q9HCM4	517	EPB41L5	erythrocyte membrane protein band 4.1 like 5	Plasma Membrane	other	1	0	0	2	2	0	1.75	0.125408
Q9NQG5@166	Q9NQG5	166	RPRD1B	regulation of nuclear pre-mRNA domain containing 1B	Nucleus	other	2	0	0	0	0	0	-1.66667	0.187031
Q9NQG6@59	Q9NQG6	59	MIEF1	mitochondrial elongation factor 1	Cytoplasm	other	1	1	0	0	0	0	-1.66667	0.0582571
Q9NQZ2@365	Q9NQZ2	365	UTP3	UTP3, small subunit (SSU) processome component, homolog (S. cerevisiae)	Nucleus	other	1	0	0	5	0	0	2	0.23831
Q9NQZ2@368	Q9NQZ2	368	UTP3	UTP3, small subunit (SSU) processome component, homolog (S. cerevisiae)	Nucleus	other	1	0	0	5	0	0	2	0.23831
Q9NRF8@568	Q9NRF8	568	CTPS2	CTP synthase 2	Cytoplasm	enzyme	0	0	0	2	0	0	1.66667	0.187031
Q9NRF8@571	Q9NRF8	571	CTPS2	CTP synthase 2	Cytoplasm	enzyme	0	0	0	2	0	0	1.66667	0.187031
Q9NTI5@1370	Q9NTI5	1370	PDS5B	PDS5, regulator of cohesion maintenance, homolog B (S. cerevisiae)	Nucleus	other	0	0	0	2	1	0	2	0.0792314
Q9NX40@108	Q9NX40	108	OCIAD1	OCIA domain containing 1	Cytoplasm	other	0	0	0	1	1	0	1.66667	0.0582571
Q9P1Y6@1371	Q9P1Y6	1371	PHRF1	PHD and ring finger domains 1	Nucleus	other	1	2	3	1	1	1	-1.5	0.0792314
Q9P206@979	Q9P206	979	KIAA1522	KIAA1522	Other	other	0	1	3	3	3	6	2.14286	0.0580583
Q9P2M7@131	Q9P2M7	131	CGN	cingulin	Plasma Membrane	other	0	0	0	3	0	0	2	0.186986
Q9P2M7@134	Q9P2M7	134	CGN	cingulin	Plasma Membrane	other	0	0	0	3	0	0	2	0.186986
Q9P2N5@1038	Q9P2N5	1038	RBM27	RNA binding motif protein 27	Nucleus	other	1	0	2	0	0	0	-2	0.0792314
Q9UBC2@238	Q9UBC2	238	EPS15L1	epidermal growth factor receptor pathway substrate 15-like 1	Plasma Membrane	other	0	0	0	2	0	0	1.66667	0.187031
Q9UBC2@255	Q9UBC2	255	EPS15L1	epidermal growth factor receptor pathway substrate 15-like 1	Plasma Membrane	other	0	0	0	2	0	0	1.66667	0.187031
Q9UBH6@668	Q9UBH6	668	XPR1	xenotropic and polytropic retrovirus receptor 1	Plasma Membrane	G-protein coupled receptor	3	0	4	0	0	0	-3.33333	0.0621011
Q9UGU0@574	Q9UGU0	574	TCF20	transcription factor 20 (AR1)	Nucleus	transcription regulator	3	1	4	2	1	1	-1.57143	0.1151
Q9UGU0@583	Q9UGU0	583	TCF20	transcription factor 20 (AR1)	Nucleus	transcription regulator	3	1	4	2	1	1	-1.57143	0.1151
Q9UHD8@30	Q9UHD8	30	SEPT9	septin 9	Cytoplasm	enzyme	6	0	0	3	0	0	-1.5	0.338934
Q9UHR4@414	Q9UHR4	414	BAIAP2L1	BAI1-associated protein 2-like 1	Cytoplasm	other	2	0	1	0	1	0	-1.5	0.18695
Q9UIF9@1397	Q9UIF9	1397	BAZ2A	bromodomain adjacent to zinc finger domain, 2A	Nucleus	transcription regulator	0	1	1	0	0	0	-1.66667	0.0582571
Q9UJ70@76	Q9UJ70	76	NAGK	N-acetylglucosamine kinase	Cytoplasm	kinase	0	0	0	2	1	0	2	0.0792314
Q9UJU6@269	Q9UJU6	269	DBNL	drebrin-like	Cytoplasm	other	3	5	4	5	9	6	1.53333	0.0580583
Q9UKG1@401	Q9UKG1	401	APPL1	adaptor protein, phosphotyrosine interaction, PH domain and leucine zipper containing 1	Cytoplasm	other	0	0	0	0	2	0	1.66667	0.187031
Q9UKK3@1722	Q9UKK3	1722	PARP4	poly (ADP-ribose) polymerase family, member 4	Other	enzyme	0	1	1	0	0	0	-1.66667	0.0582571
Q9UKS6@354	Q9UKS6	354	PACSIN3	protein kinase C and casein kinase substrate in neurons 3	Cytoplasm	other	0	0	0	0	2	0	1.66667	0.187031
Q9UKT5@12	Q9UKT5	12	FBXO4	F-box protein 4	Nucleus	enzyme	1	1	0	0	0	0	-1.66667	0.0582571
Q9UKV3@365	Q9UKV3	365	ACIN1	apoptotic chromatin condensation inducer 1	Nucleus	enzyme	3	0	1	1	0	0	-1.75	0.174321
Q9UKV3@240	Q9UKV3	240	ACIN1	apoptotic chromatin condensation inducer 1	Nucleus	enzyme	4	11	7	2	5	4	-1.78571	0.0862969
Q9UKV3@243	Q9UKV3	243	ACIN1	apoptotic chromatin condensation inducer 1	Nucleus	enzyme	4	11	7	2	5	4	-1.78571	0.0862969
Q9ULD2@1203	Q9ULD2	1203	MTUS1	microtubule associated tumor suppressor 1	Other	other	2	0	1	0	0	0	-2	0.0792314
Q9ULD2@1266	Q9ULD2	1266	MTUS1	microtubule associated tumor suppressor 1	Other	other	0	0	0	0	0	2	1.66667	0.187031
Q9UMN6@2083	Q9UMN6	2083	KMT2B	lysine (K)-specific methyltransferase 2B	Nucleus	transcription regulator	1	0	0	3	0	0	1.5	0.280719
Q9UN36@332	Q9UN36	332	NDRG2	NDRG family member 2	Cytoplasm	other	5	2	1	8	6	1	1.63636	0.193327
Q9UN36@330	Q9UN36	330	NDRG2	NDRG family member 2	Cytoplasm	other	1	0	0	3	2	0	2	0.1151
Q9UPT8@1108	Q9UPT8	1108	ZC3H4	zinc finger CCCH-type containing 4	Other	other	0	0	0	1	0	1	1.66667	0.0582571
Q9UPT8@1269	Q9UPT8	1269	ZC3H4	zinc finger CCCH-type containing 4	Other	other	1	3	3	6	3	5	1.7	0.0512118
Q9UPT8@1118	Q9UPT8	1118	ZC3H4	zinc finger CCCH-type containing 4	Other	other	0	1	1	0	0	0	-1.66667	0.0582571
Q9UPT8@1110	Q9UPT8	1110	ZC3H4	zinc finger CCCH-type containing 4	Other	other	0	0	0	1	0	1	1.66667	0.0582571
Q9UPT8@1275	Q9UPT8	1275	ZC3H4	zinc finger CCCH-type containing 4	Other	other	0	0	0	1	0	1	1.66667	0.0582571
Q9UPU7@957	Q9UPU7	957	TBC1D2B	TBC1 domain family, member 2B	Other	other	2	2	1	1	1	0	-1.6	0.0505958
Q9UQ35@2407	Q9UQ35	2407	SRRM2	serine/arginine repetitive matrix 2	Nucleus	other	4	4	0	11	10	0	2.18182	0.156458
Q9UQ35@1842	Q9UQ35	1842	SRRM2	serine/arginine repetitive matrix 2	Nucleus	other	0	0	0	2	9	0	4.66667	0.125083
Q9UQ35@1497	Q9UQ35	1497	SRRM2	serine/arginine repetitive matrix 2	Nucleus	other	0	0	0	2	0	0	1.66667	0.187031
Q9UQ35@2067	Q9UQ35	2067	SRRM2	serine/arginine repetitive matrix 2	Nucleus	other	2	1	0	4	2	0	1.5	0.240909
Q9UQ35@1179	Q9UQ35	1179	SRRM2	serine/arginine repetitive matrix 2	Nucleus	other	3	0	0	1	0	0	-1.5	0.280719
Q9UQ35@854	Q9UQ35	854	SRRM2	serine/arginine repetitive matrix 2	Nucleus	other	0	0	0	0	2	0	1.66667	0.187031
Q9UQ35@924	Q9UQ35	924	SRRM2	serine/arginine repetitive matrix 2	Nucleus	other	0	5	12	0	13	14	1.5	0.294916
Q9UQ35@1382	Q9UQ35	1382	SRRM2	serine/arginine repetitive matrix 2	Nucleus	other	0	0	0	2	1	0	2	0.0792314
Q9UQ35@2121	Q9UQ35	2121	SRRM2	serine/arginine repetitive matrix 2	Nucleus	other	0	0	0	7	0	0	3.33333	0.186957
Q9UQ35@2409	Q9UQ35	2409	SRRM2	serine/arginine repetitive matrix 2	Nucleus	other	2	2	0	5	5	0	1.85714	0.163817
Q9UQ35@1844	Q9UQ35	1844	SRRM2	serine/arginine repetitive matrix 2	Nucleus	other	0	0	0	2	5	0	3.33333	0.0917971
Q9UQ35@1499	Q9UQ35	1499	SRRM2	serine/arginine repetitive matrix 2	Nucleus	other	0	0	0	2	0	0	1.66667	0.187031
Q9UQ35@2412	Q9UQ35	2412	SRRM2	serine/arginine repetitive matrix 2	Nucleus	other	2	2	0	6	3	0	1.71429	0.20997
Q9UQ35@1847	Q9UQ35	1847	SRRM2	serine/arginine repetitive matrix 2	Nucleus	other	0	0	0	0	3	0	2	0.186986
Q9UQ35@2415	Q9UQ35	2415	SRRM2	serine/arginine repetitive matrix 2	Nucleus	other	0	0	0	0	2	0	1.66667	0.187031
Q9UQ35@1012	Q9UQ35	1012	SRRM2	serine/arginine repetitive matrix 2	Nucleus	other	1	0	0	0	2	1	1.5	0.18695
Q9UQ35@1387	Q9UQ35	1387	SRRM2	serine/arginine repetitive matrix 2	Nucleus	other	0	0	0	2	1	0	2	0.0792314
Q9UQ35@864	Q9UQ35	864	SRRM2	serine/arginine repetitive matrix 2	Nucleus	other	1	1	0	0	0	0	-1.66667	0.0582571
Q9UQ35@2123	Q9UQ35	2123	SRRM2	serine/arginine repetitive matrix 2	Nucleus	other	0	0	0	6	0	0	3	0.186959
Q9UQE7@1065	Q9UQE7	1065	SMC3	structural maintenance of chromosomes 3	Nucleus	other	2	0	1	0	0	0	-2	0.0792314
Q9Y388@188	Q9Y388	188	RBMX2	RNA binding motif protein, X-linked 2	Other	other	0	0	0	0	0	2	1.66667	0.187031
Q9Y446@238	Q9Y446	238	PKP3	plakophilin 3	Plasma Membrane	other	0	1	1	0	0	0	-1.66667	0.0582571
Q9Y446@314	Q9Y446	314	PKP3	plakophilin 3	Plasma Membrane	other	3	1	2	0	3	0	-1.5	0.217665
Q9Y4B5@1417	Q9Y4B5	1417	SOGA2	SOGA family member 2	Other	other	1	0	0	4	0	0	1.75	0.253579
Q9Y4B5@1421	Q9Y4B5	1421	SOGA2	SOGA family member 2	Other	other	1	0	0	4	0	0	1.75	0.253579
Q9Y4D8@1075	Q9Y4D8	1075	HECTD4	HECT domain containing E3 ubiquitin protein ligase 4	Nucleus	other	3	4	3	1	3	0	-1.85714	0.0505958
Q9Y4D8@2080	Q9Y4D8	2080	HECTD4	HECT domain containing E3 ubiquitin protein ligase 4	Nucleus	other	0	0	2	0	0	0	-1.66667	0.187031
Q9Y4H2@527	Q9Y4H2	527	IRS2	insulin receptor substrate 2	Cytoplasm	enzyme	0	0	2	0	0	0	-1.66667	0.187031
Q9Y4H2@1202	Q9Y4H2	1202	IRS2	insulin receptor substrate 2	Cytoplasm	enzyme	0	0	0	0	0	2	1.66667	0.187031
Q9Y5J1@206	Q9Y5J1	206	UTP18	UTP18 small subunit (SSU) processome component homolog (yeast)	Nucleus	other	0	8	3	0	4	2	-1.55556	0.278442
Q9Y5J1@210	Q9Y5J1	210	UTP18	UTP18 small subunit (SSU) processome component homolog (yeast)	Nucleus	other	7	14	12	7	8	4	-1.63636	0.0620851
Q9Y5U2@321	Q9Y5U2	321	TSSC4	tumor suppressing subtransferable candidate 4	Other	other	0	1	0	4	3	0	2.5	0.092037
Q9Y608@323	Q9Y608	323	LRRFIP2	leucine rich repeat (in FLII) interacting protein 2	Extracellular Space	other	2	0	0	0	0	0	-1.66667	0.187031
Q9Y608@314	Q9Y608	314	LRRFIP2	leucine rich repeat (in FLII) interacting protein 2	Extracellular Space	other	0	0	0	0	0	2	1.66667	0.187031
Q9Y6G9@510	Q9Y6G9	510	DYNC1LI1	dynein, cytoplasmic 1, light intermediate chain 1	Cytoplasm	other	0	0	0	2	0	0	1.66667	0.187031
Q9Y6M5@506	Q9Y6M5	506	SLC30A1	solute carrier family 30 (zinc transporter), member 1	Plasma Membrane	transporter	2	0	1	1	0	0	-1.5	0.18695
Q9Y6Q9@1330	Q9Y6Q9	1330	NCOA3	nuclear receptor coactivator 3	Nucleus	transcription regulator	0	0	0	3	0	0	2	0.186986
A6NKF1@402	A6NKF1	402	SAC3D1	SAC3 domain containing 1	Nucleus	other	0	1	0	1	1	0	1.25	0.259259
A8MT19@539	A8MT19	539	0	0	0	0	0	1	1	0	1	0	-1.25	0.259259
B5ME19@39	B5ME19	39	EIF3C/EIF3CL	eukaryotic translation initiation factor 3, subunit C	Cytoplasm	translation regulator	0	0	0	0	0	1	1.33333	0.187272
O00193@15	O00193	15	C11orf58	chromosome 11 open reading frame 58	Other	other	0	0	2	0	0	2	1	0.5
O00193@17	O00193	17	C11orf58	chromosome 11 open reading frame 58	Other	other	9	9	12	8	9	5	-1.32	0.0816395
O00264@57	O00264	57	PGRMC1	progesterone receptor membrane component 1	Plasma Membrane	transmembrane receptor	2	0	0	1	0	0	-1.25	0.338934
O00499@296	O00499	296	BIN1	bridging integrator 1	Nucleus	other	14	6	8	12	6	6	-1.14815	0.345881
O00499@298	O00499	298	BIN1	bridging integrator 1	Nucleus	other	11	6	5	10	4	4	-1.19048	0.325326
O00499@303	O00499	303	BIN1	bridging integrator 1	Nucleus	other	13	6	8	8	6	6	-1.30435	0.172947
O00505@60	O00505	60	KPNA3	karyopherin alpha 3 (importin alpha 4)	Nucleus	transporter	2	2	0	2	1	1	1	0.5
O00512@315	O00512	315	BCL9	B-cell CLL/lymphoma 9	Nucleus	other	2	1	1	1	1	0	-1.4	0.1151
O00567@465	O00567	465	NOP56	NOP56 ribonucleoprotein	Nucleus	other	0	0	0	1	0	0	1.33333	0.187272
O00567@467	O00567	467	NOP56	NOP56 ribonucleoprotein	Nucleus	other	0	0	0	1	0	0	1.33333	0.187272
O00567@466	O00567	466	NOP56	NOP56 ribonucleoprotein	Nucleus	other	0	0	0	1	0	0	1.33333	0.187272
O00567@468	O00567	468	NOP56	NOP56 ribonucleoprotein	Nucleus	other	0	0	0	1	0	0	1.33333	0.187272
O14545@415	O14545	415	TRAFD1	TRAF-type zinc finger domain containing 1	Other	other	3	2	1	3	3	0	1	0.5
O14639@450	O14639	450	ABLIM1	actin binding LIM protein 1	Cytoplasm	other	1	0	0	0	0	1	1	0.5
O14639@451	O14639	451	ABLIM1	actin binding LIM protein 1	Cytoplasm	other	0	1	1	0	1	0	-1.25	0.259259
O14639@655	O14639	655	ABLIM1	actin binding LIM protein 1	Cytoplasm	other	5	6	5	6	7	6	1.15789	0.0505958
O14639@706	O14639	706	ABLIM1	actin binding LIM protein 1	Cytoplasm	other	2	0	0	2	0	0	1	0.5
O14639@431	O14639	431	ABLIM1	actin binding LIM protein 1	Cytoplasm	other	4	3	3	5	5	3	1.23077	0.125408
O14639@426	O14639	426	ABLIM1	actin binding LIM protein 1	Cytoplasm	other	0	0	0	1	0	0	1.33333	0.187272
O14639@433	O14639	433	ABLIM1	actin binding LIM protein 1	Cytoplasm	other	0	0	0	1	0	0	1.33333	0.187272
O14686@1180	O14686	1180	KMT2D	lysine (K)-specific methyltransferase 2D	Nucleus	transcription regulator	1	0	0	0	0	0	-1.33333	0.187272
O14737@119	O14737	119	PDCD5	programmed cell death 5	Nucleus	other	102	116	116	76	111	112	-1.11589	0.20553
O14745@302	O14745	302	SLC9A3R1	solute carrier family 9, subfamily A (NHE3, cation proton antiporter 3), member 3 regulator 1	Plasma Membrane	other	0	1	0	0	0	0	-1.33333	0.187272
O14745@317	O14745	317	SLC9A3R1	solute carrier family 9, subfamily A (NHE3, cation proton antiporter 3), member 3 regulator 1	Plasma Membrane	other	0	0	1	0	0	0	-1.33333	0.187272
O14745@293	O14745	293	SLC9A3R1	solute carrier family 9, subfamily A (NHE3, cation proton antiporter 3), member 3 regulator 1	Plasma Membrane	other	4	1	3	3	0	3	-1.22222	0.321665
O14974@445	O14974	445	PPP1R12A	protein phosphatase 1, regulatory subunit 12A	Cytoplasm	phosphatase	0	0	0	1	0	0	1.33333	0.187272
O15014@358	O15014	358	ZNF609	zinc finger protein 609	Other	other	2	1	0	2	1	0	1	0.5
O15014@360	O15014	360	ZNF609	zinc finger protein 609	Other	other	0	0	0	0	1	0	1.33333	0.187272
O15014@576	O15014	576	ZNF609	zinc finger protein 609	Other	other	5	0	0	6	1	0	1.25	0.401241
O15014@578	O15014	578	ZNF609	zinc finger protein 609	Other	other	5	0	0	6	1	0	1.25	0.401241
O15027@391	O15027	391	SEC16A	SEC16 homolog A (S. cerevisiae)	Cytoplasm	phosphatase	0	0	0	1	0	0	1.33333	0.187272
O15061@1044	O15061	1044	SYNM	synemin, intermediate filament protein	Cytoplasm	other	0	0	0	1	0	0	1.33333	0.187272
O15061@1049	O15061	1049	SYNM	synemin, intermediate filament protein	Cytoplasm	other	0	0	0	1	0	0	1.33333	0.187272
O15068@963	O15068	963	MCF2L	MCF.2 cell line derived transforming sequence-like	Cytoplasm	other	0	0	0	0	1	0	1.33333	0.187272
O15068@981	O15068	981	MCF2L	MCF.2 cell line derived transforming sequence-like	Cytoplasm	other	0	0	0	0	1	0	1.33333	0.187272
O15085@254	O15085	254	ARHGEF11	Rho guanine nucleotide exchange factor (GEF) 11	Cytoplasm	other	1	0	0	2	0	0	1.25	0.338934
O15085@668	O15085	668	ARHGEF11	Rho guanine nucleotide exchange factor (GEF) 11	Cytoplasm	other	0	0	1	0	0	0	-1.33333	0.187272
O15085@1457	O15085	1457	ARHGEF11	Rho guanine nucleotide exchange factor (GEF) 11	Cytoplasm	other	0	0	0	1	0	0	1.33333	0.187272
O15085@255	O15085	255	ARHGEF11	Rho guanine nucleotide exchange factor (GEF) 11	Cytoplasm	other	1	0	0	2	0	0	1.25	0.338934
O15085@1461	O15085	1461	ARHGEF11	Rho guanine nucleotide exchange factor (GEF) 11	Cytoplasm	other	2	0	0	2	2	0	1.4	0.259259
O15231@446	O15231	446	ZNF185	zinc finger protein 185 (LIM domain)	Nucleus	other	1	1	1	1	1	3	1.33333	0.187031
O15231@447	O15231	447	ZNF185	zinc finger protein 185 (LIM domain)	Nucleus	other	0	0	0	0	1	0	1.33333	0.187272
O15231@453	O15231	453	ZNF185	zinc finger protein 185 (LIM domain)	Nucleus	other	0	0	0	0	1	0	1.33333	0.187272
O15231@455	O15231	455	ZNF185	zinc finger protein 185 (LIM domain)	Nucleus	other	1	0	1	1	0	1	1	0.5
O15258@95	O15258	95	RER1	retention in endoplasmic reticulum sorting receptor 1	Cytoplasm	other	2	0	0	2	0	0	1	0.5
O15320@536	O15320	536	CTAGE5	CTAGE family, member 5	Other	enzyme	0	0	1	0	0	0	-1.33333	0.187272
O15439@646	O15439	646	ABCC4	ATP-binding cassette, sub-family C (CFTR/MRP), member 4	Plasma Membrane	transporter	3	2	1	3	4	2	1.33333	0.143932
O15439@648	O15439	648	ABCC4	ATP-binding cassette, sub-family C (CFTR/MRP), member 4	Plasma Membrane	transporter	0	0	1	0	0	0	-1.33333	0.187272
O15530@241	O15530	241	PDPK1	3-phosphoinositide dependent protein kinase-1	Cytoplasm	kinase	3	0	0	2	0	0	-1.2	0.397628
O43166@1549	O43166	1549	SIPA1L1	signal-induced proliferation-associated 1 like 1	Cytoplasm	other	0	1	2	1	1	1	1	0.5
O43379@32	O43379	32	WDR62	WD repeat domain 62	Nucleus	other	0	0	0	0	1	0	1.33333	0.187272
O43379@33	O43379	33	WDR62	WD repeat domain 62	Nucleus	other	2	1	3	3	3	1	1.11111	0.362329
O43765@77	O43765	77	SGTA	small glutamine-rich tetratricopeptide repeat (TPR)-containing, alpha	Cytoplasm	other	0	0	0	1	0	0	1.33333	0.187272
O43765@303	O43765	303	SGTA	small glutamine-rich tetratricopeptide repeat (TPR)-containing, alpha	Cytoplasm	other	0	0	0	0	1	0	1.33333	0.187272
O43765@81	O43765	81	SGTA	small glutamine-rich tetratricopeptide repeat (TPR)-containing, alpha	Cytoplasm	other	0	0	0	1	0	0	1.33333	0.187272
O43765@305	O43765	305	SGTA	small glutamine-rich tetratricopeptide repeat (TPR)-containing, alpha	Cytoplasm	other	0	0	0	0	1	0	1.33333	0.187272
O43815@245	O43815	245	STRN	striatin, calmodulin binding protein	Cytoplasm	other	1	0	0	0	0	0	-1.33333	0.187272
O43823@323	O43823	323	AKAP8	A kinase (PRKA) anchor protein 8	Nucleus	other	0	0	0	1	0	0	1.33333	0.187272
O43823@328	O43823	328	AKAP8	A kinase (PRKA) anchor protein 8	Nucleus	other	0	0	0	1	0	0	1.33333	0.187272
O43896@1083	O43896	1083	KIF1C	kinesin family member 1C	Cytoplasm	other	0	0	0	1	0	0	1.33333	0.187272
O60271@728	O60271	728	SPAG9	sperm associated antigen 9	Cytoplasm	other	1	2	1	2	0	0	-1.4	0.210824
O60292@1544	O60292	1544	SIPA1L3	signal-induced proliferation-associated 1 like 3	Other	other	2	0	0	1	0	0	-1.25	0.338934
O60293@949	O60293	949	ZFC3H1	zinc finger, C3H1-type containing	Other	other	1	0	0	0	0	0	-1.33333	0.187272
O60333@1057	O60333	1057	KIF1B	kinesin family member 1B	Cytoplasm	transporter	0	0	0	1	0	0	1.33333	0.187272
O60336@1292	O60336	1292	MAPKBP1	mitogen-activated protein kinase binding protein 1	Other	other	0	0	0	0	0	1	1.33333	0.187272
O60504@530	O60504	530	SORBS3	sorbin and SH3 domain containing 3	Cytoplasm	other	7	9	8	7	9	11	1.11111	0.240909
O60716@349	O60716	349	CTNND1	catenin (cadherin-associated protein), delta 1	Nucleus	other	6	4	5	9	5	3	1.11111	0.368799
O60749@119	O60749	119	SNX2	sorting nexin 2	Cytoplasm	transporter	0	0	0	1	0	0	1.33333	0.187272
O60832@513	O60832	513	DKC1	dyskeratosis congenita 1, dyskerin	Nucleus	enzyme	0	0	5	1	3	1	1	0.5
O75153@664	O75153	664	CLUH	clustered mitochondria (cluA/CLU1) homolog	Cytoplasm	translation regulator	0	1	0	0	0	0	-1.33333	0.187272
O75376@2184	O75376	2184	NCOR1	nuclear receptor corepressor 1	Nucleus	transcription regulator	1	0	0	0	0	0	-1.33333	0.187272
O75376@1472	O75376	1472	NCOR1	nuclear receptor corepressor 1	Nucleus	transcription regulator	0	0	1	0	0	1	1	0.5
O75475@270	O75475	270	PSIP1	PC4 and SFRS1 interacting protein 1	Nucleus	other	0	1	0	0	0	0	-1.33333	0.187272
O75475@106	O75475	106	PSIP1	PC4 and SFRS1 interacting protein 1	Nucleus	other	6	7	9	6	6	12	1.08	0.38779
O75475@272	O75475	272	PSIP1	PC4 and SFRS1 interacting protein 1	Nucleus	other	0	0	0	1	0	0	1.33333	0.187272
O75475@273	O75475	273	PSIP1	PC4 and SFRS1 interacting protein 1	Nucleus	other	4	2	0	5	2	0	1.11111	0.433097
O75475@275	O75475	275	PSIP1	PC4 and SFRS1 interacting protein 1	Nucleus	other	4	3	0	6	2	0	1.1	0.441731
O75674@323	O75674	323	TOM1L1	target of myb1 (chicken)-like 1	Cytoplasm	other	1	1	1	0	2	0	-1.2	0.321725
O75683@138	O75683	138	SURF6	surfeit 6	Nucleus	other	2	2	1	1	2	0	-1.33333	0.18695
O75691@1741	O75691	1741	UTP20	UTP20, small subunit (SSU) processome component, homolog (yeast)	Nucleus	other	4	4	3	4	4	4	1.07143	0.187272
O75694@992	O75694	992	NUP155	nucleoporin 155kDa	Nucleus	transporter	0	2	0	0	0	1	-1.25	0.338934
O75821@41	O75821	41	EIF3G	eukaryotic translation initiation factor 3, subunit G	Cytoplasm	translation regulator	1	0	0	0	0	0	-1.33333	0.187272
O76021@358	O76021	358	RSL1D1	ribosomal L1 domain containing 1	Nucleus	other	0	0	1	0	0	0	-1.33333	0.187272
O76021@361	O76021	361	RSL1D1	ribosomal L1 domain containing 1	Nucleus	other	5	7	9	4	7	7	-1.14286	0.274212
O76094@618	O76094	618	SRP72	signal recognition particle 72kDa	Nucleus	kinase	0	1	0	0	0	0	-1.33333	0.187272
O76094@625	O76094	625	SRP72	signal recognition particle 72kDa	Nucleus	kinase	2	3	2	1	2	6	1.2	0.345881
O94804@438	O94804	438	STK10	serine/threonine kinase 10	Cytoplasm	kinase	5	4	4	5	5	4	1.0625	0.259259
O94876@414	O94876	414	TMCC1	transmembrane and coiled-coil domain family 1	Other	other	0	0	1	0	0	0	-1.33333	0.187272
O95049@164	O95049	164	TJP3	tight junction protein 3	Cytoplasm	other	1	0	0	1	0	0	1	0.5
O95049@870	O95049	870	TJP3	tight junction protein 3	Cytoplasm	other	6	9	8	5	8	11	1.03846	0.436079
O95155@105	O95155	105	UBE4B	ubiquitination factor E4B	Cytoplasm	enzyme	1	0	0	1	0	0	1	0.5
O95359@2567	O95359	2567	TACC2	transforming, acidic coiled-coil containing protein 2	Nucleus	other	0	0	0	0	1	0	1.33333	0.187272
O95359@2512	O95359	2512	TACC2	transforming, acidic coiled-coil containing protein 2	Nucleus	other	3	3	2	4	3	1	1	0.5
O95359@2569	O95359	2569	TACC2	transforming, acidic coiled-coil containing protein 2	Nucleus	other	1	0	0	0	0	0	-1.33333	0.187272
O95361@55	O95361	55	TRIM16	tripartite motif containing 16	Cytoplasm	transcription regulator	0	1	0	0	0	1	1	0.5
O95361@60	O95361	60	TRIM16	tripartite motif containing 16	Cytoplasm	transcription regulator	5	5	2	4	4	6	1.13333	0.304327
O95361@62	O95361	62	TRIM16	tripartite motif containing 16	Cytoplasm	transcription regulator	0	0	1	0	0	1	1	0.5
O95425@237	O95425	237	SVIL	supervillin	Plasma Membrane	other	1	0	0	0	0	0	-1.33333	0.187272
O95425@245	O95425	245	SVIL	supervillin	Plasma Membrane	other	1	0	0	0	0	0	-1.33333	0.187272
O95453@623	O95453	623	PARN	poly(A)-specific ribonuclease	Nucleus	enzyme	0	0	1	0	0	0	-1.33333	0.187272
O95633@255	O95633	255	FSTL3	follistatin-like 3 (secreted glycoprotein)	Extracellular Space	other	0	0	1	0	0	0	-1.33333	0.187272
O95677@361	O95677	361	EYA4	eyes absent homolog 4 (Drosophila)	Cytoplasm	phosphatase	1	0	0	0	0	0	-1.33333	0.187272
O95810@288	O95810	288	SDPR	serum deprivation response	Plasma Membrane	other	0	0	0	1	0	0	1.33333	0.187272
O95810@293	O95810	293	SDPR	serum deprivation response	Plasma Membrane	other	0	0	0	1	0	0	1.33333	0.187272
O95817@171	O95817	171	BAG3	BCL2-associated athanogene 3	Cytoplasm	other	0	1	0	0	0	1	1	0.5
O95817@269	O95817	269	BAG3	BCL2-associated athanogene 3	Cytoplasm	other	0	0	0	0	1	0	1.33333	0.187272
O95817@173	O95817	173	BAG3	BCL2-associated athanogene 3	Cytoplasm	other	4	3	5	6	5	4	1.2	0.143932
O95817@274	O95817	274	BAG3	BCL2-associated athanogene 3	Cytoplasm	other	0	0	0	0	1	0	1.33333	0.187272
O95817@381	O95817	381	BAG3	BCL2-associated athanogene 3	Cytoplasm	other	0	0	0	1	0	0	1.33333	0.187272
O95835@613	O95835	613	LATS1	large tumor suppressor kinase 1	Nucleus	kinase	1	0	0	0	0	0	-1.33333	0.187272
P00533@693	P00533	693	EGFR	epidermal growth factor receptor	Plasma Membrane	kinase	1	0	0	0	0	0	-1.33333	0.187272
P02545@22	P02545	22	LMNA	lamin A/C	Nucleus	other	16	9	11	15	13	10	1.05128	0.40291
P02545@404	P02545	404	LMNA	lamin A/C	Nucleus	other	8	25	20	4	31	34	1.28571	0.323524
P02545@406	P02545	406	LMNA	lamin A/C	Nucleus	other	13	27	24	5	36	43	1.29851	0.310049
P02545@407	P02545	407	LMNA	lamin A/C	Nucleus	other	6	3	5	1	5	10	1.11765	0.410147
P02545@18	P02545	18	LMNA	lamin A/C	Nucleus	other	0	0	0	0	0	1	1.33333	0.187272
P02545@19	P02545	19	LMNA	lamin A/C	Nucleus	other	3	4	5	2	1	4	-1.5	0.0945018
P02545@636	P02545	636	LMNA	lamin A/C	Nucleus	other	1	0	0	2	0	0	1.25	0.338934
P02545@409	P02545	409	LMNA	lamin A/C	Nucleus	other	1	0	0	0	0	1	1	0.5
P04075@46	P04075	46	ALDOA	aldolase A, fructose-bisphosphate	Cytoplasm	enzyme	0	1	0	0	0	0	-1.33333	0.187272
P04792@82	P04792	82	HSPB1	heat shock 27kDa protein 1	Cytoplasm	other	25	33	22	24	44	33	1.25301	0.175947
P04792@83	P04792	83	HSPB1	heat shock 27kDa protein 1	Cytoplasm	other	2	2	4	4	4	2	1.18182	0.259259
P05387@17	P05387	17	RPLP2	ribosomal protein, large, P2	Cytoplasm	other	4	0	0	2	1	0	-1.16667	0.4149
P05412@63	P05412	63	JUN	jun proto-oncogene	Nucleus	transcription regulator	0	0	0	1	0	0	1.33333	0.187272
P05783@398	P05783	398	KRT18	keratin 18	Cytoplasm	other	4	0	0	1	1	0	-1.4	0.326497
P05783@401	P05783	401	KRT18	keratin 18	Cytoplasm	other	0	0	1	1	0	0	1	0.5
P05783@10	P05783	10	KRT18	keratin 18	Cytoplasm	other	0	2	2	1	1	0	-1.4	0.210824
P05787@35	P05787	35	KRT8	keratin 8	Cytoplasm	other	2	16	12	3	13	15	1.0303	0.477606
P05787@330	P05787	330	KRT8	keratin 8	Cytoplasm	other	1	0	0	0	0	0	-1.33333	0.187272
P05787@34	P05787	34	KRT8	keratin 8	Cytoplasm	other	10	2	1	7	0	3	-1.23077	0.394525
P05787@475	P05787	475	KRT8	keratin 8	Cytoplasm	other	6	8	6	4	6	5	-1.27778	0.0658888
P05787@43	P05787	43	KRT8	keratin 8	Cytoplasm	other	0	9	6	1	4	16	1.33333	0.362329
P05787@478	P05787	478	KRT8	keratin 8	Cytoplasm	other	6	8	7	5	6	6	-1.2	0.0580583
P05787@31	P05787	31	KRT8	keratin 8	Cytoplasm	other	0	0	1	0	0	0	-1.33333	0.187272
P05787@25	P05787	25	KRT8	keratin 8	Cytoplasm	other	0	1	0	1	0	0	1	0.5
P05787@27	P05787	27	KRT8	keratin 8	Cytoplasm	other	0	0	0	1	0	0	1.33333	0.187272
P06400@823	P06400	823	RB1	retinoblastoma 1	Nucleus	transcription regulator	1	0	1	1	0	1	1	0.5
P06756@1046	P06756	1046	ITGAV	integrin, alpha V	Plasma Membrane	ion channel	5	2	4	2	1	5	-1.27273	0.26954
P07199@156	P07199	156	CENPB	centromere protein B, 80kDa	Nucleus	other	1	1	1	1	1	1	1	0.5
P07814@882	P07814	882	EPRS	glutamyl-prolyl-tRNA synthetase	Cytoplasm	enzyme	0	0	0	1	0	0	1.33333	0.187272
P07814@888	P07814	888	EPRS	glutamyl-prolyl-tRNA synthetase	Cytoplasm	enzyme	1	0	0	0	0	0	-1.33333	0.187272
P08559@232	P08559	232	PDHA1	pyruvate dehydrogenase (lipoamide) alpha 1	Cytoplasm	enzyme	4	3	1	4	3	1	1	0.5
P08651@333	P08651	333	NFIC	nuclear factor I/C (CCAAT-binding transcription factor)	Nucleus	transcription regulator	0	0	0	1	0	0	1.33333	0.187272
P08651@339	P08651	339	NFIC	nuclear factor I/C (CCAAT-binding transcription factor)	Nucleus	transcription regulator	0	0	0	1	0	0	1.33333	0.187272
P08670@419	P08670	419	VIM	vimentin	Cytoplasm	other	0	0	1	0	0	0	-1.33333	0.187272
P08670@66	P08670	66	VIM	vimentin	Cytoplasm	other	0	0	0	1	0	0	1.33333	0.187272
P08910@417	P08910	417	ABHD2	abhydrolase domain containing 2	Other	enzyme	0	0	0	1	0	0	1.33333	0.187272
P09496@105	P09496	105	CLTA	clathrin, light chain A	Plasma Membrane	other	4	3	2	3	4	3	1.08333	0.321665
P09651@362	P09651	362	HNRNPA1	heterogeneous nuclear ribonucleoprotein A1	Nucleus	other	0	0	0	0	0	1	1.33333	0.187272
P09651@363	P09651	363	HNRNPA1	heterogeneous nuclear ribonucleoprotein A1	Nucleus	other	4	1	2	0	3	1	-1.42857	0.233802
P09651@364	P09651	364	HNRNPA1	heterogeneous nuclear ribonucleoprotein A1	Nucleus	other	1	3	2	0	5	5	1.44444	0.245884
P09651@365	P09651	365	HNRNPA1	heterogeneous nuclear ribonucleoprotein A1	Nucleus	other	1	3	5	0	1	7	-1.09091	0.449626
P10451@219	P10451	219	SPP1	secreted phosphoprotein 1	Extracellular Space	cytokine	1	0	0	0	0	0	-1.33333	0.187272
P10636@519	P10636	519	MAPT	microtubule-associated protein tau	Plasma Membrane	kinase	7	5	7	5	5	5	-1.22222	0.058108
P10809@70	P10809	70	HSPD1	heat shock 60kDa protein 1 (chaperonin)	Cytoplasm	enzyme	2	2	0	2	2	1	1.14286	0.338934
P12931@75	P12931	75	SRC	v-src avian sarcoma (Schmidt-Ruppin A-2) viral oncogene homolog	Cytoplasm	kinase	1	0	1	1	1	0	1	0.5
P13861@78	P13861	78	PRKAR2A	protein kinase, cAMP-dependent, regulatory, type II, alpha	Cytoplasm	kinase	29	8	1	23	7	1	-1.20588	0.418815
P13861@80	P13861	80	PRKAR2A	protein kinase, cAMP-dependent, regulatory, type II, alpha	Cytoplasm	kinase	29	8	1	23	7	1	-1.20588	0.418815
P14618@37	P14618	37	PKM	pyruvate kinase, muscle	Cytoplasm	kinase	10	6	6	9	6	5	-1.08696	0.364591
P15924@2821	P15924	2821	DSP	desmoplakin	Plasma Membrane	other	4	2	5	4	4	3	1	0.5
P15924@2825	P15924	2825	DSP	desmoplakin	Plasma Membrane	other	0	3	1	1	0	3	1	0.5
P15924@2209	P15924	2209	DSP	desmoplakin	Plasma Membrane	other	6	7	5	11	6	9	1.38095	0.0816395
P15924@2820	P15924	2820	DSP	desmoplakin	Plasma Membrane	other	1	2	1	1	3	1	1.14286	0.338934
P16615@663	P16615	663	ATP2A2	ATPase, Ca++ transporting, cardiac muscle, slow twitch 2	Cytoplasm	transporter	1	1	1	1	1	0	-1.2	0.187272
P16989@203	P16989	203	YBX3	Y box binding protein 3	Nucleus	transcription regulator	0	0	0	1	0	0	1.33333	0.187272
P17252@226	P17252	226	PRKCA	protein kinase C, alpha	Cytoplasm	kinase	2	0	0	2	2	0	1.4	0.259259
P17301@1181	P17301	1181	ITGA2	integrin, alpha 2 (CD49B, alpha 2 subunit of VLA-2 receptor)	Plasma Membrane	transmembrane receptor	0	0	0	1	0	0	1.33333	0.187272
P17535@100	P17535	100	JUND	jun D proto-oncogene	Nucleus	transcription regulator	3	3	3	0	5	3	-1.09091	0.414906
P18084@797	P18084	797	ITGB5	integrin, beta 5	Plasma Membrane	other	0	0	0	1	0	0	1.33333	0.187272
P18615@115	P18615	115	NELFE	negative elongation factor complex member E	Nucleus	other	3	4	4	6	4	5	1.28571	0.0580583
P19013@19	P19013	19	KRT4	keratin 4	Cytoplasm	other	0	0	0	1	0	0	1.33333	0.187272
P19338@145	P19338	145	NCL	nucleolin	Nucleus	other	2	3	0	4	1	3	1.375	0.233802
P19338@153	P19338	153	NCL	nucleolin	Nucleus	other	2	3	0	4	1	3	1.375	0.233802
P19532@556	P19532	556	TFE3	transcription factor binding to IGHM enhancer 3	Nucleus	transcription regulator	1	1	1	1	2	1	1.16667	0.187272
P19532@568	P19532	568	TFE3	transcription factor binding to IGHM enhancer 3	Nucleus	transcription regulator	4	2	7	4	0	5	-1.33333	0.280719
P20020@1249	P20020	1249	ATP2B1	ATPase, Ca++ transporting, plasma membrane 1	Plasma Membrane	transporter	3	3	3	1	4	1	-1.33333	0.186986
P20700@20	P20700	20	LMNB1	lamin B1	Nucleus	other	0	1	1	1	0	1	1	0.5
P21127@283	P21127	283	CDK11A/CDK11B	cyclin-dependent kinase 11B	Nucleus	kinase	1	0	0	0	0	0	-1.33333	0.187272
P21291@192	P21291	192	CSRP1	cysteine and glycine-rich protein 1	Nucleus	other	7	9	12	6	10	9	-1.10714	0.311979
P21333@968	P21333	968	FLNA	filamin A, alpha	Cytoplasm	other	1	0	0	0	0	0	-1.33333	0.187272
P21333@1081	P21333	1081	FLNA	filamin A, alpha	Cytoplasm	other	0	0	0	0	0	1	1.33333	0.187272
P21333@1459	P21333	1459	FLNA	filamin A, alpha	Cytoplasm	other	29	19	15	21	21	15	-1.1	0.343666
P21359@2515	P21359	2515	NF1	neurofibromin 1	Cytoplasm	other	2	1	2	1	2	1	-1.14286	0.259259
P21796@104	P21796	104	VDAC1	voltage-dependent anion channel 1	Cytoplasm	ion channel	1	0	0	0	0	0	-1.33333	0.187272
P22059@190	P22059	190	OSBP	oxysterol binding protein	Cytoplasm	other	11	9	8	13	10	0	-1.19231	0.350122
P22059@193	P22059	193	OSBP	oxysterol binding protein	Cytoplasm	other	11	9	8	13	10	0	-1.19231	0.350122
P22314@46	P22314	46	UBA1	ubiquitin-like modifier activating enzyme 1	Cytoplasm	enzyme	1	0	0	0	0	0	-1.33333	0.187272
P22626@341	P22626	341	HNRNPA2B1	heterogeneous nuclear ribonucleoprotein A2/B1	Nucleus	other	1	0	0	0	0	0	-1.33333	0.187272
P22626@344	P22626	344	HNRNPA2B1	heterogeneous nuclear ribonucleoprotein A2/B1	Nucleus	other	0	0	1	1	1	0	1.25	0.259259
P22626@259	P22626	259	HNRNPA2B1	heterogeneous nuclear ribonucleoprotein A2/B1	Nucleus	other	5	4	6	6	6	3	1	0.5
P23193@97	P23193	97	TCEA1	transcription elongation factor A (SII), 1	Nucleus	transcription regulator	0	0	0	0	0	1	1.33333	0.187272
P23246@687	P23246	687	SFPQ	splicing factor proline/glutamine-rich	Nucleus	other	0	0	0	0	0	1	1.33333	0.187272
P23588@498	P23588	498	EIF4B	eukaryotic translation initiation factor 4B	Cytoplasm	translation regulator	0	1	0	0	0	0	-1.33333	0.187272
P24844@19	P24844	19	MYL9	myosin, light chain 9, regulatory	Cytoplasm	other	0	1	0	1	1	0	1.25	0.259259
P24928@1878	P24928	1878	POLR2A	polymerase (RNA) II (DNA directed) polypeptide A, 220kDa	Nucleus	enzyme	1	1	2	1	2	2	1.14286	0.259259
P24928@1915	P24928	1915	POLR2A	polymerase (RNA) II (DNA directed) polypeptide A, 220kDa	Nucleus	enzyme	1	2	0	1	0	3	1.16667	0.383822
P25205@711	P25205	711	MCM3	minichromosome maintenance complex component 3	Nucleus	enzyme	8	10	12	13	14	4	1.0303	0.463125
P25205@722	P25205	722	MCM3	minichromosome maintenance complex component 3	Nucleus	enzyme	8	10	12	13	14	6	1.09091	0.368124
P25788@250	P25788	250	PSMA3	proteasome (prosome, macropain) subunit, alpha type, 3	Cytoplasm	peptidase	19	31	39	11	23	25	-1.48387	0.120554
P26006@1042	P26006	1042	ITGA3	integrin, alpha 3 (antigen CD49C, alpha 3 subunit of VLA-3 receptor)	Plasma Membrane	other	2	4	4	4	3	2	-1.08333	0.362329
P26038@576	P26038	576	MSN	moesin	Plasma Membrane	other	0	0	4	0	2	0	-1.4	0.338934
P26651@186	P26651	186	ZFP36	ZFP36 ring finger protein	Nucleus	transcription regulator	0	0	0	0	1	0	1.33333	0.187272
P26651@188	P26651	188	ZFP36	ZFP36 ring finger protein	Nucleus	transcription regulator	0	0	0	1	0	0	1.33333	0.187272
P27707@74	P27707	74	DCK	deoxycytidine kinase	Nucleus	kinase	0	0	0	1	0	0	1.33333	0.187272
P28066@56	P28066	56	PSMA5	proteasome (prosome, macropain) subunit, alpha type, 5	Cytoplasm	peptidase	0	1	0	0	1	1	1.25	0.259259
P28290@739	P28290	739	SSFA2	sperm specific antigen 2	Plasma Membrane	other	2	0	1	1	1	0	-1.2	0.321665
P28290@1040	P28290	1040	SSFA2	sperm specific antigen 2	Plasma Membrane	other	5	0	2	6	0	0	-1.11111	0.449626
P28715@384	P28715	384	ERCC5	excision repair cross-complementing rodent repair deficiency, complementation group 5	Nucleus	enzyme	3	3	3	3	3	2	-1.09091	0.187272
P29966@147	P29966	147	MARCKS	myristoylated alanine-rich protein kinase C substrate	Plasma Membrane	other	4	6	4	5	4	4	-1.0625	0.338934
P29966@150	P29966	150	MARCKS	myristoylated alanine-rich protein kinase C substrate	Plasma Membrane	other	3	2	3	1	3	6	1.18182	0.338934
P29966@118	P29966	118	MARCKS	myristoylated alanine-rich protein kinase C substrate	Plasma Membrane	other	0	0	1	0	0	0	-1.33333	0.187272
P29966@101	P29966	101	MARCKS	myristoylated alanine-rich protein kinase C substrate	Plasma Membrane	other	0	0	1	0	0	0	-1.33333	0.187272
P29966@170	P29966	170	MARCKS	myristoylated alanine-rich protein kinase C substrate	Plasma Membrane	other	9	7	4	4	10	3	-1.15	0.361287
P29966@46	P29966	46	MARCKS	myristoylated alanine-rich protein kinase C substrate	Plasma Membrane	other	0	0	1	0	0	0	-1.33333	0.187272
P30050@38	P30050	38	RPL12	ribosomal protein L12	Cytoplasm	other	0	0	1	1	0	0	1	0.5
P30622@200	P30622	200	CLIP1	CAP-GLY domain containing linker protein 1	Cytoplasm	other	0	1	0	0	0	0	-1.33333	0.187272
P31749@124	P31749	124	AKT1	v-akt murine thymoma viral oncogene homolog 1	Cytoplasm	kinase	1	0	0	1	0	0	1	0.5
P31749@129	P31749	129	AKT1	v-akt murine thymoma viral oncogene homolog 1	Cytoplasm	kinase	1	0	0	1	0	0	1	0.5
P32519@167	P32519	167	ELF1	E74-like factor 1 (ets domain transcription factor)	Nucleus	transcription regulator	3	0	0	1	3	0	1.16667	0.407451
P32519@168	P32519	168	ELF1	E74-like factor 1 (ets domain transcription factor)	Nucleus	transcription regulator	2	0	1	2	1	0	1	0.5
P33527@915	P33527	915	ABCC1	ATP-binding cassette, sub-family C (CFTR/MRP), member 1	Plasma Membrane	transporter	2	2	2	1	2	2	-1.125	0.187272
P33527@919	P33527	919	ABCC1	ATP-binding cassette, sub-family C (CFTR/MRP), member 1	Plasma Membrane	transporter	0	0	0	1	0	0	1.33333	0.187272
P33527@920	P33527	920	ABCC1	ATP-binding cassette, sub-family C (CFTR/MRP), member 1	Plasma Membrane	transporter	1	0	0	0	0	0	-1.33333	0.187272
P35221@634	P35221	634	CTNNA1	catenin (cadherin-associated protein), alpha 1, 102kDa	Plasma Membrane	other	1	0	0	1	1	0	1.25	0.259259
P35221@641	P35221	641	CTNNA1	catenin (cadherin-associated protein), alpha 1, 102kDa	Plasma Membrane	other	12	15	14	8	13	14	-1.15789	0.192752
P35269@445	P35269	445	GTF2F1	general transcription factor IIF, polypeptide 1, 74kDa	Nucleus	transcription regulator	1	0	0	1	0	0	1	0.5
P35269@385	P35269	385	GTF2F1	general transcription factor IIF, polypeptide 1, 74kDa	Nucleus	transcription regulator	3	1	1	4	2	0	1.125	0.407451
P35269@389	P35269	389	GTF2F1	general transcription factor IIF, polypeptide 1, 74kDa	Nucleus	transcription regulator	3	2	1	4	2	1	1.11111	0.383822
P35269@446	P35269	446	GTF2F1	general transcription factor IIF, polypeptide 1, 74kDa	Nucleus	transcription regulator	1	0	0	1	0	0	1	0.5
P35269@391	P35269	391	GTF2F1	general transcription factor IIF, polypeptide 1, 74kDa	Nucleus	transcription regulator	0	1	0	0	0	1	1	0.5
P35658@430	P35658	430	NUP214	nucleoporin 214kDa	Nucleus	transporter	0	0	1	1	0	0	1	0.5
P35658@433	P35658	433	NUP214	nucleoporin 214kDa	Nucleus	transporter	3	2	2	1	1	2	-1.42857	0.0505958
P35658@434	P35658	434	NUP214	nucleoporin 214kDa	Nucleus	transporter	0	1	0	0	0	0	-1.33333	0.187272
P35900@13	P35900	13	KRT20	keratin 20	Cytoplasm	other	1	0	0	0	0	0	-1.33333	0.187272
P36507@396	P36507	396	MAP2K2	mitogen-activated protein kinase kinase 2	Cytoplasm	kinase	0	0	1	0	0	0	-1.33333	0.187272
P37802@163	P37802	163	TAGLN2	transgelin 2	Cytoplasm	other	4	4	5	6	5	4	1.125	0.18695
P38159@208	P38159	208	RBMX	RNA binding motif protein, X-linked	Nucleus	other	19	22	24	13	19	24	-1.15254	0.219603
P38159@352	P38159	352	RBMX	RNA binding motif protein, X-linked	Nucleus	other	29	19	37	24	35	35	1.10227	0.331063
P40763@727	P40763	727	STAT3	signal transducer and activator of transcription 3 (acute-phase response factor)	Nucleus	transcription regulator	2	1	2	1	2	0	-1.33333	0.18695
P41212@18	P41212	18	ETV6	ets variant 6	Nucleus	transcription regulator	2	0	0	3	0	0	1.2	0.397628
P41212@17	P41212	17	ETV6	ets variant 6	Nucleus	transcription regulator	1	0	0	0	0	0	-1.33333	0.187272
P41212@22	P41212	22	ETV6	ets variant 6	Nucleus	transcription regulator	3	0	0	3	0	0	1	0.5
P42166@159	P42166	159	TMPO	thymopoietin	Nucleus	other	0	0	0	0	0	1	1.33333	0.187272
P42166@66	P42166	66	TMPO	thymopoietin	Nucleus	other	0	0	0	0	0	1	1.33333	0.187272
P42166@74	P42166	74	TMPO	thymopoietin	Nucleus	other	0	0	0	0	0	1	1.33333	0.187272
P42167@160	P42167	160	TMPO	thymopoietin	Nucleus	other	8	9	8	8	11	0	-1.27273	0.288583
P42167@154	P42167	154	TMPO	thymopoietin	Nucleus	other	0	0	0	1	0	0	1.33333	0.187272
P42167@67	P42167	67	TMPO	thymopoietin	Nucleus	other	9	0	4	9	0	0	-1.33333	0.376993
P42167@158	P42167	158	TMPO	thymopoietin	Nucleus	other	0	0	0	0	1	0	1.33333	0.187272
P42224@727	P42224	727	STAT1	signal transducer and activator of transcription 1, 91kDa	Nucleus	transcription regulator	3	2	2	1	3	0	-1.42857	0.174321
P42684@620	P42684	620	ABL2	c-abl oncogene 2, non-receptor tyrosine kinase	Cytoplasm	kinase	1	0	1	1	0	0	-1.25	0.259259
P45974@783	P45974	783	USP5	ubiquitin specific peptidase 5 (isopeptidase T)	Cytoplasm	peptidase	0	0	0	0	1	0	1.33333	0.187272
P45974@785	P45974	785	USP5	ubiquitin specific peptidase 5 (isopeptidase T)	Cytoplasm	peptidase	0	0	0	0	1	0	1.33333	0.187272
P46013@584	P46013	584	MKI67	marker of proliferation Ki-67	Nucleus	other	0	0	0	0	1	0	1.33333	0.187272
P46821@1298	P46821	1298	MAP1B	microtubule-associated protein 1B	Cytoplasm	other	1	3	4	2	2	2	-1.22222	0.245927
P46821@1067	P46821	1067	MAP1B	microtubule-associated protein 1B	Cytoplasm	other	3	3	1	3	3	2	1.1	0.338934
P46821@1069	P46821	1069	MAP1B	microtubule-associated protein 1B	Cytoplasm	other	0	0	1	0	0	0	-1.33333	0.187272
P46821@1965	P46821	1965	MAP1B	microtubule-associated protein 1B	Cytoplasm	other	2	2	1	2	2	2	1.125	0.187272
P46821@1438	P46821	1438	MAP1B	microtubule-associated protein 1B	Cytoplasm	other	9	4	6	11	4	5	1.04545	0.452534
P46821@1785	P46821	1785	MAP1B	microtubule-associated protein 1B	Cytoplasm	other	4	4	2	3	3	3	-1.08333	0.321725
P46821@1427	P46821	1427	MAP1B	microtubule-associated protein 1B	Cytoplasm	other	8	11	12	10	11	11	1.02941	0.401241
P46821@1378	P46821	1378	MAP1B	microtubule-associated protein 1B	Cytoplasm	other	4	4	2	2	3	3	-1.18182	0.210824
P46821@1501	P46821	1501	MAP1B	microtubule-associated protein 1B	Cytoplasm	other	0	1	0	0	0	0	-1.33333	0.187272
P46821@1270	P46821	1270	MAP1B	microtubule-associated protein 1B	Cytoplasm	other	1	0	0	0	0	0	-1.33333	0.187272
P46821@1312	P46821	1312	MAP1B	microtubule-associated protein 1B	Cytoplasm	other	1	3	4	2	2	2	-1.22222	0.245927
P46821@1443	P46821	1443	MAP1B	microtubule-associated protein 1B	Cytoplasm	other	9	4	6	11	4	5	1.04545	0.452534
P46937@164	P46937	164	YAP1	Yes-associated protein 1	Nucleus	transcription regulator	1	0	0	0	0	0	-1.33333	0.187272
P47712@729	P47712	729	PLA2G4A	phospholipase A2, group IVA (cytosolic, calcium-dependent)	Cytoplasm	enzyme	8	9	9	5	8	7	-1.26087	0.0505958
P48552@549	P48552	549	NRIP1	nuclear receptor interacting protein 1	Nucleus	transcription regulator	0	0	0	1	0	0	1.33333	0.187272
P48552@552	P48552	552	NRIP1	nuclear receptor interacting protein 1	Nucleus	transcription regulator	0	0	0	1	0	0	1.33333	0.187272
P48634@1083	P48634	1083	PRRC2A	proline-rich coiled-coil 2A	Cytoplasm	other	0	0	0	1	0	0	1.33333	0.187272
P48634@1219	P48634	1219	PRRC2A	proline-rich coiled-coil 2A	Cytoplasm	other	4	4	3	2	4	2	-1.27273	0.125408
P48634@1089	P48634	1089	PRRC2A	proline-rich coiled-coil 2A	Cytoplasm	other	0	0	0	1	0	0	1.33333	0.187272
P49006@22	P49006	22	MARCKSL1	MARCKS-like 1	Cytoplasm	other	3	3	3	4	3	3	1.08333	0.187272
P49023@106	P49023	106	PXN	paxillin	Cytoplasm	other	2	3	3	3	4	3	1.18182	0.1151
P49327@207	P49327	207	FASN	fatty acid synthase	Cytoplasm	enzyme	3	2	3	2	2	2	-1.22222	0.0582571
P49585@319	P49585	319	PCYT1A	phosphate cytidylyltransferase 1, choline, alpha	Cytoplasm	enzyme	1	0	0	2	0	0	1.25	0.338934
P49736@27	P49736	27	MCM2	minichromosome maintenance complex component 2	Nucleus	enzyme	11	13	14	11	14	16	1.07317	0.293957
P49750@634	P49750	634	YLPM1	YLP motif containing 1	Nucleus	other	1	2	1	2	2	3	1.42857	0.0505958
P49756@675	P49756	675	RBM25	RNA binding motif protein 25	Nucleus	other	0	1	0	0	0	0	-1.33333	0.187272
P49756@677	P49756	677	RBM25	RNA binding motif protein 25	Nucleus	other	7	8	9	7	15	11	1.33333	0.138044
P49790@515	P49790	515	NUP153	nucleoporin 153kDa	Nucleus	transporter	0	0	1	0	0	0	-1.33333	0.187272
P49790@519	P49790	519	NUP153	nucleoporin 153kDa	Nucleus	transporter	0	1	0	0	1	0	1	0.5
P49792@955	P49792	955	RANBP2	RAN binding protein 2	Nucleus	enzyme	1	0	0	0	0	0	-1.33333	0.187272
P49840@20	P49840	20	GSK3A	glycogen synthase kinase 3 alpha	Nucleus	kinase	0	0	0	0	1	0	1.33333	0.187272
P49840@278	P49840	278	GSK3A	glycogen synthase kinase 3 alpha	Nucleus	kinase	0	1	0	0	1	1	1.25	0.259259
P49840@279	P49840	279	GSK3A	glycogen synthase kinase 3 alpha	Nucleus	kinase	10	12	12	8	11	12	-1.08824	0.253579
P49848@532	P49848	532	TAF6	TAF6 RNA polymerase II, TATA box binding protein (TBP)-associated factor, 80kDa	Nucleus	transcription regulator	0	0	0	1	0	0	1.33333	0.187272
P49915@332	P49915	332	GMPS	guanine monphosphate synthase	Nucleus	enzyme	1	0	0	0	0	0	-1.33333	0.187272
P49959@649	P49959	649	MRE11A	MRE11 meiotic recombination 11 homolog A (S. cerevisiae)	Nucleus	enzyme	1	0	0	0	0	0	-1.33333	0.187272
P50570@764	P50570	764	DNM2	dynamin 2	Plasma Membrane	enzyme	0	0	2	0	1	1	1	0.5
P51513@157	P51513	157	NOVA1	neuro-oncological ventral antigen 1	Nucleus	other	3	0	0	2	0	0	-1.2	0.397628
P51610@598	P51610	598	HCFC1	host cell factor C1 (VP16-accessory protein)	Nucleus	transcription regulator	0	0	0	0	1	0	1.33333	0.187272
P51812@231	P51812	231	RPS6KA3	ribosomal protein S6 kinase, 90kDa, polypeptide 3	Cytoplasm	kinase	0	0	0	1	0	0	1.33333	0.187272
P51991@355	P51991	355	HNRNPA3	heterogeneous nuclear ribonucleoprotein A3	Nucleus	other	1	0	0	0	0	0	-1.33333	0.187272
P51991@356	P51991	356	HNRNPA3	heterogeneous nuclear ribonucleoprotein A3	Nucleus	other	0	1	1	0	1	0	-1.25	0.259259
P51991@358	P51991	358	HNRNPA3	heterogeneous nuclear ribonucleoprotein A3	Nucleus	other	7	7	9	7	8	10	1.07692	0.289508
P52292@61	P52292	61	KPNA2	karyopherin alpha 2 (RAG cohort 1, importin alpha 1)	Nucleus	transporter	2	2	1	3	1	1	1	0.5
P52594@181	P52594	181	AGFG1	ArfGAP with FG repeats 1	Nucleus	other	1	11	16	0	12	22	1.19355	0.404411
P52597@310	P52597	310	HNRNPF	heterogeneous nuclear ribonucleoprotein F	Nucleus	other	1	0	0	0	0	0	-1.33333	0.187272
P52948@618	P52948	618	NUP98	nucleoporin 98kDa	Nucleus	transporter	1	0	0	0	0	0	-1.33333	0.187272
P52948@623	P52948	623	NUP98	nucleoporin 98kDa	Nucleus	transporter	3	3	3	2	4	3	1	0.5
P52948@625	P52948	625	NUP98	nucleoporin 98kDa	Nucleus	transporter	1	0	0	2	0	0	1.25	0.338934
P53396@455	P53396	455	ACLY	ATP citrate lyase	Cytoplasm	enzyme	0	0	1	0	0	1	1	0.5
P54259@651	P54259	651	ATN1	atrophin 1	Nucleus	transcription regulator	1	0	1	2	1	0	1.2	0.321665
P54259@653	P54259	653	ATN1	atrophin 1	Nucleus	transcription regulator	0	0	1	0	1	0	1	0.5
P54259@661	P54259	661	ATN1	atrophin 1	Nucleus	transcription regulator	1	0	2	2	2	0	1.16667	0.362329
P55196@216	P55196	216	MLLT4	myeloid/lymphoid or mixed-lineage leukemia (trithorax homolog, Drosophila); translocated to, 4	Nucleus	other	0	0	1	0	0	0	-1.33333	0.187272
P57739@219	P57739	219	CLDN2	claudin 2	Plasma Membrane	other	1	1	2	1	1	2	1	0.5
P67809@167	P67809	167	YBX1	Y box binding protein 1	Nucleus	transcription regulator	5	5	7	4	4	6	-1.17647	0.174321
P67809@165	P67809	165	YBX1	Y box binding protein 1	Nucleus	transcription regulator	0	3	1	0	3	2	1.14286	0.401241
P67809@174	P67809	174	YBX1	Y box binding protein 1	Nucleus	transcription regulator	3	3	7	4	2	3	-1.33333	0.20536
P67809@176	P67809	176	YBX1	Y box binding protein 1	Nucleus	transcription regulator	2	3	1	0	5	5	1.44444	0.245884
P78344@506	P78344	506	EIF4G2	eukaryotic translation initiation factor 4 gamma, 2	Cytoplasm	translation regulator	1	0	0	0	0	0	-1.33333	0.187272
P80723@195	P80723	195	BASP1	brain abundant, membrane attached signal protein 1	Nucleus	transcription regulator	0	1	0	1	0	0	1	0.5
P80723@196	P80723	196	BASP1	brain abundant, membrane attached signal protein 1	Nucleus	transcription regulator	7	8	9	5	9	6	-1.17391	0.18695
P80723@172	P80723	172	BASP1	brain abundant, membrane attached signal protein 1	Nucleus	transcription regulator	0	0	0	1	0	0	1.33333	0.187272
P80723@176	P80723	176	BASP1	brain abundant, membrane attached signal protein 1	Nucleus	transcription regulator	0	0	0	1	0	0	1.33333	0.187272
P85037@428	P85037	428	FOXK1	forkhead box K1	Nucleus	transcription regulator	4	5	4	5	4	2	-1.14286	0.259259
Q00341@31	Q00341	31	HDLBP	high density lipoprotein binding protein	Nucleus	transporter	0	0	0	1	0	0	1.33333	0.187272
Q01082@2138	Q01082	2138	SPTBN1	spectrin, beta, non-erythrocytic 1	Plasma Membrane	other	1	0	0	0	0	0	-1.33333	0.187272
Q01082@2161	Q01082	2161	SPTBN1	spectrin, beta, non-erythrocytic 1	Plasma Membrane	other	0	0	0	1	0	0	1.33333	0.187272
Q01082@2164	Q01082	2164	SPTBN1	spectrin, beta, non-erythrocytic 1	Plasma Membrane	other	0	0	0	1	0	0	1.33333	0.187272
Q01664@124	Q01664	124	TFAP4	transcription factor AP-4 (activating enhancer binding protein 4)	Nucleus	transcription regulator	1	1	2	3	1	0	1	0.5
Q02952@289	Q02952	289	AKAP12	A kinase (PRKA) anchor protein 12	Cytoplasm	transporter	0	0	1	0	0	0	-1.33333	0.187272
Q02952@283	Q02952	283	AKAP12	A kinase (PRKA) anchor protein 12	Cytoplasm	transporter	1	0	1	3	0	0	1.2	0.383822
Q03135@37	Q03135	37	CAV1	caveolin 1, caveolae protein, 22kDa	Plasma Membrane	transmembrane receptor	2	1	1	0	2	0	-1.4	0.210824
Q03252@14	Q03252	14	LMNB2	lamin B2	Nucleus	other	0	0	3	1	0	1	-1.2	0.383822
Q04637@211	Q04637	211	EIF4G1	eukaryotic translation initiation factor 4 gamma, 1	Cytoplasm	translation regulator	0	0	0	1	0	0	1.33333	0.187272
Q04726@286	Q04726	286	TLE3	transducin-like enhancer of split 3 (E(sp1) homolog, Drosophila)	Nucleus	other	0	0	0	0	1	0	1.33333	0.187272
Q04726@203	Q04726	203	TLE3	transducin-like enhancer of split 3 (E(sp1) homolog, Drosophila)	Nucleus	other	1	0	0	1	0	0	1	0.5
Q05397@910	Q05397	910	PTK2	protein tyrosine kinase 2	Cytoplasm	kinase	1	0	0	0	0	0	-1.33333	0.187272
Q06210@262	Q06210	262	GFPT1	glutamine--fructose-6-phosphate transaminase 1	Cytoplasm	enzyme	1	0	1	1	0	0	-1.25	0.259259
Q07157@175	Q07157	175	TJP1	tight junction protein 1	Plasma Membrane	other	0	1	0	0	0	0	-1.33333	0.187272
Q07157@178	Q07157	178	TJP1	tight junction protein 1	Plasma Membrane	other	0	1	0	0	0	0	-1.33333	0.187272
Q07352@334	Q07352	334	ZFP36L1	ZFP36 ring finger protein-like 1	Nucleus	transcription regulator	1	0	0	0	0	0	-1.33333	0.187272
Q07889@1082	Q07889	1082	SOS1	son of sevenless homolog 1 (Drosophila)	Cytoplasm	other	0	0	0	1	0	0	1.33333	0.187272
Q08495@22	Q08495	22	DMTN	dematin actin binding protein	Plasma Membrane	other	0	0	1	0	1	0	1	0.5
Q08495@92	Q08495	92	DMTN	dematin actin binding protein	Plasma Membrane	other	1	0	0	0	1	0	1	0.5
Q08495@26	Q08495	26	DMTN	dematin actin binding protein	Plasma Membrane	other	0	0	1	0	1	0	1	0.5
Q08J23@743	Q08J23	743	NSUN2	NOP2/Sun RNA methyltransferase family, member 2	Nucleus	enzyme	29	48	45	20	41	44	-1.15741	0.292996
Q08J23@751	Q08J23	751	NSUN2	NOP2/Sun RNA methyltransferase family, member 2	Nucleus	enzyme	29	48	45	20	41	44	-1.15741	0.292996
Q09666@216	Q09666	216	AHNAK	AHNAK nucleoprotein	Nucleus	other	31	36	35	20	45	25	-1.12903	0.317315
Q09666@5763	Q09666	5763	AHNAK	AHNAK nucleoprotein	Nucleus	other	19	20	17	20	20	22	1.10169	0.072352
Q09666@5749	Q09666	5749	AHNAK	AHNAK nucleoprotein	Nucleus	other	4	5	5	13	6	3	1.47059	0.210824
Q09666@210	Q09666	210	AHNAK	AHNAK nucleoprotein	Nucleus	other	33	33	30	15	37	22	-1.28571	0.163301
Q09666@5729	Q09666	5729	AHNAK	AHNAK nucleoprotein	Nucleus	other	1	0	0	2	0	0	1.25	0.338934
Q09666@5752	Q09666	5752	AHNAK	AHNAK nucleoprotein	Nucleus	other	13	11	9	19	12	13	1.30556	0.10608
Q09666@212	Q09666	212	AHNAK	AHNAK nucleoprotein	Nucleus	other	2	5	7	5	12	5	1.47059	0.193456
Q09666@177	Q09666	177	AHNAK	AHNAK nucleoprotein	Nucleus	other	5	5	6	3	4	6	-1.1875	0.174321
Q09666@5731	Q09666	5731	AHNAK	AHNAK nucleoprotein	Nucleus	other	7	7	7	6	6	7	-1.09091	0.0582571
Q09666@3362	Q09666	3362	AHNAK	AHNAK nucleoprotein	Nucleus	other	1	0	0	0	0	0	-1.33333	0.187272
Q09666@5110	Q09666	5110	AHNAK	AHNAK nucleoprotein	Nucleus	other	1	0	0	0	0	0	-1.33333	0.187272
Q09666@5739	Q09666	5739	AHNAK	AHNAK nucleoprotein	Nucleus	other	1	0	0	2	0	0	1.25	0.338934
Q09666@5762	Q09666	5762	AHNAK	AHNAK nucleoprotein	Nucleus	other	0	1	0	0	2	0	1.25	0.338934
Q09666@220	Q09666	220	AHNAK	AHNAK nucleoprotein	Nucleus	other	0	1	0	0	1	0	1	0.5
Q0JRZ9@488	Q0JRZ9	488	FCHO2	FCH domain only 2	Cytoplasm	other	3	2	7	5	6	3	1.13333	0.362329
Q0JRZ9@403	Q0JRZ9	403	FCHO2	FCH domain only 2	Cytoplasm	other	3	6	7	5	4	5	-1.11765	0.310654
Q0JRZ9@493	Q0JRZ9	493	FCHO2	FCH domain only 2	Cytoplasm	other	0	0	2	0	1	1	1	0.5
Q0JRZ9@495	Q0JRZ9	495	FCHO2	FCH domain only 2	Cytoplasm	other	0	1	1	0	1	1	1	0.5
Q0JRZ9@496	Q0JRZ9	496	FCHO2	FCH domain only 2	Cytoplasm	other	3	1	4	5	4	1	1.18182	0.338934
Q12802@2728	Q12802	2728	AKAP13	A kinase (PRKA) anchor protein 13	Cytoplasm	other	3	4	3	2	2	3	-1.3	0.0505958
Q12802@1559	Q12802	1559	AKAP13	A kinase (PRKA) anchor protein 13	Cytoplasm	other	0	0	0	1	0	0	1.33333	0.187272
Q12873@713	Q12873	713	CHD3	chromodomain helicase DNA binding protein 3	Nucleus	enzyme	2	1	1	1	1	1	-1.16667	0.187272
Q12873@1601	Q12873	1601	CHD3	chromodomain helicase DNA binding protein 3	Nucleus	enzyme	4	1	1	7	3	0	1.44444	0.293525
Q12888@382	Q12888	382	TP53BP1	tumor protein p53 binding protein 1	Nucleus	transcription regulator	0	0	1	0	1	1	1.25	0.259259
Q12888@552	Q12888	552	TP53BP1	tumor protein p53 binding protein 1	Nucleus	transcription regulator	1	0	0	0	0	0	-1.33333	0.187272
Q12888@366	Q12888	366	TP53BP1	tumor protein p53 binding protein 1	Nucleus	transcription regulator	2	0	1	0	2	0	-1.2	0.362329
Q12888@500	Q12888	500	TP53BP1	tumor protein p53 binding protein 1	Nucleus	transcription regulator	1	0	0	1	0	1	1.25	0.259259
Q12888@265	Q12888	265	TP53BP1	tumor protein p53 binding protein 1	Nucleus	transcription regulator	6	6	5	6	5	5	-1.05263	0.259259
Q12959@575	Q12959	575	DLG1	discs, large homolog 1 (Drosophila)	Plasma Membrane	kinase	1	1	1	1	1	1	1	0.5
Q13043@320	Q13043	320	STK4	serine/threonine kinase 4	Cytoplasm	kinase	1	0	0	1	1	0	1.25	0.259259
Q13045@856	Q13045	856	FLII	flightless I homolog (Drosophila)	Nucleus	other	2	2	2	1	2	1	-1.28571	0.0582571
Q13112@428	Q13112	428	CHAF1B	chromatin assembly factor 1, subunit B (p60)	Nucleus	other	0	2	0	0	1	0	-1.25	0.338934
Q13112@432	Q13112	432	CHAF1B	chromatin assembly factor 1, subunit B (p60)	Nucleus	other	0	0	0	0	1	0	1.33333	0.187272
Q13131@476	Q13131	476	PRKAA1	protein kinase, AMP-activated, alpha 1 catalytic subunit	Cytoplasm	kinase	0	0	0	1	0	0	1.33333	0.187272
Q13131@486	Q13131	486	PRKAA1	protein kinase, AMP-activated, alpha 1 catalytic subunit	Cytoplasm	kinase	3	0	0	2	3	0	1.33333	0.321665
Q13131@488	Q13131	488	PRKAA1	protein kinase, AMP-activated, alpha 1 catalytic subunit	Cytoplasm	kinase	0	0	0	1	0	0	1.33333	0.187272
Q13131@490	Q13131	490	PRKAA1	protein kinase, AMP-activated, alpha 1 catalytic subunit	Cytoplasm	kinase	3	0	0	2	3	0	1.33333	0.321665
Q13185@176	Q13185	176	CBX3	chromobox homolog 3	Nucleus	transcription regulator	0	0	1	1	1	0	1.25	0.259259
Q13242@211	Q13242	211	SRSF9	serine/arginine-rich splicing factor 9	Nucleus	enzyme	7	0	0	9	0	0	1.2	0.434639
Q13242@216	Q13242	216	SRSF9	serine/arginine-rich splicing factor 9	Nucleus	enzyme	7	0	0	9	0	0	1.2	0.434639
Q13247@303	Q13247	303	SRSF6	serine/arginine-rich splicing factor 6	Nucleus	other	18	17	17	17	16	18	-1.01852	0.321665
Q13263@473	Q13263	473	TRIM28	tripartite motif containing 28	Nucleus	transcription regulator	2	0	0	3	0	0	1.2	0.397628
Q13283@232	Q13283	232	G3BP1	GTPase activating protein (SH3 domain) binding protein 1	Nucleus	enzyme	20	29	23	15	25	20	-1.19048	0.182383
Q13409@104	Q13409	104	DYNC1I2	dynein, cytoplasmic 1, intermediate chain 2	Cytoplasm	other	0	1	1	1	0	0	-1.25	0.259259
Q13409@94	Q13409	94	DYNC1I2	dynein, cytoplasmic 1, intermediate chain 2	Cytoplasm	other	0	0	0	1	0	0	1.33333	0.187272
Q13409@95	Q13409	95	DYNC1I2	dynein, cytoplasmic 1, intermediate chain 2	Cytoplasm	other	0	0	0	0	1	0	1.33333	0.187272
Q13425@110	Q13425	110	SNTB2	syntrophin, beta 2 (dystrophin-associated protein A1, 59kDa, basic component 2)	Plasma Membrane	other	11	12	15	10	8	12	-1.24242	0.0924246
Q13428@1376	Q13428	1376	TCOF1	Treacher Collins-Franceschetti syndrome 1	Nucleus	transporter	0	0	0	1	0	0	1.33333	0.187272
Q13428@1228	Q13428	1228	TCOF1	Treacher Collins-Franceschetti syndrome 1	Nucleus	transporter	0	0	0	0	1	0	1.33333	0.187272
Q13428@1378	Q13428	1378	TCOF1	Treacher Collins-Franceschetti syndrome 1	Nucleus	transporter	0	0	0	1	0	0	1.33333	0.187272
Q13435@307	Q13435	307	SF3B2	splicing factor 3b, subunit 2, 145kDa	Nucleus	other	4	1	1	7	3	0	1.44444	0.293525
Q13435@309	Q13435	309	SF3B2	splicing factor 3b, subunit 2, 145kDa	Nucleus	other	4	1	1	7	3	0	1.44444	0.293525
Q13439@71	Q13439	71	GOLGA4	golgin A4	Cytoplasm	other	4	4	4	4	5	3	1	0.5
Q13439@41	Q13439	41	GOLGA4	golgin A4	Cytoplasm	other	1	0	0	1	0	0	1	0.5
Q13442@57	Q13442	57	PDAP1	PDGFA associated protein 1	Cytoplasm	other	5	14	20	14	8	13	-1.10526	0.396166
Q13442@60	Q13442	60	PDAP1	PDGFA associated protein 1	Cytoplasm	other	8	9	4	4	9	10	1.08333	0.397628
Q13442@63	Q13442	63	PDAP1	PDGFA associated protein 1	Cytoplasm	other	13	23	24	18	17	23	-1.03279	0.437428
Q13501@284	Q13501	284	SQSTM1	sequestosome 1	Cytoplasm	transcription regulator	1	0	0	1	0	0	1	0.5
Q13501@275	Q13501	275	SQSTM1	sequestosome 1	Cytoplasm	transcription regulator	0	0	0	0	1	0	1.33333	0.187272
Q13501@287	Q13501	287	SQSTM1	sequestosome 1	Cytoplasm	transcription regulator	1	0	0	1	0	0	1	0.5
Q13523@292	Q13523	292	PRPF4B	pre-mRNA processing factor 4B	Nucleus	kinase	0	0	0	1	0	0	1.33333	0.187272
Q13523@354	Q13523	354	PRPF4B	pre-mRNA processing factor 4B	Nucleus	kinase	0	0	0	1	0	0	1.33333	0.187272
Q13523@294	Q13523	294	PRPF4B	pre-mRNA processing factor 4B	Nucleus	kinase	0	0	0	1	0	0	1.33333	0.187272
Q13523@356	Q13523	356	PRPF4B	pre-mRNA processing factor 4B	Nucleus	kinase	0	0	0	1	0	0	1.33333	0.187272
Q13541@37	Q13541	37	EIF4EBP1	eukaryotic translation initiation factor 4E binding protein 1	Cytoplasm	translation regulator	6	7	6	3	2	9	-1.29412	0.246462
Q13541@34	Q13541	34	EIF4EBP1	eukaryotic translation initiation factor 4E binding protein 1	Cytoplasm	translation regulator	1	1	1	0	0	2	-1.2	0.321725
Q13541@46	Q13541	46	EIF4EBP1	eukaryotic translation initiation factor 4E binding protein 1	Cytoplasm	translation regulator	1	1	1	0	0	2	-1.2	0.321725
Q13573@224	Q13573	224	SNW1	SNW domain containing 1	Nucleus	transcription regulator	20	25	25	26	26	27	1.12329	0.0761587
Q13573@234	Q13573	234	SNW1	SNW domain containing 1	Nucleus	transcription regulator	1	3	2	1	1	3	-1.125	0.362329
Q13620@49	Q13620	49	CUL4B	cullin 4B	Nucleus	other	0	2	3	0	3	2	1	0.5
Q13627@321	Q13627	321	DYRK1A	dual-specificity tyrosine-(Y)-phosphorylation regulated kinase 1A	Nucleus	kinase	7	3	4	6	3	2	-1.21429	0.293957
Q13765@166	Q13765	166	NACA	nascent polypeptide-associated complex alpha subunit	Cytoplasm	transcription regulator	8	3	3	4	5	3	-1.13333	0.362329
Q14004@437	Q14004	437	CDK13	cyclin-dependent kinase 13	Nucleus	kinase	0	0	0	1	0	0	1.33333	0.187272
Q14004@439	Q14004	439	CDK13	cyclin-dependent kinase 13	Nucleus	kinase	0	0	0	1	0	0	1.33333	0.187272
Q14157@470	Q14157	470	UBAP2L	ubiquitin associated protein 2-like	Other	other	7	6	5	5	5	6	-1.10526	0.18695
Q14157@453	Q14157	453	UBAP2L	ubiquitin associated protein 2-like	Other	other	0	0	1	0	0	0	-1.33333	0.187272
Q14157@454	Q14157	454	UBAP2L	ubiquitin associated protein 2-like	Other	other	5	5	4	4	5	4	-1.0625	0.259259
Q14157@458	Q14157	458	UBAP2L	ubiquitin associated protein 2-like	Other	other	0	0	0	1	0	0	1.33333	0.187272
Q14157@462	Q14157	462	UBAP2L	ubiquitin associated protein 2-like	Other	other	0	0	0	0	0	1	1.33333	0.187272
Q14157@467	Q14157	467	UBAP2L	ubiquitin associated protein 2-like	Other	other	3	5	5	2	7	2	-1.14286	0.364591
Q14157@476	Q14157	476	UBAP2L	ubiquitin associated protein 2-like	Other	other	0	0	0	0	1	0	1.33333	0.187272
Q14157@477	Q14157	477	UBAP2L	ubiquitin associated protein 2-like	Other	other	2	0	2	1	1	0	-1.4	0.210824
Q14160@1342	Q14160	1342	SCRIB	scribbled planar cell polarity protein	Cytoplasm	other	0	0	0	1	0	0	1.33333	0.187272
Q14160@1486	Q14160	1486	SCRIB	scribbled planar cell polarity protein	Cytoplasm	other	3	2	3	2	2	3	-1.1	0.259259
Q14160@1448	Q14160	1448	SCRIB	scribbled planar cell polarity protein	Cytoplasm	other	4	4	4	4	5	5	1.13333	0.0582571
Q14160@853	Q14160	853	SCRIB	scribbled planar cell polarity protein	Cytoplasm	other	2	3	0	4	1	2	1.25	0.310654
Q14160@1353	Q14160	1353	SCRIB	scribbled planar cell polarity protein	Cytoplasm	other	0	0	0	1	0	0	1.33333	0.187272
Q14247@399	Q14247	399	CTTN	cortactin	Plasma Membrane	other	0	0	0	0	0	1	1.33333	0.187272
Q14247@417	Q14247	417	CTTN	cortactin	Plasma Membrane	other	1	0	4	2	1	0	-1.33333	0.321665
Q14573@2670	Q14573	2670	ITPR3	inositol 1,4,5-trisphosphate receptor, type 3	Cytoplasm	ion channel	4	6	5	0	5	5	-1.38462	0.199104
Q14573@1832	Q14573	1832	ITPR3	inositol 1,4,5-trisphosphate receptor, type 3	Cytoplasm	ion channel	1	3	3	1	2	2	-1.25	0.210824
Q14669@312	Q14669	312	TRIP12	thyroid hormone receptor interactor 12	Cytoplasm	enzyme	3	3	2	2	2	3	-1.1	0.259259
Q14684@706	Q14684	706	RRP1B	ribosomal RNA processing 1B	Nucleus	other	0	0	0	1	0	0	1.33333	0.187272
Q14814@180	Q14814	180	MEF2D	myocyte enhancer factor 2D	Nucleus	transcription regulator	0	1	1	1	1	0	1	0.5
Q14978@698	Q14978	698	NOLC1	nucleolar and coiled-body phosphoprotein 1	Nucleus	transcription regulator	14	19	21	11	25	10	-1.16327	0.319746
Q14980@1757	Q14980	1757	NUMA1	nuclear mitotic apparatus protein 1	Nucleus	other	10	7	8	6	6	7	-1.27273	0.0505958
Q15007@306	Q15007	306	WTAP	Wilms tumor 1 associated protein	Nucleus	other	3	3	4	3	3	3	-1.08333	0.187272
Q15022@546	Q15022	546	SUZ12	SUZ12 polycomb repressive complex 2 subunit	Nucleus	enzyme	0	1	0	1	1	0	1.25	0.259259
Q15032@380	Q15032	380	R3HDM1	R3H domain containing 1	Other	other	0	0	0	0	0	1	1.33333	0.187272
Q15052@488	Q15052	488	ARHGEF6	Rac/Cdc42 guanine nucleotide exchange factor (GEF) 6	Cytoplasm	other	4	5	2	5	6	3	1.21429	0.233802
Q15059@263	Q15059	263	BRD3	bromodomain containing 3	Nucleus	kinase	3	5	5	5	6	5	1.1875	0.125408
Q15139@397	Q15139	397	PRKD1	protein kinase D1	Cytoplasm	kinase	0	1	0	0	0	0	-1.33333	0.187272
Q15139@205	Q15139	205	PRKD1	protein kinase D1	Cytoplasm	kinase	3	0	0	3	0	0	1	0.5
Q15139@208	Q15139	208	PRKD1	protein kinase D1	Cytoplasm	kinase	2	0	0	2	0	0	1	0.5
Q15139@210	Q15139	210	PRKD1	protein kinase D1	Cytoplasm	kinase	1	0	0	1	0	0	1	0.5
Q15147@886	Q15147	886	PLCB4	phospholipase C, beta 4	Cytoplasm	enzyme	0	0	0	1	0	0	1.33333	0.187272
Q15147@889	Q15147	889	PLCB4	phospholipase C, beta 4	Cytoplasm	enzyme	0	0	0	1	0	0	1.33333	0.187272
Q15149@4620	Q15149	4620	PLEC	plectin	Cytoplasm	other	1	2	1	1	2	2	1.14286	0.259259
Q15149@4396	Q15149	4396	PLEC	plectin	Cytoplasm	other	3	3	3	3	3	2	-1.09091	0.187272
Q15149@4622	Q15149	4622	PLEC	plectin	Cytoplasm	other	1	4	3	4	3	5	1.36364	0.137288
Q15149@4385	Q15149	4385	PLEC	plectin	Cytoplasm	other	0	0	1	0	0	0	-1.33333	0.187272
Q15149@4030	Q15149	4030	PLEC	plectin	Cytoplasm	other	1	1	3	1	1	3	1	0.5
Q15149@4386	Q15149	4386	PLEC	plectin	Cytoplasm	other	9	10	11	7	10	9	-1.13793	0.137288
Q15149@4613	Q15149	4613	PLEC	plectin	Cytoplasm	other	1	2	3	1	2	2	-1.125	0.321665
Q15149@4389	Q15149	4389	PLEC	plectin	Cytoplasm	other	1	1	1	0	1	3	1.16667	0.362357
Q15149@4408	Q15149	4408	PLEC	plectin	Cytoplasm	other	1	0	0	0	0	0	-1.33333	0.187272
Q15149@720	Q15149	720	PLEC	plectin	Cytoplasm	other	0	6	6	0	5	6	-1.07143	0.454328
Q15149@4675	Q15149	4675	PLEC	plectin	Cytoplasm	other	0	0	1	0	0	0	-1.33333	0.187272
Q15149@4618	Q15149	4618	PLEC	plectin	Cytoplasm	other	0	0	0	0	1	0	1.33333	0.187272
Q15154@65	Q15154	65	PCM1	pericentriolar material 1	Cytoplasm	other	6	4	4	3	5	3	-1.21429	0.174321
Q15233@450	Q15233	450	NONO	non-POU domain containing, octamer-binding	Nucleus	other	4	4	5	5	6	5	1.1875	0.0505958
Q15287@155	Q15287	155	RNPS1	RNA binding protein S1, serine-rich domain	Nucleus	other	2	1	0	0	3	0	1	0.5
Q15287@157	Q15287	157	RNPS1	RNA binding protein S1, serine-rich domain	Nucleus	other	2	1	0	0	3	0	1	0.5
Q15365@171	Q15365	171	PCBP1	poly(rC) binding protein 1	Nucleus	translation regulator	0	0	1	0	0	0	-1.33333	0.187272
Q15365@189	Q15365	189	PCBP1	poly(rC) binding protein 1	Nucleus	translation regulator	1	1	2	0	2	1	-1.16667	0.321665
Q15365@190	Q15365	190	PCBP1	poly(rC) binding protein 1	Nucleus	translation regulator	0	1	1	1	1	0	1	0.5
Q15365@173	Q15365	173	PCBP1	poly(rC) binding protein 1	Nucleus	translation regulator	17	16	14	7	24	3	-1.35135	0.270672
Q15418@733	Q15418	733	RPS6KA1	ribosomal protein S6 kinase, 90kDa, polypeptide 1	Cytoplasm	kinase	4	3	7	4	5	5	1	0.5
Q15424@383	Q15424	383	SAFB	scaffold attachment factor B	Nucleus	other	0	0	0	1	0	0	1.33333	0.187272
Q15424@384	Q15424	384	SAFB	scaffold attachment factor B	Nucleus	other	0	0	0	1	0	0	1.33333	0.187272
Q15637@82	Q15637	82	SF1	splicing factor 1	Nucleus	transcription regulator	15	15	21	20	14	1	-1.42105	0.210491
Q15637@87	Q15637	87	SF1	splicing factor 1	Nucleus	transcription regulator	3	4	7	2	4	3	-1.41667	0.13972
Q15648@1051	Q15648	1051	MED1	mediator complex subunit 1	Nucleus	transcription regulator	3	3	3	3	2	3	-1.09091	0.187272
Q15742@6	Q15742	6	NAB2	NGFI-A binding protein 2 (EGR1 binding protein 2)	Nucleus	transcription regulator	0	0	0	1	0	0	1.33333	0.187272
Q15746@1760	Q15746	1760	MYLK	myosin light chain kinase	Cytoplasm	kinase	0	0	0	1	0	0	1.33333	0.187272
Q15773@238	Q15773	238	MLF2	myeloid leukemia factor 2	Nucleus	other	1	0	1	1	0	0	-1.25	0.259259
Q15942@258	Q15942	258	ZYX	zyxin	Plasma Membrane	other	0	0	1	0	0	0	-1.33333	0.187272
Q16513@582	Q16513	582	PKN2	protein kinase N2	Cytoplasm	kinase	0	2	1	0	1	1	-1.2	0.321665
Q16513@583	Q16513	583	PKN2	protein kinase N2	Cytoplasm	kinase	3	2	2	3	2	1	-1.11111	0.321665
Q16555@512	Q16555	512	DPYSL2	dihydropyrimidinase-like 2	Cytoplasm	enzyme	0	0	0	0	0	1	1.33333	0.187272
Q16875@478	Q16875	478	PFKFB3	6-phosphofructo-2-kinase/fructose-2,6-biphosphatase 3	Cytoplasm	kinase	0	0	1	0	0	0	-1.33333	0.187272
Q1KMD3@165	Q1KMD3	165	HNRNPUL2	heterogeneous nuclear ribonucleoprotein U-like 2	Nucleus	other	1	0	0	0	0	0	-1.33333	0.187272
Q29RF7@1305	Q29RF7	1305	PDS5A	PDS5, regulator of cohesion maintenance, homolog A (S. cerevisiae)	Nucleus	other	2	2	2	2	2	2	1	0.5
Q2M2I8@618	Q2M2I8	618	AAK1	AP2 associated kinase 1	Cytoplasm	kinase	0	0	0	1	0	0	1.33333	0.187272
Q2M2I8@606	Q2M2I8	606	AAK1	AP2 associated kinase 1	Cytoplasm	kinase	5	3	4	3	5	3	-1.07143	0.362329
Q2M2I8@624	Q2M2I8	624	AAK1	AP2 associated kinase 1	Cytoplasm	kinase	0	2	0	2	1	0	1.2	0.362329
Q2NKX8@1069	Q2NKX8	1069	ERCC6L	excision repair cross-complementing rodent repair deficiency, complementation group 6-like	Nucleus	other	0	0	1	0	0	0	-1.33333	0.187272
Q2PPJ7@486	Q2PPJ7	486	RALGAPA2	Ral GTPase activating protein, alpha subunit 2 (catalytic)	Cytoplasm	other	0	0	2	0	0	1	-1.25	0.338934
Q32MZ4@714	Q32MZ4	714	LRRFIP1	leucine rich repeat (in FLII) interacting protein 1	Cytoplasm	other	7	8	8	4	9	9	-1.04	0.42704
Q3L8U1@2075	Q3L8U1	2075	CHD9	chromodomain helicase DNA binding protein 9	Cytoplasm	other	0	0	0	1	0	0	1.33333	0.187272
Q3L8U1@2079	Q3L8U1	2079	CHD9	chromodomain helicase DNA binding protein 9	Cytoplasm	other	0	0	0	1	0	0	1.33333	0.187272
Q3MHD2@194	Q3MHD2	194	LSM12	LSM12 homolog (S. cerevisiae)	Other	other	0	1	0	1	0	1	1.25	0.259259
Q3MHD2@195	Q3MHD2	195	LSM12	LSM12 homolog (S. cerevisiae)	Other	other	2	1	7	2	5	0	-1.3	0.346598
Q4G0J3@300	Q4G0J3	300	LARP7	La ribonucleoprotein domain family, member 7	Other	other	0	0	0	1	0	0	1.33333	0.187272
Q4G0J3@337	Q4G0J3	337	LARP7	La ribonucleoprotein domain family, member 7	Other	other	2	0	0	2	0	0	1	0.5
Q4G0J3@338	Q4G0J3	338	LARP7	La ribonucleoprotein domain family, member 7	Other	other	2	0	0	2	0	0	1	0.5
Q4KMP7@678	Q4KMP7	678	TBC1D10B	TBC1 domain family, member 10B	Plasma Membrane	enzyme	4	5	5	4	5	5	1	0.5
Q53EL6@94	Q53EL6	94	PDCD4	programmed cell death 4 (neoplastic transformation inhibitor)	Nucleus	other	3	4	5	2	5	4	-1.07143	0.383822
Q53T59@194	Q53T59	194	HS1BP3	HCLS1 binding protein 3	Other	other	1	0	0	0	0	0	-1.33333	0.187272
Q53TN4@285	Q53TN4	285	CYBRD1	cytochrome b reductase 1	Cytoplasm	enzyme	7	3	4	4	4	4	-1.13333	0.304347
Q5HYI7@311	Q5HYI7	311	MTX3	metaxin 3	Other	other	2	2	1	1	2	0	-1.33333	0.18695
Q5JTD0@545	Q5JTD0	545	TJAP1	tight junction associated protein 1 (peripheral)	Plasma Membrane	other	3	3	3	4	3	4	1.16667	0.0582571
Q5JTH9@1080	Q5JTH9	1080	RRP12	ribosomal RNA processing 12 homolog (S. cerevisiae)	Nucleus	other	2	3	0	1	1	1	-1.33333	0.245927
Q5JU85@383	Q5JU85	383	IQSEC2	IQ motif and Sec7 domain 2	Cytoplasm	other	4	3	3	2	3	1	-1.44444	0.0580583
Q5M775@131	Q5M775	131	SPECC1	sperm antigen with calponin homology and coiled-coil domains 1	Nucleus	other	1	0	0	0	0	0	-1.33333	0.187272
Q5M775@133	Q5M775	133	SPECC1	sperm antigen with calponin homology and coiled-coil domains 1	Nucleus	other	0	0	0	1	0	0	1.33333	0.187272
Q5M775@134	Q5M775	134	SPECC1	sperm antigen with calponin homology and coiled-coil domains 1	Nucleus	other	2	0	0	1	2	0	1.2	0.362329
Q5M775@136	Q5M775	136	SPECC1	sperm antigen with calponin homology and coiled-coil domains 1	Nucleus	other	0	0	0	1	0	0	1.33333	0.187272
Q5QP82@348	Q5QP82	348	DCAF10	DDB1 and CUL4 associated factor 10	Other	other	0	0	0	1	0	0	1.33333	0.187272
Q5SRE5@1708	Q5SRE5	1708	NUP188	nucleoporin 188kDa	Nucleus	other	0	0	0	1	0	0	1.33333	0.187272
Q5SRE5@1712	Q5SRE5	1712	NUP188	nucleoporin 188kDa	Nucleus	other	1	0	1	0	1	0	-1.25	0.259259
Q5T200@993	Q5T200	993	ZC3H13	zinc finger CCCH-type containing 13	Extracellular Space	other	2	3	4	1	3	2	-1.33333	0.143932
Q5T200@238	Q5T200	238	ZC3H13	zinc finger CCCH-type containing 13	Extracellular Space	other	0	0	0	1	0	0	1.33333	0.187272
Q5T200@242	Q5T200	242	ZC3H13	zinc finger CCCH-type containing 13	Extracellular Space	other	1	0	2	2	2	1	1.33333	0.18695
Q5T200@986	Q5T200	986	ZC3H13	zinc finger CCCH-type containing 13	Extracellular Space	other	1	0	0	1	0	0	1	0.5
Q5TCQ9@1280	Q5TCQ9	1280	MAGI3	membrane associated guanylate kinase, WW and PDZ domain containing 3	Cytoplasm	kinase	0	0	0	0	1	0	1.33333	0.187272
Q5TCQ9@1282	Q5TCQ9	1282	MAGI3	membrane associated guanylate kinase, WW and PDZ domain containing 3	Cytoplasm	kinase	0	0	0	0	1	0	1.33333	0.187272
Q5TCZ1@547	Q5TCZ1	547	SH3PXD2A	SH3 and PX domains 2A	Cytoplasm	other	6	7	8	5	6	8	-1.09091	0.280719
Q5TCZ1@421	Q5TCZ1	421	SH3PXD2A	SH3 and PX domains 2A	Cytoplasm	other	1	0	1	1	1	1	1.2	0.187272
Q5THJ4@1761	Q5THJ4	1761	VPS13D	vacuolar protein sorting 13 homolog D (S. cerevisiae)	Other	other	2	2	0	3	2	0	1.14286	0.389025
Q5THJ4@1767	Q5THJ4	1767	VPS13D	vacuolar protein sorting 13 homolog D (S. cerevisiae)	Other	other	2	1	0	1	1	0	-1.2	0.321665
Q5UIP0@1579	Q5UIP0	1579	RIF1	RAP1 interacting factor homolog (yeast)	Nucleus	other	4	4	4	3	4	5	1	0.5
Q5VT52@593	Q5VT52	593	RPRD2	regulation of nuclear pre-mRNA domain containing 2	Other	other	3	3	3	4	5	3	1.25	0.0792314
Q5VT52@374	Q5VT52	374	RPRD2	regulation of nuclear pre-mRNA domain containing 2	Other	other	2	0	0	1	0	0	-1.25	0.338934
Q5VTR2@138	Q5VTR2	138	RNF20	ring finger protein 20, E3 ubiquitin protein ligase	Nucleus	enzyme	3	2	0	2	2	0	-1.14286	0.389025
Q5VWG9@297	Q5VWG9	297	TAF3	TAF3 RNA polymerase II, TATA box binding protein (TBP)-associated factor, 140kDa	Nucleus	transcription regulator	0	0	0	1	0	0	1.33333	0.187272
Q5VWG9@301	Q5VWG9	301	TAF3	TAF3 RNA polymerase II, TATA box binding protein (TBP)-associated factor, 140kDa	Nucleus	transcription regulator	0	0	0	1	0	0	1.33333	0.187272
Q5VZ89@1087	Q5VZ89	1087	DENND4C	DENN/MADD domain containing 4C	Other	other	1	0	0	0	0	0	-1.33333	0.187272
Q5VZ89@1089	Q5VZ89	1089	DENND4C	DENN/MADD domain containing 4C	Other	other	2	4	5	3	5	4	1.07143	0.383822
Q5VZK9@1357	Q5VZK9	1357	LRRC16A	leucine rich repeat containing 16A	Cytoplasm	enzyme	1	0	0	1	0	0	1	0.5
Q5VZK9@1360	Q5VZK9	1360	LRRC16A	leucine rich repeat containing 16A	Cytoplasm	enzyme	1	0	0	1	1	0	1.25	0.259259
Q5XUX1@55	Q5XUX1	55	FBXW9	F-box and WD repeat domain containing 9	Other	other	0	0	0	1	0	0	1.33333	0.187272
Q5XUX1@59	Q5XUX1	59	FBXW9	F-box and WD repeat domain containing 9	Other	other	0	0	0	1	0	0	1.33333	0.187272
Q63HN8@1258	Q63HN8	1258	RNF213	ring finger protein 213	Other	enzyme	1	0	0	0	0	0	-1.33333	0.187272
Q66K14@411	Q66K14	411	TBC1D9B	TBC1 domain family, member 9B (with GRAM domain)	Other	other	0	1	1	0	0	1	-1.25	0.259259
Q66K14@439	Q66K14	439	TBC1D9B	TBC1 domain family, member 9B (with GRAM domain)	Other	other	0	1	1	0	0	1	-1.25	0.259259
Q66K74@759	Q66K74	759	MAP1S	microtubule-associated protein 1S	Cytoplasm	enzyme	1	3	0	1	1	0	-1.4	0.259259
Q66K74@762	Q66K74	762	MAP1S	microtubule-associated protein 1S	Cytoplasm	enzyme	0	0	1	0	0	0	-1.33333	0.187272
Q68CZ2@850	Q68CZ2	850	TNS3	tensin 3	Other	phosphatase	2	1	1	2	3	0	1.14286	0.370761
Q68CZ2@732	Q68CZ2	732	TNS3	tensin 3	Other	phosphatase	0	0	1	0	0	0	-1.33333	0.187272
Q68CZ2@632	Q68CZ2	632	TNS3	tensin 3	Other	phosphatase	0	0	2	0	0	4	1.4	0.338934
Q6DN90@180	Q6DN90	180	IQSEC1	IQ motif and Sec7 domain 1	Cytoplasm	other	1	0	0	0	0	0	-1.33333	0.187272
Q6GQQ9@461	Q6GQQ9	461	OTUD7B	OTU domain containing 7B	Cytoplasm	peptidase	0	0	0	1	0	0	1.33333	0.187272
Q6KC79@2658	Q6KC79	2658	NIPBL	Nipped-B homolog (Drosophila)	Nucleus	transcription regulator	6	5	4	5	6	3	-1.05882	0.383822
Q6NXS1@121	Q6NXS1	121	PPP1R2P3	protein phosphatase 1, regulatory (inhibitor) subunit 2 pseudogene 3	Other	other	0	0	0	1	0	0	1.33333	0.187272
Q6NXS1@122	Q6NXS1	122	PPP1R2P3	protein phosphatase 1, regulatory (inhibitor) subunit 2 pseudogene 3	Other	other	0	0	0	1	0	0	1.33333	0.187272
Q6P0Q8@148	Q6P0Q8	148	MAST2	microtubule associated serine/threonine kinase 2	Cytoplasm	kinase	0	0	0	1	0	0	1.33333	0.187272
Q6P158@132	Q6P158	132	DHX57	DEAH (Asp-Glu-Ala-Asp/His) box polypeptide 57	Extracellular Space	other	0	0	0	1	0	0	1.33333	0.187272
Q6P1L5@106	Q6P1L5	106	FAM117B	family with sequence similarity 117, member B	Other	other	1	1	0	3	1	0	1.4	0.259259
Q6P6C2@371	Q6P6C2	371	ALKBH5	alkB, alkylation repair homolog 5 (E. coli)	Nucleus	enzyme	0	0	0	1	0	0	1.33333	0.187272
Q6PD62@925	Q6PD62	925	CTR9	CTR9, Paf1/RNA polymerase II complex component	Nucleus	other	1	0	0	1	0	0	1	0.5
Q6PJF5@90	Q6PJF5	90	RHBDF2	rhomboid 5 homolog 2 (Drosophila)	Cytoplasm	other	2	5	3	1	1	4	-1.44444	0.18695
Q6PJI9@564	Q6PJI9	564	WDR59	WD repeat domain 59	Other	transporter	1	0	0	0	0	0	-1.33333	0.187272
Q6PKG0@774	Q6PKG0	774	LARP1	La ribonucleoprotein domain family, member 1	Cytoplasm	other	6	5	4	4	6	5	1	0.5
Q6PKG0@777	Q6PKG0	777	LARP1	La ribonucleoprotein domain family, member 1	Cytoplasm	other	0	0	0	1	0	0	1.33333	0.187272
Q6SPF0@161	Q6SPF0	161	SAMD1	sterile alpha motif domain containing 1	Other	other	1	1	0	0	1	0	-1.25	0.259259
Q6UN15@492	Q6UN15	492	FIP1L1	factor interacting with PAPOLA and CPSF1	Nucleus	other	0	0	0	1	0	0	1.33333	0.187272
Q6UN15@500	Q6UN15	500	FIP1L1	factor interacting with PAPOLA and CPSF1	Nucleus	other	0	0	0	1	0	0	1.33333	0.187272
Q6UWZ7@406	Q6UWZ7	406	FAM175A	family with sequence similarity 175, member A	Nucleus	other	2	3	3	4	2	2	1	0.5
Q6UXY1@299	Q6UXY1	299	BAIAP2L2	BAI1-associated protein 2-like 2	Cytoplasm	other	1	0	0	1	0	0	1	0.5
Q6Y7W6@26	Q6Y7W6	26	GIGYF2	GRB10 interacting GYF protein 2	Other	other	5	7	3	4	7	4	1	0.5
Q6ZRS2@3161	Q6ZRS2	3161	SRCAP	Snf2-related CREBBP activator protein	Cytoplasm	transcription regulator	0	0	0	1	0	0	1.33333	0.187272
Q6ZRS2@3177	Q6ZRS2	3177	SRCAP	Snf2-related CREBBP activator protein	Cytoplasm	transcription regulator	0	0	0	1	0	0	1.33333	0.187272
Q6ZRV2@925	Q6ZRV2	925	FAM83H	family with sequence similarity 83, member H	Other	other	1	0	1	2	0	0	1	0.5
Q6ZRV2@513	Q6ZRV2	513	FAM83H	family with sequence similarity 83, member H	Other	other	0	0	0	1	0	0	1.33333	0.187272
Q6ZRV2@516	Q6ZRV2	516	FAM83H	family with sequence similarity 83, member H	Other	other	0	0	0	1	0	0	1.33333	0.187272
Q6ZTN6@465	Q6ZTN6	465	ANKRD13D	ankyrin repeat domain 13 family, member D	Plasma Membrane	other	1	0	0	2	0	0	1.25	0.338934
Q6ZTN6@469	Q6ZTN6	469	ANKRD13D	ankyrin repeat domain 13 family, member D	Plasma Membrane	other	1	0	0	2	0	0	1.25	0.338934
Q6ZW76@320	Q6ZW76	320	ANKS3	ankyrin repeat and sterile alpha motif domain containing 3	Nucleus	transcription regulator	3	2	2	3	1	2	-1.11111	0.321665
Q71RC2@597	Q71RC2	597	LARP4	La ribonucleoprotein domain family, member 4	Other	other	0	0	1	0	0	0	-1.33333	0.187272
Q7L2J0@213	Q7L2J0	213	MEPCE	methylphosphate capping enzyme	Other	enzyme	6	9	10	8	10	14	1.25	0.16786
Q7L2J0@60	Q7L2J0	60	MEPCE	methylphosphate capping enzyme	Other	enzyme	3	2	2	4	2	0	-1.11111	0.397628
Q7L2J0@217	Q7L2J0	217	MEPCE	methylphosphate capping enzyme	Other	enzyme	5	7	7	7	9	11	1.36364	0.0580583
Q7L2J0@216	Q7L2J0	216	MEPCE	methylphosphate capping enzyme	Other	enzyme	1	2	3	1	1	3	-1.125	0.362329
Q7L4I2@32	Q7L4I2	32	RSRC2	arginine/serine-rich coiled-coil 2	Other	other	7	6	8	6	11	12	1.33333	0.120991
Q7L7X3@417	Q7L7X3	417	TAOK1	TAO kinase 1	Cytoplasm	kinase	0	0	0	1	0	0	1.33333	0.187272
Q7L7X3@421	Q7L7X3	421	TAOK1	TAO kinase 1	Cytoplasm	kinase	15	8	9	9	10	5	-1.2963	0.18695
Q7LBC6@733	Q7LBC6	733	KDM3B	lysine (K)-specific demethylase 3B	Nucleus	other	0	0	1	0	0	0	-1.33333	0.187272
Q7LBC6@740	Q7LBC6	740	KDM3B	lysine (K)-specific demethylase 3B	Nucleus	other	0	0	1	0	0	0	-1.33333	0.187272
Q7Z417@652	Q7Z417	652	NUFIP2	nuclear fragile X mental retardation protein interacting protein 2	Cytoplasm	other	5	3	0	3	4	0	-1.1	0.434137
Q7Z417@112	Q7Z417	112	NUFIP2	nuclear fragile X mental retardation protein interacting protein 2	Cytoplasm	other	0	0	0	1	0	0	1.33333	0.187272
Q7Z417@212	Q7Z417	212	NUFIP2	nuclear fragile X mental retardation protein interacting protein 2	Cytoplasm	other	5	6	6	5	7	6	1.05	0.321665
Q7Z434@222	Q7Z434	222	MAVS	mitochondrial antiviral signaling protein	Cytoplasm	other	6	8	6	7	8	7	1.08696	0.210824
Q7Z460@1093	Q7Z460	1093	CLASP1	cytoplasmic linker associated protein 1	Cytoplasm	other	1	0	0	0	0	0	-1.33333	0.187272
Q7Z460@1091	Q7Z460	1091	CLASP1	cytoplasmic linker associated protein 1	Cytoplasm	other	4	4	4	4	5	5	1.13333	0.0582571
Q7Z478@200	Q7Z478	200	DHX29	DEAH (Asp-Glu-Ala-His) box polypeptide 29	Cytoplasm	enzyme	2	3	3	2	3	2	-1.1	0.259259
Q7Z4S6@1228	Q7Z4S6	1228	KIF21A	kinesin family member 21A	Cytoplasm	other	0	0	0	1	0	0	1.33333	0.187272
Q7Z4S6@1229	Q7Z4S6	1229	KIF21A	kinesin family member 21A	Cytoplasm	other	0	0	0	1	0	0	1.33333	0.187272
Q7Z569@119	Q7Z569	119	BRAP	BRCA1 associated protein	Cytoplasm	enzyme	1	0	0	0	0	0	-1.33333	0.187272
Q7Z569@117	Q7Z569	117	BRAP	BRCA1 associated protein	Cytoplasm	enzyme	1	0	0	0	0	0	-1.33333	0.187272
Q7Z5L9@457	Q7Z5L9	457	IRF2BP2	interferon regulatory factor 2 binding protein 2	Nucleus	transcription regulator	1	2	1	1	3	1	1.14286	0.338934
Q7Z5L9@460	Q7Z5L9	460	IRF2BP2	interferon regulatory factor 2 binding protein 2	Nucleus	transcription regulator	6	4	8	5	3	6	-1.23529	0.20536
Q7Z6Z7@2918	Q7Z6Z7	2918	HUWE1	HECT, UBA and WWE domain containing 1, E3 ubiquitin protein ligase	Nucleus	transcription regulator	1	1	1	1	1	0	-1.2	0.187272
Q7Z6Z7@1395	Q7Z6Z7	1395	HUWE1	HECT, UBA and WWE domain containing 1, E3 ubiquitin protein ligase	Nucleus	transcription regulator	3	2	3	3	1	3	-1.1	0.338934
Q7Z6Z7@2889	Q7Z6Z7	2889	HUWE1	HECT, UBA and WWE domain containing 1, E3 ubiquitin protein ligase	Nucleus	transcription regulator	0	0	0	1	0	0	1.33333	0.187272
Q7Z6Z7@1907	Q7Z6Z7	1907	HUWE1	HECT, UBA and WWE domain containing 1, E3 ubiquitin protein ligase	Nucleus	transcription regulator	9	13	12	9	12	17	1.10811	0.319093
Q86SQ0@334	Q86SQ0	334	PHLDB2	pleckstrin homology-like domain, family B, member 2	Cytoplasm	other	0	0	0	0	1	0	1.33333	0.187272
Q86TB9@177	Q86TB9	177	PATL1	protein associated with topoisomerase II homolog 1 (yeast)	Cytoplasm	translation regulator	0	0	0	1	0	0	1.33333	0.187272
Q86TB9@179	Q86TB9	179	PATL1	protein associated with topoisomerase II homolog 1 (yeast)	Cytoplasm	translation regulator	3	2	2	3	2	2	1	0.5
Q86UU0@997	Q86UU0	997	BCL9L	B-cell CLL/lymphoma 9-like	Cytoplasm	other	2	0	0	2	0	0	1	0.5
Q86UU0@21	Q86UU0	21	BCL9L	B-cell CLL/lymphoma 9-like	Cytoplasm	other	4	4	3	4	3	2	-1.16667	0.18695
Q86UU0@1004	Q86UU0	1004	BCL9L	B-cell CLL/lymphoma 9-like	Cytoplasm	other	1	0	0	1	0	0	1	0.5
Q86UU0@1010	Q86UU0	1010	BCL9L	B-cell CLL/lymphoma 9-like	Cytoplasm	other	1	0	0	1	0	0	1	0.5
Q86VR2@307	Q86VR2	307	FAM134C	family with sequence similarity 134, member C	Other	other	1	0	0	0	0	0	-1.33333	0.187272
Q86VR2@310	Q86VR2	310	FAM134C	family with sequence similarity 134, member C	Other	other	0	0	0	1	0	0	1.33333	0.187272
Q86VR2@313	Q86VR2	313	FAM134C	family with sequence similarity 134, member C	Other	other	0	0	0	1	0	0	1.33333	0.187272
Q86VR2@320	Q86VR2	320	FAM134C	family with sequence similarity 134, member C	Other	other	1	0	0	0	0	0	-1.33333	0.187272
Q86WB0@395	Q86WB0	395	ZC3HC1	zinc finger, C3HC-type containing 1	Nucleus	other	0	0	0	0	1	0	1.33333	0.187272
Q86WB0@335	Q86WB0	335	ZC3HC1	zinc finger, C3HC-type containing 1	Nucleus	other	1	3	4	2	4	3	1.09091	0.383822
Q86WB0@344	Q86WB0	344	ZC3HC1	zinc finger, C3HC-type containing 1	Nucleus	other	2	3	4	2	6	5	1.33333	0.18695
Q86WR7@212	Q86WR7	212	PROSER2	proline and serine-rich protein 2	Other	other	0	1	2	1	1	1	1	0.5
Q86X10@359	Q86X10	359	RALGAPB	Ral GTPase activating protein, beta subunit (non-catalytic)	Other	other	2	0	0	3	1	0	1.4	0.289508
Q86X29@643	Q86X29	643	LSR	lipolysis stimulated lipoprotein receptor	Nucleus	transcription regulator	4	3	4	2	3	4	-1.16667	0.18695
Q86YP4@100	Q86YP4	100	GATAD2A	GATA zinc finger domain containing 2A	Nucleus	transcription regulator	2	0	0	2	0	0	1	0.5
Q86YP4@114	Q86YP4	114	GATAD2A	GATA zinc finger domain containing 2A	Nucleus	transcription regulator	2	0	0	2	0	0	1	0.5
Q86YV5@743	Q86YV5	743	SGK223	homolog of rat pragma of Rnd2	Other	kinase	2	1	1	1	1	0	-1.4	0.1151
Q86YV5@710	Q86YV5	710	SGK223	homolog of rat pragma of Rnd2	Other	kinase	1	0	0	0	0	0	-1.33333	0.187272
Q8IVF2@294	Q8IVF2	294	AHNAK2	AHNAK nucleoprotein 2	Other	other	1	0	0	2	0	0	1.25	0.338934
Q8IVF2@300	Q8IVF2	300	AHNAK2	AHNAK nucleoprotein 2	Other	other	0	0	0	1	0	0	1.33333	0.187272
Q8IVF2@297	Q8IVF2	297	AHNAK2	AHNAK nucleoprotein 2	Other	other	1	0	0	1	0	0	1	0.5
Q8IVT2@376	Q8IVT2	376	MISP	mitotic spindle positioning	Other	other	1	0	0	0	0	0	-1.33333	0.187272
Q8IVT2@543	Q8IVT2	543	MISP	mitotic spindle positioning	Other	other	10	10	11	9	7	11	-1.13333	0.16473
Q8IVT2@394	Q8IVT2	394	MISP	mitotic spindle positioning	Other	other	3	4	4	9	5	3	1.42857	0.163817
Q8IVT2@377	Q8IVT2	377	MISP	mitotic spindle positioning	Other	other	1	2	1	2	1	0	-1.16667	0.321665
Q8IVT2@395	Q8IVT2	395	MISP	mitotic spindle positioning	Other	other	5	3	4	9	2	3	1.13333	0.391377
Q8IVT2@575	Q8IVT2	575	MISP	mitotic spindle positioning	Other	other	6	3	4	3	6	2	-1.14286	0.338934
Q8IWA0@779	Q8IWA0	779	WDR75	WD repeat domain 75	Nucleus	other	3	0	0	3	0	0	1	0.5
Q8IWA0@782	Q8IWA0	782	WDR75	WD repeat domain 75	Nucleus	other	3	0	0	3	0	0	1	0.5
Q8IWW6@230	Q8IWW6	230	ARHGAP12	Rho GTPase activating protein 12	Cytoplasm	other	3	5	10	7	9	7	1.2381	0.244125
Q8IWW6@231	Q8IWW6	231	ARHGAP12	Rho GTPase activating protein 12	Cytoplasm	other	1	5	5	2	3	2	-1.4	0.193456
Q8IWW6@240	Q8IWW6	240	ARHGAP12	Rho GTPase activating protein 12	Cytoplasm	other	4	10	15	9	12	9	1.03125	0.462578
Q8IY17@411	Q8IY17	411	PNPLA6	patatin-like phospholipase domain containing 6	Cytoplasm	other	0	0	1	1	1	0	1.25	0.259259
Q8IYB3@694	Q8IYB3	694	SRRM1	serine/arginine repetitive matrix 1	Nucleus	other	0	0	0	1	0	0	1.33333	0.187272
Q8IYB3@695	Q8IYB3	695	SRRM1	serine/arginine repetitive matrix 1	Nucleus	other	0	1	1	1	2	1	1.4	0.1151
Q8IZ21@118	Q8IZ21	118	PHACTR4	phosphatase and actin regulator 4	Plasma Membrane	other	3	4	3	4	5	4	1.23077	0.0505958
Q8N122@863	Q8N122	863	RPTOR	regulatory associated protein of MTOR, complex 1	Cytoplasm	other	1	0	0	1	0	0	1	0.5
Q8N122@722	Q8N122	722	RPTOR	regulatory associated protein of MTOR, complex 1	Cytoplasm	other	3	0	0	4	1	0	1.33333	0.345881
Q8N2M8@335	Q8N2M8	335	CLASRP	CLK4-associating serine/arginine rich protein	Nucleus	other	0	0	1	0	0	0	-1.33333	0.187272
Q8N344@5	Q8N344	5	MIER2	mesoderm induction early response 1, family member 2	Extracellular Space	other	0	0	0	0	1	0	1.33333	0.187272
Q8N357@363	Q8N357	363	SLC35F6	solute carrier family 35, member F6	Cytoplasm	other	0	1	1	0	0	1	-1.25	0.259259
Q8N3F8@578	Q8N3F8	578	MICALL1	MICAL-like 1	Cytoplasm	other	1	1	1	1	2	0	1	0.5
Q8N5V2@606	Q8N5V2	606	NGEF	neuronal guanine nucleotide exchange factor	Cytoplasm	other	3	0	0	2	0	0	-1.2	0.397628
Q8N684@48	Q8N684	48	CPSF7	cleavage and polyadenylation specific factor 7, 59kDa	Nucleus	other	1	0	0	0	0	0	-1.33333	0.187272
Q8N6H7@432	Q8N6H7	432	ARFGAP2	ADP-ribosylation factor GTPase activating protein 2	Nucleus	other	4	3	3	3	5	4	1.15385	0.18695
Q8N7R7@344	Q8N7R7	344	CCNYL1	cyclin Y-like 1	Plasma Membrane	other	4	3	4	2	3	3	-1.27273	0.0505958
Q8N9T8@177	Q8N9T8	177	KRI1	KRI1 homolog (S. cerevisiae)	Other	other	1	0	0	1	0	0	1	0.5
Q8NC51@391	Q8NC51	391	SERBP1	SERPINE1 mRNA binding protein 1	Nucleus	other	0	0	0	1	0	0	1.33333	0.187272
Q8NCN4@403	Q8NCN4	403	RNF169	ring finger protein 169	Nucleus	other	0	0	1	0	1	0	1	0.5
Q8ND30@363	Q8ND30	363	PPFIBP2	PTPRF interacting protein, binding protein 2 (liprin beta 2)	Nucleus	phosphatase	0	1	1	1	1	1	1.2	0.187272
Q8ND30@365	Q8ND30	365	PPFIBP2	PTPRF interacting protein, binding protein 2 (liprin beta 2)	Nucleus	phosphatase	0	0	0	0	1	0	1.33333	0.187272
Q8NDI1@426	Q8NDI1	426	EHBP1	EH domain binding protein 1	Cytoplasm	other	5	3	3	6	4	4	1.21429	0.174321
Q8NDI1@432	Q8NDI1	432	EHBP1	EH domain binding protein 1	Cytoplasm	other	0	0	0	0	0	1	1.33333	0.187272
Q8NDI1@436	Q8NDI1	436	EHBP1	EH domain binding protein 1	Cytoplasm	other	13	13	10	13	9	5	-1.3	0.149559
Q8NDX5@614	Q8NDX5	614	PHC3	polyhomeotic homolog 3 (Drosophila)	Nucleus	transcription regulator	0	0	1	0	0	1	1	0.5
Q8NFG4@62	Q8NFG4	62	FLCN	folliculin	Cytoplasm	other	2	0	0	3	1	0	1.4	0.289508
Q8NFG4@73	Q8NFG4	73	FLCN	folliculin	Cytoplasm	other	2	0	0	3	1	0	1.4	0.289508
Q8NFJ5@301	Q8NFJ5	301	GPRC5A	G protein-coupled receptor, family C, group 5, member A	Plasma Membrane	G-protein coupled receptor	0	0	1	0	0	0	-1.33333	0.187272
Q8TB61@427	Q8TB61	427	SLC35B2	solute carrier family 35 (adenosine 3'-phospho 5'-phosphosulfate transporter), member B2	Cytoplasm	transporter	1	0	0	0	1	0	1	0.5
Q8TB72@182	Q8TB72	182	PUM2	pumilio RNA-binding family member 2	Cytoplasm	other	6	5	5	5	4	4	-1.1875	0.0505958
Q8TB72@178	Q8TB72	178	PUM2	pumilio RNA-binding family member 2	Cytoplasm	other	0	0	0	0	1	0	1.33333	0.187272
Q8TB72@184	Q8TB72	184	PUM2	pumilio RNA-binding family member 2	Cytoplasm	other	2	2	0	3	3	0	1.28571	0.304327
Q8TCJ2@498	Q8TCJ2	498	STT3B	STT3B, subunit of the oligosaccharyltransferase complex (catalytic)	Cytoplasm	enzyme	21	8	0	13	15	0	-1.03226	0.483809
Q8TCJ2@499	Q8TCJ2	499	STT3B	STT3B, subunit of the oligosaccharyltransferase complex (catalytic)	Cytoplasm	enzyme	21	8	0	13	15	0	-1.03226	0.483809
Q8TD19@331	Q8TD19	331	NEK9	NIMA-related kinase 9	Nucleus	kinase	0	1	0	0	0	0	-1.33333	0.187272
Q8TD19@333	Q8TD19	333	NEK9	NIMA-related kinase 9	Nucleus	kinase	0	0	1	0	0	0	-1.33333	0.187272
Q8TDB6@202	Q8TDB6	202	DTX3L	deltex 3-like (Drosophila)	Cytoplasm	enzyme	0	0	1	0	0	0	-1.33333	0.187272
Q8TDC3@563	Q8TDC3	563	BRSK1	BR serine/threonine kinase 1	Cytoplasm	kinase	0	0	0	1	0	0	1.33333	0.187272
Q8TDM6@1209	Q8TDM6	1209	DLG5	discs, large homolog 5 (Drosophila)	Plasma Membrane	other	8	8	11	7	10	11	1.03333	0.420798
Q8TDY2@652	Q8TDY2	652	RB1CC1	RB1-inducible coiled-coil 1	Nucleus	other	0	1	1	0	0	1	-1.25	0.259259
Q8TDY2@647	Q8TDY2	647	RB1CC1	RB1-inducible coiled-coil 1	Nucleus	other	1	1	1	0	2	1	1	0.5
Q8TEA8@196	Q8TEA8	196	DTD1	D-tyrosyl-tRNA deacylase 1	Cytoplasm	enzyme	0	1	0	0	1	0	1	0.5
Q8TEA8@197	Q8TEA8	197	DTD1	D-tyrosyl-tRNA deacylase 1	Cytoplasm	enzyme	8	6	8	7	6	7	-1.08696	0.210824
Q8TEH3@538	Q8TEH3	538	DENND1A	DENN/MADD domain containing 1A	Plasma Membrane	other	0	0	0	1	0	0	1.33333	0.187272
Q8TEH3@546	Q8TEH3	546	DENND1A	DENN/MADD domain containing 1A	Plasma Membrane	other	0	0	0	1	0	0	1.33333	0.187272
Q8TEM1@1844	Q8TEM1	1844	NUP210	nucleoporin 210kDa	Nucleus	transporter	0	2	2	0	1	2	-1.16667	0.362329
Q8WU17@663	Q8WU17	663	RNF139	ring finger protein 139	Cytoplasm	enzyme	1	0	0	2	0	0	1.25	0.338934
Q8WV41@73	Q8WV41	73	SNX33	sorting nexin 33	Cytoplasm	other	0	0	0	1	0	0	1.33333	0.187272
Q8WV41@77	Q8WV41	77	SNX33	sorting nexin 33	Cytoplasm	other	0	0	0	1	0	0	1.33333	0.187272
Q8WVC0@658	Q8WVC0	658	LEO1	Leo1, Paf1/RNA polymerase II complex component, homolog (S. cerevisiae)	Nucleus	other	10	14	13	7	12	14	-1.11111	0.304327
Q8WVT3@182	Q8WVT3	182	TRAPPC12	trafficking protein particle complex 12	Other	other	0	0	0	1	0	0	1.33333	0.187272
Q8WVT3@184	Q8WVT3	184	TRAPPC12	trafficking protein particle complex 12	Other	other	2	0	2	2	0	0	-1.4	0.259259
Q8WWI1@1586	Q8WWI1	1586	LMO7	LIM domain 7	Cytoplasm	enzyme	0	0	0	0	0	1	1.33333	0.187272
Q8WWI1@990	Q8WWI1	990	LMO7	LIM domain 7	Cytoplasm	enzyme	2	0	0	4	0	0	1.4	0.338934
Q8WWI1@991	Q8WWI1	991	LMO7	LIM domain 7	Cytoplasm	enzyme	2	0	0	4	0	0	1.4	0.338934
Q8WWM7@559	Q8WWM7	559	ATXN2L	ataxin 2-like	Nucleus	other	0	0	1	0	0	0	-1.33333	0.187272
Q8WWQ0@1281	Q8WWQ0	1281	PHIP	pleckstrin homology domain interacting protein	Nucleus	other	0	0	0	1	0	0	1.33333	0.187272
Q8WWQ0@1783	Q8WWQ0	1783	PHIP	pleckstrin homology domain interacting protein	Nucleus	other	2	3	3	3	2	2	-1.1	0.259259
Q8WWQ0@1283	Q8WWQ0	1283	PHIP	pleckstrin homology domain interacting protein	Nucleus	other	0	0	0	1	0	0	1.33333	0.187272
Q8WWY3@450	Q8WWY3	450	PRPF31	pre-mRNA processing factor 31	Nucleus	other	0	0	0	1	0	0	1.33333	0.187272
Q8WWY3@455	Q8WWY3	455	PRPF31	pre-mRNA processing factor 31	Nucleus	other	0	0	0	1	0	0	1.33333	0.187272
Q8WX92@557	Q8WX92	557	NELFB	negative elongation factor complex member B	Nucleus	other	1	0	0	0	0	0	-1.33333	0.187272
Q8WX93@893	Q8WX93	893	PALLD	palladin, cytoskeletal associated protein	Plasma Membrane	other	6	8	7	8	8	11	1.25	0.0791512
Q8WXI9@120	Q8WXI9	120	GATAD2B	GATA zinc finger domain containing 2B	Nucleus	transcription regulator	0	0	0	1	0	0	1.33333	0.187272
Q92538@1779	Q92538	1779	GBF1	golgi brefeldin A resistant guanine nucleotide exchange factor 1	Cytoplasm	other	1	1	1	2	0	1	1	0.5
Q92538@1780	Q92538	1780	GBF1	golgi brefeldin A resistant guanine nucleotide exchange factor 1	Cytoplasm	other	4	3	4	3	6	4	1.14286	0.259259
Q92538@1781	Q92538	1781	GBF1	golgi brefeldin A resistant guanine nucleotide exchange factor 1	Cytoplasm	other	0	0	0	1	0	0	1.33333	0.187272
Q92576@1614	Q92576	1614	PHF3	PHD finger protein 3	Nucleus	other	0	0	1	0	0	0	-1.33333	0.187272
Q92576@1133	Q92576	1133	PHF3	PHD finger protein 3	Nucleus	other	2	0	1	2	1	0	1	0.5
Q92597@332	Q92597	332	NDRG1	N-myc downstream regulated 1	Nucleus	kinase	0	1	0	0	0	0	-1.33333	0.187272
Q92609@552	Q92609	552	TBC1D5	TBC1 domain family, member 5	Extracellular Space	other	0	0	0	0	1	0	1.33333	0.187272
Q92609@554	Q92609	554	TBC1D5	TBC1 domain family, member 5	Extracellular Space	other	5	3	1	3	4	3	1.08333	0.397628
Q92685@11	Q92685	11	ALG3	ALG3, alpha-1,3- mannosyltransferase	Cytoplasm	enzyme	0	3	2	0	3	2	1	0.5
Q92785@142	Q92785	142	DPF2	D4, zinc and double PHD fingers family 2	Nucleus	other	1	0	0	1	0	0	1	0.5
Q92890@299	Q92890	299	UFD1L	ubiquitin fusion degradation 1 like (yeast)	Cytoplasm	peptidase	8	10	10	5	10	8	-1.19231	0.178005
Q92945@181	Q92945	181	KHSRP	KH-type splicing regulatory protein	Nucleus	enzyme	2	2	2	2	2	2	1	0.5
Q92974@940	Q92974	940	ARHGEF2	Rho/Rac guanine nucleotide exchange factor (GEF) 2	Cytoplasm	other	0	1	0	0	1	0	1	0.5
Q92974@956	Q92974	956	ARHGEF2	Rho/Rac guanine nucleotide exchange factor (GEF) 2	Cytoplasm	other	0	1	0	0	1	0	1	0.5
Q92974@960	Q92974	960	ARHGEF2	Rho/Rac guanine nucleotide exchange factor (GEF) 2	Cytoplasm	other	0	1	0	0	1	0	1	0.5
Q96A00@128	Q96A00	128	PPP1R14A	protein phosphatase 1, regulatory (inhibitor) subunit 14A	Cytoplasm	phosphatase	9	9	10	8	10	12	1.06452	0.304327
Q96A00@136	Q96A00	136	PPP1R14A	protein phosphatase 1, regulatory (inhibitor) subunit 14A	Cytoplasm	phosphatase	4	4	1	3	3	2	-1.09091	0.383822
Q96A00@134	Q96A00	134	PPP1R14A	protein phosphatase 1, regulatory (inhibitor) subunit 14A	Cytoplasm	phosphatase	5	5	9	5	7	10	1.13636	0.319384
Q96A57@24	Q96A57	24	TMEM230	transmembrane protein 230	Other	other	4	5	4	3	4	2	-1.33333	0.0580583
Q96A57@25	Q96A57	25	TMEM230	transmembrane protein 230	Other	other	0	0	3	0	2	1	1	0.5
Q96A73@179	Q96A73	179	KIAA1191	KIAA1191	Cytoplasm	other	0	0	0	0	1	0	1.33333	0.187272
Q96A73@182	Q96A73	182	KIAA1191	KIAA1191	Cytoplasm	other	0	0	0	0	1	0	1.33333	0.187272
Q96AJ1@409	Q96AJ1	409	CLUAP1	clusterin associated protein 1	Other	other	2	0	1	4	1	0	1.33333	0.321665
Q96B36@211	Q96B36	211	AKT1S1	AKT1 substrate 1 (proline-rich)	Cytoplasm	other	0	0	1	0	0	0	-1.33333	0.187272
Q96B36@212	Q96B36	212	AKT1S1	AKT1 substrate 1 (proline-rich)	Cytoplasm	other	0	1	0	0	0	0	-1.33333	0.187272
Q96C92@240	Q96C92	240	SDCCAG3	serologically defined colon cancer antigen 3	Other	other	0	0	0	1	0	0	1.33333	0.187272
Q96C92@249	Q96C92	249	SDCCAG3	serologically defined colon cancer antigen 3	Other	other	0	0	0	1	0	0	1.33333	0.187272
Q96CV9@528	Q96CV9	528	OPTN	optineurin	Cytoplasm	other	0	0	1	0	0	0	-1.33333	0.187272
Q96EV8@316	Q96EV8	316	DTNBP1	dystrobrevin binding protein 1	Plasma Membrane	other	0	0	0	1	0	0	1.33333	0.187272
Q96EV8@321	Q96EV8	321	DTNBP1	dystrobrevin binding protein 1	Plasma Membrane	other	0	0	0	1	0	0	1.33333	0.187272
Q96F63@337	Q96F63	337	CCDC97	coiled-coil domain containing 97	Other	other	1	0	0	1	1	0	1.25	0.259259
Q96F86@131	Q96F86	131	EDC3	enhancer of mRNA decapping 3	Cytoplasm	other	9	6	7	8	7	8	1.04	0.370761
Q96G46@273	Q96G46	273	DUS3L	dihydrouridine synthase 3-like (S. cerevisiae)	Other	other	0	0	0	1	0	0	1.33333	0.187272
Q96G46@276	Q96G46	276	DUS3L	dihydrouridine synthase 3-like (S. cerevisiae)	Other	other	0	0	0	1	0	0	1.33333	0.187272
Q96IZ0@230	Q96IZ0	230	PAWR	PRKC, apoptosis, WT1, regulator	Nucleus	transcription regulator	0	0	0	1	0	0	1.33333	0.187272
Q96IZ0@231	Q96IZ0	231	PAWR	PRKC, apoptosis, WT1, regulator	Nucleus	transcription regulator	3	3	2	1	4	5	1.18182	0.310654
Q96JM3@416	Q96JM3	416	CHAMP1	chromosome alignment maintaining phosphoprotein 1	Nucleus	other	10	6	9	8	11	4	-1.07692	0.395665
Q96JM3@204	Q96JM3	204	CHAMP1	chromosome alignment maintaining phosphoprotein 1	Nucleus	other	7	5	7	8	7	10	1.27273	0.072352
Q96JM3@214	Q96JM3	214	CHAMP1	chromosome alignment maintaining phosphoprotein 1	Nucleus	other	6	5	7	8	5	9	1.19048	0.18695
Q96K21@354	Q96K21	354	ZFYVE19	zinc finger, FYVE domain containing 19	Other	other	1	0	0	0	0	0	-1.33333	0.187272
Q96L91@1728	Q96L91	1728	EP400	E1A binding protein p400	Nucleus	other	0	0	0	1	0	0	1.33333	0.187272
Q96L91@1738	Q96L91	1738	EP400	E1A binding protein p400	Nucleus	other	0	0	0	1	0	0	1.33333	0.187272
Q96MH2@76	Q96MH2	76	HEXIM2	hexamethylene bis-acetamide inducible 2	Nucleus	transcription regulator	2	3	3	3	3	3	1.09091	0.187272
Q96MH2@29	Q96MH2	29	HEXIM2	hexamethylene bis-acetamide inducible 2	Nucleus	transcription regulator	4	2	5	3	1	3	-1.4	0.147128
Q96MU7@308	Q96MU7	308	YTHDC1	YTH domain containing 1	Cytoplasm	other	2	1	1	2	0	1	-1.16667	0.321665
Q96N67@1432	Q96N67	1432	DOCK7	dedicator of cytokinesis 7	Plasma Membrane	other	3	2	3	2	3	3	1	0.5
Q96PD2@722	Q96PD2	722	DCBLD2	discoidin, CUB and LCCL domain containing 2	Plasma Membrane	other	1	0	0	0	0	0	-1.33333	0.187272
Q96PK6@206	Q96PK6	206	RBM14	RNA binding motif protein 14	Nucleus	transcription regulator	10	25	22	9	11	19	-1.42857	0.168604
Q96PU5@448	Q96PU5	448	NEDD4L	neural precursor cell expressed, developmentally down-regulated 4-like, E3 ubiquitin protein ligase	Cytoplasm	enzyme	2	0	1	2	2	0	1.16667	0.362329
Q96QD9@16	Q96QD9	16	FYTTD1	forty-two-three domain containing 1	Nucleus	other	1	0	0	0	0	0	-1.33333	0.187272
Q96RK0@1375	Q96RK0	1375	CIC	capicua transcriptional repressor	Other	other	0	0	0	1	0	0	1.33333	0.187272
Q96RK0@1397	Q96RK0	1397	CIC	capicua transcriptional repressor	Other	other	2	2	0	1	1	2	1	0.5
Q96RK0@1382	Q96RK0	1382	CIC	capicua transcriptional repressor	Other	other	0	0	0	1	0	0	1.33333	0.187272
Q96RK0@1408	Q96RK0	1408	CIC	capicua transcriptional repressor	Other	other	1	0	0	0	0	0	-1.33333	0.187272
Q96RK0@1409	Q96RK0	1409	CIC	capicua transcriptional repressor	Other	other	2	3	1	1	1	2	-1.28571	0.18695
Q96ST2@435	Q96ST2	435	IWS1	IWS1 homolog (S. cerevisiae)	Nucleus	enzyme	1	5	0	2	5	0	1.11111	0.441014
Q96T37@294	Q96T37	294	RBM15	RNA binding motif protein 15	Nucleus	other	7	7	7	7	7	7	1	0.5
Q96TA1@692	Q96TA1	692	FAM129B	family with sequence similarity 129, member B	Cytoplasm	other	43	57	56	21	40	54	-1.34746	0.132871
Q96TA1@696	Q96TA1	696	FAM129B	family with sequence similarity 129, member B	Cytoplasm	other	45	62	62	22	43	55	-1.39837	0.109003
Q96TC7@44	Q96TC7	44	RMDN3	regulator of microtubule dynamics 3	Cytoplasm	other	1	0	0	0	0	0	-1.33333	0.187272
Q96TC7@46	Q96TC7	46	RMDN3	regulator of microtubule dynamics 3	Cytoplasm	other	0	1	1	0	1	1	1	0.5
Q99460@311	Q99460	311	PSMD1	proteasome (prosome, macropain) 26S subunit, non-ATPase, 1	Cytoplasm	other	4	4	2	4	3	3	1	0.5
Q99460@315	Q99460	315	PSMD1	proteasome (prosome, macropain) 26S subunit, non-ATPase, 1	Cytoplasm	other	4	4	2	4	3	3	1	0.5
Q99567@35	Q99567	35	NUP88	nucleoporin 88kDa	Nucleus	transporter	1	0	0	0	0	0	-1.33333	0.187272
Q99567@517	Q99567	517	NUP88	nucleoporin 88kDa	Nucleus	transporter	2	2	2	2	1	2	-1.125	0.187272
Q99567@57	Q99567	57	NUP88	nucleoporin 88kDa	Nucleus	transporter	1	0	0	0	0	0	-1.33333	0.187272
Q99569@336	Q99569	336	PKP4	plakophilin 4	Plasma Membrane	other	0	0	2	0	1	0	-1.25	0.338934
Q99569@337	Q99569	337	PKP4	plakophilin 4	Plasma Membrane	other	6	6	9	2	9	10	1	0.5
Q99569@447	Q99569	447	PKP4	plakophilin 4	Plasma Membrane	other	2	3	2	2	2	1	-1.25	0.1151
Q99569@327	Q99569	327	PKP4	plakophilin 4	Plasma Membrane	other	0	1	4	0	2	3	1	0.5
Q99569@335	Q99569	335	PKP4	plakophilin 4	Plasma Membrane	other	0	1	0	0	0	1	1	0.5
Q99961@287	Q99961	287	SH3GL1	SH3-domain GRB2-like 1	Cytoplasm	other	0	0	0	0	1	0	1.33333	0.187272
Q99961@288	Q99961	288	SH3GL1	SH3-domain GRB2-like 1	Cytoplasm	other	3	0	3	0	2	8	1.44444	0.317764
Q9BQG0@1163	Q9BQG0	1163	MYBBP1A	MYB binding protein (P160) 1a	Nucleus	transcription regulator	3	2	3	2	3	3	1	0.5
Q9BQQ3@216	Q9BQQ3	216	GORASP1	golgi reassembly stacking protein 1, 65kDa	Cytoplasm	other	0	0	0	1	0	0	1.33333	0.187272
Q9BQQ3@248	Q9BQQ3	248	GORASP1	golgi reassembly stacking protein 1, 65kDa	Cytoplasm	other	0	0	0	1	0	0	1.33333	0.187272
Q9BRJ6@175	Q9BRJ6	175	C7orf50	chromosome 7 open reading frame 50	Other	other	3	2	2	3	5	1	1.2	0.304327
Q9BRQ0@302	Q9BRQ0	302	PYGO2	pygopus family PHD finger 2	Nucleus	other	0	1	1	1	1	1	1.2	0.187272
Q9BTE3@154	Q9BTE3	154	MCMBP	minichromosome maintenance complex binding protein	Nucleus	other	4	2	3	3	3	3	1	0.5
Q9BTU6@461	Q9BTU6	461	PI4K2A	phosphatidylinositol 4-kinase type 2 alpha	Cytoplasm	kinase	0	1	0	0	0	0	-1.33333	0.187272
Q9BTU6@462	Q9BTU6	462	PI4K2A	phosphatidylinositol 4-kinase type 2 alpha	Cytoplasm	kinase	3	2	3	2	1	2	-1.375	0.0505958
Q9BUA3@154	Q9BUA3	154	C11orf84	chromosome 11 open reading frame 84	Other	other	0	0	0	0	1	0	1.33333	0.187272
Q9BUA3@152	Q9BUA3	152	C11orf84	chromosome 11 open reading frame 84	Other	other	0	0	0	1	0	0	1.33333	0.187272
Q9BUH6@148	Q9BUH6	148	C9orf142	chromosome 9 open reading frame 142	Other	other	4	4	5	2	4	5	-1.14286	0.259259
Q9BWH2@151	Q9BWH2	151	FUNDC2	FUN14 domain containing 2	Cytoplasm	other	4	3	0	5	0	3	1.1	0.434137
Q9BWU0@466	Q9BWU0	466	SLC4A1AP	solute carrier family 4 (anion exchanger), member 1, adaptor protein	Nucleus	transporter	1	0	0	0	0	0	-1.33333	0.187272
Q9BWU0@312	Q9BWU0	312	SLC4A1AP	solute carrier family 4 (anion exchanger), member 1, adaptor protein	Nucleus	transporter	0	0	0	1	0	0	1.33333	0.187272
Q9BXB4@174	Q9BXB4	174	OSBPL11	oxysterol binding protein-like 11	Cytoplasm	other	0	0	0	0	0	1	1.33333	0.187272
Q9BXF6@305	Q9BXF6	305	RAB11FIP5	RAB11 family interacting protein 5 (class I)	Cytoplasm	other	1	0	0	0	0	0	-1.33333	0.187272
Q9BXP5@544	Q9BXP5	544	SRRT	serrate RNA effector molecule homolog (Arabidopsis)	Nucleus	other	3	1	1	0	3	0	-1.33333	0.304327
Q9C0B0@385	Q9C0B0	385	UNK	unkempt family zinc finger	Nucleus	transporter	2	2	2	2	2	0	-1.28571	0.187031
Q9C0C2@836	Q9C0C2	836	TNKS1BP1	tankyrase 1 binding protein 1, 182kDa	Nucleus	other	1	0	0	0	0	0	-1.33333	0.187272
Q9C0C2@601	Q9C0C2	601	TNKS1BP1	tankyrase 1 binding protein 1, 182kDa	Nucleus	other	5	4	2	2	2	3	-1.4	0.1151
Q9C0C2@672	Q9C0C2	672	TNKS1BP1	tankyrase 1 binding protein 1, 182kDa	Nucleus	other	5	5	5	4	3	5	-1.2	0.0792314
Q9C0C2@1616	Q9C0C2	1616	TNKS1BP1	tankyrase 1 binding protein 1, 182kDa	Nucleus	other	0	1	0	0	0	0	-1.33333	0.187272
Q9C0C2@1103	Q9C0C2	1103	TNKS1BP1	tankyrase 1 binding protein 1, 182kDa	Nucleus	other	0	0	1	1	0	0	1	0.5
Q9C0C2@691	Q9C0C2	691	TNKS1BP1	tankyrase 1 binding protein 1, 182kDa	Nucleus	other	12	12	10	7	12	7	-1.27586	0.105789
Q9C0I1@564	Q9C0I1	564	MTMR12	myotubularin related protein 12	Plasma Membrane	other	2	2	2	2	2	2	1	0.5
Q9GZR1@352	Q9GZR1	352	SENP6	SUMO1/sentrin specific peptidase 6	Cytoplasm	peptidase	0	0	0	1	0	0	1.33333	0.187272
Q9GZR1@358	Q9GZR1	358	SENP6	SUMO1/sentrin specific peptidase 6	Cytoplasm	peptidase	0	0	0	1	0	0	1.33333	0.187272
Q9H019@238	Q9H019	238	MTFR1L	mitochondrial fission regulator 1-like	Other	other	1	0	0	0	0	0	-1.33333	0.187272
Q9H0B6@581	Q9H0B6	581	KLC2	kinesin light chain 2	Cytoplasm	other	0	0	0	0	0	1	1.33333	0.187272
Q9H0B6@582	Q9H0B6	582	KLC2	kinesin light chain 2	Cytoplasm	other	8	11	8	6	8	7	-1.25	0.0791512
Q9H0B6@610	Q9H0B6	610	KLC2	kinesin light chain 2	Cytoplasm	other	1	1	2	2	1	0	-1.16667	0.321665
Q9H0D6@478	Q9H0D6	478	XRN2	5'-3' exoribonuclease 2	Nucleus	enzyme	3	0	0	2	2	0	1.16667	0.397628
Q9H0D6@470	Q9H0D6	470	XRN2	5'-3' exoribonuclease 2	Nucleus	enzyme	0	1	2	0	2	0	-1.2	0.362329
Q9H0D6@487	Q9H0D6	487	XRN2	5'-3' exoribonuclease 2	Nucleus	enzyme	0	1	2	0	2	0	-1.2	0.362329
Q9H1A4@688	Q9H1A4	688	ANAPC1	anaphase promoting complex subunit 1	Nucleus	other	5	4	4	3	4	3	-1.23077	0.0505958
Q9H1E3@19	Q9H1E3	19	NUCKS1	nuclear casein kinase and cyclin-dependent kinase substrate 1	Nucleus	kinase	12	14	14	9	11	15	-1.13158	0.213343
Q9H1E3@181	Q9H1E3	181	NUCKS1	nuclear casein kinase and cyclin-dependent kinase substrate 1	Nucleus	kinase	0	0	1	0	0	0	-1.33333	0.187272
Q9H1H9@1698	Q9H1H9	1698	KIF13A	kinesin family member 13A	Cytoplasm	transporter	0	1	1	2	1	1	1.4	0.1151
Q9H307@66	Q9H307	66	PNN	pinin, desmosome associated protein	Plasma Membrane	other	6	7	8	6	7	8	1	0.5
Q9H4A3@1295	Q9H4A3	1295	WNK1	WNK lysine deficient protein kinase 1	Cytoplasm	kinase	1	0	0	0	0	0	-1.33333	0.187272
Q9H4A3@1300	Q9H4A3	1300	WNK1	WNK lysine deficient protein kinase 1	Cytoplasm	kinase	0	0	1	0	0	0	-1.33333	0.187272
Q9H4A3@2372	Q9H4A3	2372	WNK1	WNK lysine deficient protein kinase 1	Cytoplasm	kinase	0	0	0	1	0	0	1.33333	0.187272
Q9H4G0@784	Q9H4G0	784	EPB41L1	erythrocyte membrane protein band 4.1-like 1	Plasma Membrane	other	9	11	10	8	12	13	1.09091	0.286696
Q9H4G0@546	Q9H4G0	546	EPB41L1	erythrocyte membrane protein band 4.1-like 1	Plasma Membrane	other	0	0	0	1	0	0	1.33333	0.187272
Q9H4L4@169	Q9H4L4	169	SENP3	SUMO1/sentrin/SMT3 specific peptidase 3	Nucleus	peptidase	3	3	1	3	4	2	1.2	0.245884
Q9H4L4@181	Q9H4L4	181	SENP3	SUMO1/sentrin/SMT3 specific peptidase 3	Nucleus	peptidase	3	3	1	3	4	2	1.2	0.245884
Q9H5H4@83	Q9H5H4	83	ZNF768	zinc finger protein 768	Other	other	0	1	1	1	2	1	1.4	0.1151
Q9H5H4@125	Q9H5H4	125	ZNF768	zinc finger protein 768	Other	other	0	0	1	1	0	1	1.25	0.259259
Q9H6F5@113	Q9H6F5	113	CCDC86	coiled-coil domain containing 86	Nucleus	other	3	0	0	2	0	0	-1.2	0.397628
Q9H6H4@150	Q9H6H4	150	REEP4	receptor accessory protein 4	Cytoplasm	other	0	0	0	0	1	0	1.33333	0.187272
Q9H6H4@152	Q9H6H4	152	REEP4	receptor accessory protein 4	Cytoplasm	other	6	7	8	8	7	9	1.125	0.143932
Q9H6R4@283	Q9H6R4	283	NOL6	nucleolar protein 6 (RNA-associated)	Nucleus	other	0	1	0	1	0	0	1	0.5
Q9H788@315	Q9H788	315	SH2D4A	SH2 domain containing 4A	Cytoplasm	other	5	5	4	4	5	4	-1.0625	0.259259
Q9H792@576	Q9H792	576	PEAK1	pseudopodium-enriched atypical kinase 1	Plasma Membrane	kinase	1	0	0	0	0	0	-1.33333	0.187272
Q9H7D0@1786	Q9H7D0	1786	DOCK5	dedicator of cytokinesis 5	Cytoplasm	other	0	1	0	0	0	0	-1.33333	0.187272
Q9H7D0@1775	Q9H7D0	1775	DOCK5	dedicator of cytokinesis 5	Cytoplasm	other	0	0	2	0	1	0	-1.25	0.338934
Q9H8G2@312	Q9H8G2	312	CAAP1	caspase activity and apoptosis inhibitor 1	Other	other	1	1	0	2	2	0	1.4	0.210824
Q9H8Y8@451	Q9H8Y8	451	GORASP2	golgi reassembly stacking protein 2, 55kDa	Cytoplasm	other	1	0	0	2	0	0	1.25	0.338934
Q9H8Y8@423	Q9H8Y8	423	GORASP2	golgi reassembly stacking protein 2, 55kDa	Cytoplasm	other	0	0	0	1	0	0	1.33333	0.187272
Q9HCK8@2519	Q9HCK8	2519	CHD8	chromodomain helicase DNA binding protein 8	Nucleus	enzyme	0	0	1	1	1	0	1.25	0.259259
Q9NQG6@61	Q9NQG6	61	MIEF1	mitochondrial elongation factor 1	Cytoplasm	other	1	0	0	0	0	0	-1.33333	0.187272
Q9NQS7@263	Q9NQS7	263	INCENP	inner centromere protein antigens 135/155kDa	Nucleus	other	0	1	6	0	4	6	1.3	0.358013
Q9NQT8@1379	Q9NQT8	1379	KIF13B	kinesin family member 13B	Cytoplasm	other	0	1	0	0	0	0	-1.33333	0.187272
Q9NQT8@1381	Q9NQT8	1381	KIF13B	kinesin family member 13B	Cytoplasm	other	2	11	12	0	5	12	-1.4	0.300916
Q9NQT8@1382	Q9NQT8	1382	KIF13B	kinesin family member 13B	Cytoplasm	other	0	0	1	0	0	0	-1.33333	0.187272
Q9NR12@111	Q9NR12	111	PDLIM7	PDZ and LIM domain 7 (enigma)	Cytoplasm	other	1	0	0	0	0	0	-1.33333	0.187272
Q9NRA8@564	Q9NRA8	564	EIF4ENIF1	eukaryotic translation initiation factor 4E nuclear import factor 1	Cytoplasm	translation regulator	7	7	8	6	7	5	-1.19048	0.0580583
Q9NRG9@495	Q9NRG9	495	AAAS	achalasia, adrenocortical insufficiency, alacrimia	Nucleus	other	1	0	1	0	1	0	-1.25	0.259259
Q9NRY4@1174	Q9NRY4	1174	ARHGAP35	Rho GTPase activating protein 35	Nucleus	transcription regulator	0	0	1	0	0	0	-1.33333	0.187272
Q9NRY4@1179	Q9NRY4	1179	ARHGAP35	Rho GTPase activating protein 35	Nucleus	transcription regulator	5	8	3	7	10	8	1.47368	0.0761587
Q9NSK0@590	Q9NSK0	590	KLC4	kinesin light chain 4	Other	other	3	3	4	3	2	2	-1.3	0.0505958
Q9NTI5@1162	Q9NTI5	1162	PDS5B	PDS5, regulator of cohesion maintenance, homolog B (S. cerevisiae)	Nucleus	other	0	0	0	1	0	0	1.33333	0.187272
Q9NTI5@1166	Q9NTI5	1166	PDS5B	PDS5, regulator of cohesion maintenance, homolog B (S. cerevisiae)	Nucleus	other	5	9	7	8	8	9	1.16667	0.16473
Q9NTI5@1358	Q9NTI5	1358	PDS5B	PDS5, regulator of cohesion maintenance, homolog B (S. cerevisiae)	Nucleus	other	2	2	2	4	3	2	1.33333	0.0792314
Q9NTI5@1165	Q9NTI5	1165	PDS5B	PDS5, regulator of cohesion maintenance, homolog B (S. cerevisiae)	Nucleus	other	0	0	0	1	0	0	1.33333	0.187272
Q9NTJ3@41	Q9NTJ3	41	SMC4	structural maintenance of chromosomes 4	Nucleus	transporter	1	0	0	1	0	1	1.25	0.259259
Q9NUL3@485	Q9NUL3	485	STAU2	staufen double-stranded RNA binding protein 2	Cytoplasm	other	0	0	0	0	0	1	1.33333	0.187272
Q9NUL3@486	Q9NUL3	486	STAU2	staufen double-stranded RNA binding protein 2	Cytoplasm	other	0	0	1	1	0	0	1	0.5
Q9NV56@194	Q9NV56	194	MRGBP	MRG/MORF4L binding protein	Nucleus	other	1	0	0	1	0	0	1	0.5
Q9NWS9@137	Q9NWS9	137	ZNF446	zinc finger protein 446	Nucleus	transcription regulator	0	0	0	1	0	0	1.33333	0.187272
Q9NWS9@146	Q9NWS9	146	ZNF446	zinc finger protein 446	Nucleus	transcription regulator	0	0	0	1	0	0	1.33333	0.187272
Q9NXV6@131	Q9NXV6	131	CDKN2AIP	CDKN2A interacting protein	Nucleus	transcription regulator	1	0	0	0	0	0	-1.33333	0.187272
Q9NY27@159	Q9NY27	159	PPP4R2	protein phosphatase 4, regulatory subunit 2	Cytoplasm	other	0	1	1	1	2	0	1.2	0.321665
Q9NYB0@203	Q9NYB0	203	TERF2IP	telomeric repeat binding factor 2, interacting protein	Nucleus	other	3	4	4	3	2	3	-1.27273	0.0505958
Q9NYB9@224	Q9NYB9	224	ABI2	abl-interactor 2	Cytoplasm	other	1	0	0	0	0	0	-1.33333	0.187272
Q9NYF8@658	Q9NYF8	658	BCLAF1	BCL2-associated transcription factor 1	Nucleus	transcription regulator	11	14	12	9	14	13	-1.02564	0.429654
Q9NYF8@397	Q9NYF8	397	BCLAF1	BCL2-associated transcription factor 1	Nucleus	transcription regulator	4	4	3	4	3	3	-1.07692	0.259259
Q9NYI0@1009	Q9NYI0	1009	PSD3	pleckstrin and Sec7 domain containing 3	Cytoplasm	other	4	0	0	3	3	0	1.28571	0.354799
Q9NYI0@1023	Q9NYI0	1023	PSD3	pleckstrin and Sec7 domain containing 3	Cytoplasm	other	4	0	0	3	3	0	1.28571	0.354799
Q9NYL2@633	Q9NYL2	633	ZAK	sterile alpha motif and leucine zipper containing kinase AZK	Cytoplasm	kinase	0	0	0	1	0	0	1.33333	0.187272
Q9NYL2@637	Q9NYL2	637	ZAK	sterile alpha motif and leucine zipper containing kinase AZK	Cytoplasm	kinase	5	4	6	5	5	5	1	0.5
Q9NYV4@1083	Q9NYV4	1083	CDK12	cyclin-dependent kinase 12	Nucleus	kinase	3	4	5	0	4	6	-1.15385	0.368799
Q9NZI8@181	Q9NZI8	181	IGF2BP1	insulin-like growth factor 2 mRNA binding protein 1	Cytoplasm	translation regulator	4	4	4	0	6	7	1.06667	0.44309
Q9NZM3@882	Q9NZM3	882	ITSN2	intersectin 2	Cytoplasm	other	0	1	0	0	2	0	1.25	0.338934
Q9NZM3@884	Q9NZM3	884	ITSN2	intersectin 2	Cytoplasm	other	4	2	1	6	2	2	1.3	0.282767
Q9NZM3@110	Q9NZM3	110	ITSN2	intersectin 2	Cytoplasm	other	0	0	0	0	1	0	1.33333	0.187272
Q9NZM3@889	Q9NZM3	889	ITSN2	intersectin 2	Cytoplasm	other	4	3	1	6	4	2	1.36364	0.20536
Q9NZN8@165	Q9NZN8	165	CNOT2	CCR4-NOT transcription complex, subunit 2	Nucleus	transcription regulator	8	7	8	6	8	9	1	0.5
Q9P0V3@246	Q9P0V3	246	SH3BP4	SH3-domain binding protein 4	Cytoplasm	other	0	0	0	1	0	0	1.33333	0.187272
Q9P1Y6@1359	Q9P1Y6	1359	PHRF1	PHD and ring finger domains 1	Nucleus	other	1	1	0	0	0	1	-1.25	0.259259
Q9P1Y6@1360	Q9P1Y6	1360	PHRF1	PHD and ring finger domains 1	Nucleus	other	0	1	3	1	1	0	-1.4	0.259259
Q9P206@341	Q9P206	341	KIAA1522	KIAA1522	Other	other	1	0	0	2	0	0	1.25	0.338934
Q9P206@342	Q9P206	342	KIAA1522	KIAA1522	Other	other	6	7	7	3	7	7	-1.15	0.253579
Q9P206@545	Q9P206	545	KIAA1522	KIAA1522	Other	other	5	4	4	3	3	4	-1.23077	0.0505958
Q9P206@677	Q9P206	677	KIAA1522	KIAA1522	Other	other	0	0	1	0	1	1	1.25	0.259259
Q9P206@678	Q9P206	678	KIAA1522	KIAA1522	Other	other	0	0	0	1	0	0	1.33333	0.187272
Q9P206@982	Q9P206	982	KIAA1522	KIAA1522	Other	other	0	0	0	1	0	0	1.33333	0.187272
Q9P2B4@560	Q9P2B4	560	CTTNBP2NL	CTTNBP2 N-terminal like	Cytoplasm	other	0	0	0	1	0	0	1.33333	0.187272
Q9P2B4@568	Q9P2B4	568	CTTNBP2NL	CTTNBP2 N-terminal like	Cytoplasm	other	0	0	0	1	0	0	1.33333	0.187272
Q9P2N5@1022	Q9P2N5	1022	RBM27	RNA binding motif protein 27	Nucleus	other	0	0	1	1	0	0	1	0.5
Q9P2N5@1023	Q9P2N5	1023	RBM27	RNA binding motif protein 27	Nucleus	other	0	0	0	0	1	0	1.33333	0.187272
Q9P2R6@675	Q9P2R6	675	RERE	arginine-glutamic acid dipeptide (RE) repeats	Nucleus	other	1	0	0	0	1	0	1	0.5
Q9P2R6@679	Q9P2R6	679	RERE	arginine-glutamic acid dipeptide (RE) repeats	Nucleus	other	1	0	0	0	1	0	1	0.5
Q9UBL3@623	Q9UBL3	623	ASH2L	ash2 (absent, small, or homeotic)-like (Drosophila)	Nucleus	transcription regulator	0	0	0	1	0	0	1.33333	0.187272
Q9UBP0@268	Q9UBP0	268	SPAST	spastin	Nucleus	enzyme	0	0	0	0	1	0	1.33333	0.187272
Q9UBW7@1376	Q9UBW7	1376	ZMYM2	zinc finger, MYM-type 2	Nucleus	other	1	0	0	0	1	0	1	0.5
Q9UGU0@1671	Q9UGU0	1671	TCF20	transcription factor 20 (AR1)	Nucleus	transcription regulator	1	0	0	1	1	0	1.25	0.259259
Q9UGU0@558	Q9UGU0	558	TCF20	transcription factor 20 (AR1)	Nucleus	transcription regulator	0	1	1	0	2	0	1	0.5
Q9UGU0@559	Q9UGU0	559	TCF20	transcription factor 20 (AR1)	Nucleus	transcription regulator	1	1	3	0	2	1	-1.33333	0.245884
Q9UH62@61	Q9UH62	61	ARMCX3	armadillo repeat containing, X-linked 3	Cytoplasm	other	1	0	0	1	0	0	1	0.5
Q9UHB7@1043	Q9UHB7	1043	AFF4	AF4/FMR2 family, member 4	Nucleus	transcription regulator	1	0	0	0	0	0	-1.33333	0.187272
Q9UHR4@257	Q9UHR4	257	BAIAP2L1	BAI1-associated protein 2-like 1	Cytoplasm	other	1	0	0	0	0	0	-1.33333	0.187272
Q9UHR4@331	Q9UHR4	331	BAIAP2L1	BAI1-associated protein 2-like 1	Cytoplasm	other	0	1	0	2	0	0	1.25	0.338934
Q9UIG0@1468	Q9UIG0	1468	BAZ1B	bromodomain adjacent to zinc finger domain, 1B	Nucleus	transcription regulator	2	3	3	2	2	3	-1.1	0.259259
Q9UJU6@270	Q9UJU6	270	DBNL	drebrin-like	Cytoplasm	other	5	5	3	4	4	7	1.125	0.304327
Q9UJU6@271	Q9UJU6	271	DBNL	drebrin-like	Cytoplasm	other	0	0	0	1	0	0	1.33333	0.187272
Q9UJX2@588	Q9UJX2	588	CDC23	cell division cycle 23	Nucleus	enzyme	9	10	12	6	11	12	-1.0625	0.38093
Q9UK58@335	Q9UK58	335	CCNL1	cyclin L1	Nucleus	other	2	0	0	3	0	0	1.2	0.397628
Q9UK58@338	Q9UK58	338	CCNL1	cyclin L1	Nucleus	other	3	0	0	3	1	0	1.16667	0.407451
Q9UK58@341	Q9UK58	341	CCNL1	cyclin L1	Nucleus	other	1	0	0	0	1	0	1	0.5
Q9UK61@1107	Q9UK61	1107	FAM208A	family with sequence similarity 208, member A	Other	other	0	0	1	0	0	0	-1.33333	0.187272
Q9UK61@1103	Q9UK61	1103	FAM208A	family with sequence similarity 208, member A	Other	other	1	0	0	1	1	0	1.25	0.259259
Q9UKI8@159	Q9UKI8	159	TLK1	tousled-like kinase 1	Nucleus	kinase	0	0	0	1	0	0	1.33333	0.187272
Q9UKK3@1494	Q9UKK3	1494	PARP4	poly (ADP-ribose) polymerase family, member 4	Other	enzyme	1	0	0	0	0	0	-1.33333	0.187272
Q9UKS6@344	Q9UKS6	344	PACSIN3	protein kinase C and casein kinase substrate in neurons 3	Cytoplasm	other	0	0	0	0	1	0	1.33333	0.187272
Q9UKS6@341	Q9UKS6	341	PACSIN3	protein kinase C and casein kinase substrate in neurons 3	Cytoplasm	other	0	0	0	0	1	0	1.33333	0.187272
Q9UKT5@10	Q9UKT5	10	FBXO4	F-box protein 4	Nucleus	enzyme	1	0	0	0	0	0	-1.33333	0.187272
Q9UKV3@838	Q9UKV3	838	ACIN1	apoptotic chromatin condensation inducer 1	Nucleus	enzyme	2	1	1	3	2	0	1.14286	0.370761
Q9ULD2@1268	Q9ULD2	1268	MTUS1	microtubule associated tumor suppressor 1	Other	other	8	8	9	8	8	7	-1.07692	0.1151
Q9ULD2@1204	Q9ULD2	1204	MTUS1	microtubule associated tumor suppressor 1	Other	other	0	0	0	0	0	1	1.33333	0.187272
Q9ULH0@1681	Q9ULH0	1681	KIDINS220	kinase D-interacting substrate, 220kDa	Nucleus	transcription regulator	1	0	0	0	0	0	-1.33333	0.187272
Q9ULH1@837	Q9ULH1	837	ASAP1	ArfGAP with SH3 domain, ankyrin repeat and PH domain 1	Plasma Membrane	other	4	2	1	2	3	1	-1.11111	0.383822
Q9ULH1@839	Q9ULH1	839	ASAP1	ArfGAP with SH3 domain, ankyrin repeat and PH domain 1	Plasma Membrane	other	1	0	1	2	1	0	1.2	0.321665
Q9ULH1@843	Q9ULH1	843	ASAP1	ArfGAP with SH3 domain, ankyrin repeat and PH domain 1	Plasma Membrane	other	5	2	2	4	4	1	1	0.5
Q9ULJ3@431	Q9ULJ3	431	ZBTB21	zinc finger and BTB domain containing 21	Nucleus	other	1	0	0	0	0	0	-1.33333	0.187272
Q9ULJ3@434	Q9ULJ3	434	ZBTB21	zinc finger and BTB domain containing 21	Nucleus	other	1	0	0	0	0	0	-1.33333	0.187272
Q9ULU4@486	Q9ULU4	486	ZMYND8	zinc finger, MYND-type containing 8	Nucleus	transcription regulator	1	0	0	2	0	0	1.25	0.338934
Q9ULU4@488	Q9ULU4	488	ZMYND8	zinc finger, MYND-type containing 8	Nucleus	transcription regulator	1	0	0	2	0	0	1.25	0.338934
Q9UMZ2@752	Q9UMZ2	752	SYNRG	synergin, gamma	Other	other	1	0	0	0	0	0	-1.33333	0.187272
Q9UN36@328	Q9UN36	328	NDRG2	NDRG family member 2	Cytoplasm	other	2	0	0	1	1	1	1.2	0.321725
Q9UN86@227	Q9UN86	227	G3BP2	GTPase activating protein (SH3 domain) binding protein 2	Nucleus	enzyme	0	0	1	0	0	0	-1.33333	0.187272
Q9UNE7@19	Q9UNE7	19	STUB1	STIP1 homology and U-box containing protein 1, E3 ubiquitin protein ligase	Cytoplasm	enzyme	1	0	0	2	0	0	1.25	0.338934
Q9UNE7@23	Q9UNE7	23	STUB1	STIP1 homology and U-box containing protein 1, E3 ubiquitin protein ligase	Cytoplasm	enzyme	1	0	0	2	0	0	1.25	0.338934
Q9UPN3@4521	Q9UPN3	4521	MACF1	microtubule-actin crosslinking factor 1	Cytoplasm	enzyme	1	0	0	1	1	0	1.25	0.259259
Q9UPN6@619	Q9UPN6	619	SCAF8	SR-related CTD-associated factor 8	Nucleus	other	1	0	1	1	0	0	-1.25	0.259259
Q9UPN6@617	Q9UPN6	617	SCAF8	SR-related CTD-associated factor 8	Nucleus	other	2	2	2	1	3	1	-1.125	0.321725
Q9UPT5@250	Q9UPT5	250	EXOC7	exocyst complex component 7	Plasma Membrane	transporter	1	0	0	2	0	0	1.25	0.338934
Q9UPT8@1104	Q9UPT8	1104	ZC3H4	zinc finger CCCH-type containing 4	Other	other	1	3	8	2	4	5	-1.07143	0.444958
Q9UPT8@1106	Q9UPT8	1106	ZC3H4	zinc finger CCCH-type containing 4	Other	other	4	4	1	3	4	5	1.25	0.217665
Q9UPT8@1114	Q9UPT8	1114	ZC3H4	zinc finger CCCH-type containing 4	Other	other	5	6	8	4	8	10	1.13636	0.319384
Q9UPU5@2559	Q9UPU5	2559	USP24	ubiquitin specific peptidase 24	Other	peptidase	1	0	0	0	0	0	-1.33333	0.187272
Q9UPU5@2561	Q9UPU5	2561	USP24	ubiquitin specific peptidase 24	Other	peptidase	1	0	0	0	0	0	-1.33333	0.187272
Q9UPU5@2047	Q9UPU5	2047	USP24	ubiquitin specific peptidase 24	Other	peptidase	6	5	5	5	5	3	-1.1875	0.125408
Q9UPX8@452	Q9UPX8	452	SHANK2	SH3 and multiple ankyrin repeat domains 2	Plasma Membrane	other	0	1	0	1	0	1	1.25	0.259259
Q9UPX8@673	Q9UPX8	673	SHANK2	SH3 and multiple ankyrin repeat domains 2	Plasma Membrane	other	0	0	1	0	0	0	-1.33333	0.187272
Q9UQ35@1925	Q9UQ35	1925	SRRM2	serine/arginine repetitive matrix 2	Nucleus	other	0	1	0	1	0	0	1	0.5
Q9UQ35@2020	Q9UQ35	2020	SRRM2	serine/arginine repetitive matrix 2	Nucleus	other	0	0	1	0	0	0	-1.33333	0.187272
Q9UQ35@1690	Q9UQ35	1690	SRRM2	serine/arginine repetitive matrix 2	Nucleus	other	0	0	0	0	1	0	1.33333	0.187272
Q9UQ35@1404	Q9UQ35	1404	SRRM2	serine/arginine repetitive matrix 2	Nucleus	other	11	11	11	6	11	10	-1.2	0.130302
Q9UQ35@856	Q9UQ35	856	SRRM2	serine/arginine repetitive matrix 2	Nucleus	other	0	1	1	1	0	0	-1.25	0.259259
Q9UQ35@2272	Q9UQ35	2272	SRRM2	serine/arginine repetitive matrix 2	Nucleus	other	13	11	7	12	12	6	-1.0303	0.453277
Q9UQ35@2382	Q9UQ35	2382	SRRM2	serine/arginine repetitive matrix 2	Nucleus	other	2	4	2	1	2	3	-1.22222	0.245884
Q9UQ35@2398	Q9UQ35	2398	SRRM2	serine/arginine repetitive matrix 2	Nucleus	other	8	6	6	5	3	6	-1.35294	0.072352
Q9UQ35@1003	Q9UQ35	1003	SRRM2	serine/arginine repetitive matrix 2	Nucleus	other	13	16	18	14	20	20	1.14	0.199338
Q9UQ35@1326	Q9UQ35	1326	SRRM2	serine/arginine repetitive matrix 2	Nucleus	other	0	1	0	0	0	0	-1.33333	0.187272
Q9UQ35@2692	Q9UQ35	2692	SRRM2	serine/arginine repetitive matrix 2	Nucleus	other	0	0	0	1	0	0	1.33333	0.187272
Q9UQ35@954	Q9UQ35	954	SRRM2	serine/arginine repetitive matrix 2	Nucleus	other	4	3	4	4	5	3	1.07143	0.321665
Q9UQ35@1103	Q9UQ35	1103	SRRM2	serine/arginine repetitive matrix 2	Nucleus	other	2	3	1	2	3	5	1.44444	0.137288
Q9UQ35@2069	Q9UQ35	2069	SRRM2	serine/arginine repetitive matrix 2	Nucleus	other	4	1	0	4	3	0	1.25	0.357444
Q9UQ35@377	Q9UQ35	377	SRRM2	serine/arginine repetitive matrix 2	Nucleus	other	20	31	21	16	41	47	1.42667	0.175697
Q9UQ35@1320	Q9UQ35	1320	SRRM2	serine/arginine repetitive matrix 2	Nucleus	other	1	0	0	2	0	0	1.25	0.338934
Q9UQ35@1124	Q9UQ35	1124	SRRM2	serine/arginine repetitive matrix 2	Nucleus	other	9	11	11	11	14	13	1.20588	0.0512118
Q9UQ35@1329	Q9UQ35	1329	SRRM2	serine/arginine repetitive matrix 2	Nucleus	other	2	0	1	3	1	0	1.16667	0.383822
Q9UQ35@876	Q9UQ35	876	SRRM2	serine/arginine repetitive matrix 2	Nucleus	other	7	7	9	6	10	10	1.11538	0.26954
Q9UQ35@857	Q9UQ35	857	SRRM2	serine/arginine repetitive matrix 2	Nucleus	other	2	4	4	3	2	1	-1.44444	0.102553
Q9UQ35@2118	Q9UQ35	2118	SRRM2	serine/arginine repetitive matrix 2	Nucleus	other	0	0	0	1	0	0	1.33333	0.187272
Q9UQ35@1927	Q9UQ35	1927	SRRM2	serine/arginine repetitive matrix 2	Nucleus	other	0	1	0	1	0	0	1	0.5
Q9UQ35@2022	Q9UQ35	2022	SRRM2	serine/arginine repetitive matrix 2	Nucleus	other	0	0	1	0	0	0	-1.33333	0.187272
Q9UQ35@2071	Q9UQ35	2071	SRRM2	serine/arginine repetitive matrix 2	Nucleus	other	6	2	0	8	5	0	1.45455	0.299644
Q9UQ35@1694	Q9UQ35	1694	SRRM2	serine/arginine repetitive matrix 2	Nucleus	other	0	0	0	0	1	0	1.33333	0.187272
Q9UQ35@1848	Q9UQ35	1848	SRRM2	serine/arginine repetitive matrix 2	Nucleus	other	0	0	0	0	1	0	1.33333	0.187272
Q9UQ35@1413	Q9UQ35	1413	SRRM2	serine/arginine repetitive matrix 2	Nucleus	other	8	9	7	4	8	8	-1.17391	0.20536
Q9UQ35@1110	Q9UQ35	1110	SRRM2	serine/arginine repetitive matrix 2	Nucleus	other	0	0	0	0	1	0	1.33333	0.187272
Q9UQ35@1112	Q9UQ35	1112	SRRM2	serine/arginine repetitive matrix 2	Nucleus	other	2	3	1	2	2	5	1.33333	0.217665
Q9UQ35@1014	Q9UQ35	1014	SRRM2	serine/arginine repetitive matrix 2	Nucleus	other	8	12	14	12	14	15	1.18919	0.151121
Q9UQ35@866	Q9UQ35	866	SRRM2	serine/arginine repetitive matrix 2	Nucleus	other	1	3	5	4	4	1	1	0.5
Q9UQ35@1008	Q9UQ35	1008	SRRM2	serine/arginine repetitive matrix 2	Nucleus	other	0	1	0	1	0	0	1	0.5
Q9UQ35@400	Q9UQ35	400	SRRM2	serine/arginine repetitive matrix 2	Nucleus	other	20	31	21	16	41	47	1.42667	0.175697
Q9UQE7@1067	Q9UQE7	1067	SMC3	structural maintenance of chromosomes 3	Nucleus	other	0	1	1	1	1	0	1	0.5
Q9Y2D5@152	Q9Y2D5	152	AKAP2	A kinase (PRKA) anchor protein 2	Plasma Membrane	other	1	0	1	0	1	0	-1.25	0.259259
Q9Y2H0@973	Q9Y2H0	973	DLGAP4	discs, large (Drosophila) homolog-associated protein 4	Plasma Membrane	other	1	0	0	0	0	0	-1.33333	0.187272
Q9Y2K5@349	Q9Y2K5	349	R3HDM2	R3H domain containing 2	Nucleus	other	2	3	1	4	3	0	1.11111	0.407451
Q9Y2V2@52	Q9Y2V2	52	CARHSP1	calcium regulated heat stable protein 1, 24kDa	Cytoplasm	other	20	23	23	17	25	29	1.07246	0.336505
Q9Y2W1@682	Q9Y2W1	682	THRAP3	thyroid hormone receptor associated protein 3	Nucleus	transcription regulator	10	11	11	11	10	8	-1.09375	0.174321
Q9Y2W1@379	Q9Y2W1	379	THRAP3	thyroid hormone receptor associated protein 3	Nucleus	transcription regulator	6	5	1	5	6	1	1	0.5
Q9Y2W1@684	Q9Y2W1	684	THRAP3	thyroid hormone receptor associated protein 3	Nucleus	transcription regulator	4	2	1	1	2	1	-1.42857	0.174321
Q9Y2W1@243	Q9Y2W1	243	THRAP3	thyroid hormone receptor associated protein 3	Nucleus	transcription regulator	25	19	20	23	21	22	1.02985	0.374434
Q9Y2X7@362	Q9Y2X7	362	GIT1	G protein-coupled receptor kinase interacting ArfGAP 1	Nucleus	kinase	1	0	0	0	1	0	1	0.5
Q9Y388@186	Q9Y388	186	RBMX2	RNA binding motif protein, X-linked 2	Other	other	0	0	0	0	0	1	1.33333	0.187272
Q9Y3E1@121	Q9Y3E1	121	HDGFRP3	hepatoma-derived growth factor, related protein 3	Nucleus	other	0	0	0	1	0	0	1.33333	0.187272
Q9Y3E1@122	Q9Y3E1	122	HDGFRP3	hepatoma-derived growth factor, related protein 3	Nucleus	other	0	0	0	1	0	0	1.33333	0.187272
Q9Y3X0@521	Q9Y3X0	521	CCDC9	coiled-coil domain containing 9	Extracellular Space	other	1	0	0	0	0	0	-1.33333	0.187272
Q9Y446@313	Q9Y446	313	PKP3	plakophilin 3	Plasma Membrane	other	0	2	1	2	1	2	1.33333	0.18695
Q9Y4B5@1385	Q9Y4B5	1385	SOGA2	SOGA family member 2	Other	other	1	2	1	1	2	2	1.14286	0.259259
Q9Y4B5@263	Q9Y4B5	263	SOGA2	SOGA family member 2	Other	other	1	0	0	0	1	0	1	0.5
Q9Y4B5@549	Q9Y4B5	549	SOGA2	SOGA family member 2	Other	other	1	0	0	0	0	0	-1.33333	0.187272
Q9Y4D8@1073	Q9Y4D8	1073	HECTD4	HECT domain containing E3 ubiquitin protein ligase 4	Nucleus	other	0	0	0	1	0	0	1.33333	0.187272
Q9Y4H2@730	Q9Y4H2	730	IRS2	insulin receptor substrate 2	Cytoplasm	enzyme	0	0	0	1	0	0	1.33333	0.187272
Q9Y4H2@1185	Q9Y4H2	1185	IRS2	insulin receptor substrate 2	Cytoplasm	enzyme	1	1	1	0	1	1	-1.2	0.187272
Q9Y4H2@577	Q9Y4H2	577	IRS2	insulin receptor substrate 2	Cytoplasm	enzyme	6	6	5	5	7	5	1	0.5
Q9Y4H2@731	Q9Y4H2	731	IRS2	insulin receptor substrate 2	Cytoplasm	enzyme	0	0	0	1	0	0	1.33333	0.187272
Q9Y4H2@735	Q9Y4H2	735	IRS2	insulin receptor substrate 2	Cytoplasm	enzyme	2	2	0	2	1	0	-1.16667	0.362329
Q9Y4H2@619	Q9Y4H2	619	IRS2	insulin receptor substrate 2	Cytoplasm	enzyme	0	0	1	0	1	0	1	0.5
Q9Y4I1@1652	Q9Y4I1	1652	MYO5A	myosin VA (heavy chain 12, myoxin)	Cytoplasm	enzyme	1	0	0	0	0	0	-1.33333	0.187272
Q9Y4P8@413	Q9Y4P8	413	WIPI2	WD repeat domain, phosphoinositide interacting 2	Cytoplasm	other	1	2	0	2	0	0	-1.2	0.362329
Q9Y4P8@415	Q9Y4P8	415	WIPI2	WD repeat domain, phosphoinositide interacting 2	Cytoplasm	other	0	0	1	1	0	0	1	0.5
Q9Y570@247	Q9Y570	247	PPME1	protein phosphatase methylesterase 1	Other	enzyme	0	0	1	0	0	0	-1.33333	0.187272
Q9Y570@243	Q9Y570	243	PPME1	protein phosphatase methylesterase 1	Other	enzyme	0	1	1	0	3	1	1.4	0.259259
Q9Y580@136	Q9Y580	136	RBM7	RNA binding motif protein 7	Other	other	4	4	5	4	5	5	1.0625	0.259259
Q9Y580@204	Q9Y580	204	RBM7	RNA binding motif protein 7	Other	other	4	5	2	5	3	3	1	0.5
Q9Y5J1@205	Q9Y5J1	205	UTP18	UTP18 small subunit (SSU) processome component homolog (yeast)	Nucleus	other	3	1	3	3	1	1	-1.25	0.259259
Q9Y5J1@121	Q9Y5J1	121	UTP18	UTP18 small subunit (SSU) processome component homolog (yeast)	Nucleus	other	10	9	3	8	11	0	-1.13636	0.406172
Q9Y5J1@124	Q9Y5J1	124	UTP18	UTP18 small subunit (SSU) processome component homolog (yeast)	Nucleus	other	10	9	3	8	11	0	-1.13636	0.406172
Q9Y5T5@552	Q9Y5T5	552	USP16	ubiquitin specific peptidase 16	Cytoplasm	peptidase	1	1	0	0	1	0	-1.25	0.259259
Q9Y608@320	Q9Y608	320	LRRFIP2	leucine rich repeat (in FLII) interacting protein 2	Extracellular Space	other	7	10	11	5	8	10	-1.19231	0.213343
Q9Y608@324	Q9Y608	324	LRRFIP2	leucine rich repeat (in FLII) interacting protein 2	Extracellular Space	other	3	0	0	1	0	1	-1.2	0.383822
Q9Y618@1391	Q9Y618	1391	NCOR2	nuclear receptor corepressor 2	Nucleus	transcription regulator	4	7	7	4	8	7	1.04762	0.420798
Q9Y624@284	Q9Y624	284	F11R	F11 receptor	Plasma Membrane	other	16	11	10	12	10	9	-1.17647	0.192752
Q9Y624@287	Q9Y624	287	F11R	F11 receptor	Plasma Membrane	other	1	0	0	2	0	0	1.25	0.338934
Q9Y6A5@434	Q9Y6A5	434	TACC3	transforming, acidic coiled-coil containing protein 3	Nucleus	other	0	0	1	1	1	0	1.25	0.259259
Q9Y6G9@516	Q9Y6G9	516	DYNC1LI1	dynein, cytoplasmic 1, light intermediate chain 1	Cytoplasm	other	5	3	7	5	4	4	-1.125	0.304327
Q9Y6Q9@857	Q9Y6Q9	857	NCOA3	nuclear receptor coactivator 3	Nucleus	transcription regulator	3	2	2	2	2	1	-1.25	0.1151
