# Supplementary material for: Titanium Dioxide Nanoparticles Alter the Cellular Phosphoproteome in A549 Cells
Source: Nanomaterials (Basel). 2020 Jan 21;10(2):185. doi: 10.3390/nano10020185 (PMC7074930; doi:10.3390/nano10020185)
Supplement: Supplementary file 1 [file nanomaterials-10-00185-s001.zip › nanomaterials-685198/Table S3.xlsx]

## Sheet: Table S3
Table S3. List of phosphoproteins detected by MS/MS and phosphorylation counts.
											Phosphorylation count								Phosphopeptide count								Phosphorylated site count								Phosphorylated sites		Phosphorylated sites
SPID	Protein accession	Protein description	PZC	MW (Da)	MASCOT score (best hit)	Coverage (%) (best hit)	Sample (best hit)	Total number of peptides	Total spectral count	Total spectral count/Mw(kDa)	TiO2_A	TiO2_B	TiO2_C	Ctrl_A	Ctrl_B	Ctrl_C	Fold change (Patternlab)	p-value (patternlab)	TiO2_A	TiO2_B	TiO2_C	Ctrl_A	Ctrl_B	Ctrl_C	Fold change (Patternlab)	p-value (patternlab)	TiO2_A	TiO2_B	TiO2_C	Ctrl_A	Ctrl_B	Ctrl_C	Fold change (Patternlab)	p-value (patternlab)	100 (merge)	T (merge)	Only in 100	Only in T	Common	Category 1	Category 2	Category 3
P02765	FETUA_HUMAN	Alpha-2-HS-glycoprotein	5.42731	39299.7	94.09	3.26975	TiO2_A	1	36	0.916038	5	14	17	0	0	0	13	0.0145778	5	14	17	0	0	0	13	0.0145778	1	1	1	0	0	0	2	1.32743e-06	1	0	Yes			x	x	x
Q9BUN8	DERL1_HUMAN	Derlin-1	9.54187	28781.8	77.63	5.57769	TiO2_A	1	18	0.625396	2	8	8	0	0	0	7	0.0199734	2	8	8	0	0	0	7	0.0199734	1	1	1	0	0	0	2	1.32743e-06	1	0	Yes			x	x	x
P43243	MATR3_HUMAN	Matrin-3	5.86676	94564.8	125.64	4.01417	TiO2_C	2	19	0.20092	3	4	5	0	0	0	5	0.00114135	3	4	5	0	0	0	5	0.00114135	1	1	1	0	0	0	2	1.32743e-06	1	0	Yes			x	x	x
Q9NYB9	ABI2_HUMAN	Abl interactor 2	5.81733	55628.7	38.47	2.14425	TiO2_B	1	16	0.287621	5	4	6	0	0	1	4.5	0.00109606	5	4	6	0	0	1	4.5	0.00109606	2	1	1	0	0	1	1.75	0.0505958	2	1			Yes	x		x
Q1KMD3	HNRL2_HUMAN	Heterogeneous nuclear ribonucleoprotein U-like protein 2	4.8481	85052.2	41.73	1.87416	TiO2_A	1	10	0.117575	6	2	2	0	0	0	4.33333	0.0333916	6	2	2	0	0	0	4.33333	0.0333916	2	1	1	0	0	0	2.33333	0.00810532	2	0	Yes			x	x	x
Q8IVF2	AHNK2_HUMAN	Protein AHNAK2	5.20229	616242	377.524	2.27783	TiO2_C	9	148	0.240165	26	45	37	10	14	10	3	0.00606453	25	45	37	8	14	10	3.14286	0.00732914	6	4	4	5	4	4	1.0625	0.338934	6	7			Yes	x		x
Q641Q2	FA21A_HUMAN	WASH complex subunit FAM21A	4.69005	147095	115.81	2.46085	TiO2_A	2	33	0.224345	22	10	14	10	4	0	2.88235	0.0399577	12	6	8	5	2	0	2.9	0.0251285	4	4	4	2	2	0	2.14286	0.00807511	4	2			Yes	x	x	x
P23193	TCEA1_HUMAN	Transcription elongation factor A protein 1	8.64533	33948	49.18	4.31894	Ctrl_B	1	17	0.500766	5	5	4	0	1	2	2.83333	0.00266406	5	5	4	0	1	2	2.83333	0.00266406	1	1	1	0	1	2	1	0.5	1	2			Yes	x		x
Q9NZN4	EHD2_HUMAN	EH domain-containing protein 2	6.02804	61122.7	66.73	4.23573	TiO2_A	1	9	0.147245	3	2	3	1	0	0	2.75	0.0038813	3	2	3	1	0	0	2.75	0.0038813	1	1	1	1	0	0	1.5	0.0582571	1	1			Yes	x		x
P15408	FOSL2_HUMAN	Fos-related antigen 2	7.03284	35171.7	42.62	3.37423	TiO2_C	1	9	0.255888	2	3	3	1	0	0	2.75	0.0038813	2	3	3	1	0	0	2.75	0.0038813	1	1	1	1	0	0	1.5	0.0582571	1	1			Yes	x		x
Q9Y4G6	TLN2_HUMAN	Talin-2	5.40252	271443	42.9	0.393391	TiO2_A	1	9	0.0331561	3	2	3	1	0	0	2.75	0.0038813	3	2	3	1	0	0	2.75	0.0038813	1	1	1	1	0	0	1.5	0.0582571	1	1			Yes	x		x
P55265	DSRAD_HUMAN	Double-stranded RNA-specific adenosine deaminase	8.85808	135981	52.7	1.46819	TiO2_C	1	5	0.0367699	2	2	1	0	0	0	2.66667	0.00376511	2	2	1	0	0	0	2.66667	0.00376511	1	1	1	0	0	0	2	1.32743e-06	1	0	Yes			x	x	x
P29317	EPHA2_HUMAN	Ephrin type-A receptor 2	5.86134	108197	39.71	1.33197	TiO2_A	1	5	0.0462121	2	2	1	0	0	0	2.66667	0.00376511	2	2	1	0	0	0	2.66667	0.00376511	2	2	1	0	0	0	2.66667	0.00376511	2	0	Yes			x	x	x
Q99575	POP1_HUMAN	Ribonucleases P/MRP protein subunit POP1	9.35785	114636	60.2072	1.5625	TiO2_A	1	5	0.0436164	2	1	2	0	0	0	2.66667	0.00376511	2	1	2	0	0	0	2.66667	0.00376511	1	1	1	0	0	0	2	1.32743e-06	1	0	Yes			x	x	x
Q8N3V7	SYNPO_HUMAN	Synaptopodin	8.91829	99402.1	51.68	1.39935	TiO2_C	1	5	0.0503007	1	2	2	0	0	0	2.66667	0.00376511	1	2	2	0	0	0	2.66667	0.00376511	1	1	1	0	0	0	2	1.32743e-06	1	0	Yes			x	x	x
Q9UMS6	SYNP2_HUMAN	Synaptopodin-2	8.75298	117441	53	1.18939	TiO2_C	1	8	0.0681191	2	2	3	0	1	0	2.5	0.0066178	2	2	3	0	1	0	2.5	0.0066178	1	1	1	0	1	0	1.5	0.0582571	1	1			Yes	x		x
P49327	FAS_HUMAN	Fatty acid synthase	6.00856	273254	107.14	0.955795	TiO2_C	2	24	0.0878303	7	5	6	2	2	2	2.33333	0.00114135	7	5	6	2	2	2	2.33333	0.00114135	2	2	2	1	1	1	1.5	1.32743e-06	2	1			Yes	x	x	x
Q9Y5Y0	FLVC1_HUMAN	Feline leukemia virus subgroup C receptor-related protein 1	5.7195	59824.4	53.5	2.34234	TiO2_A	1	4	0.0668624	2	1	1	0	0	0	2.33333	0.00810532	2	1	1	0	0	0	2.33333	0.00810532	1	1	1	0	0	0	2	1.32743e-06	1	0	Yes			x	x	x
P60468	SC61B_HUMAN	Protein transport protein Sec61 subunit beta	11.5682	9968.1	35.96	15.625	TiO2_B	1	4	0.40128	2	1	1	0	0	0	2.33333	0.00810532	2	1	1	0	0	0	2.33333	0.00810532	1	1	1	0	0	0	2	1.32743e-06	1	0	Yes			x	x	x
P46379	BAG6_HUMAN	Large proline-rich protein BAG6	5.39684	119334	67.72	1.50177	TiO2_B	1	7	0.0586589	3	2	1	1	0	0	2.25	0.0333833	3	2	1	1	0	0	2.25	0.0333833	1	1	1	1	0	0	1.5	0.0582571	1	1			Yes	x		x
Q9Y6I3	EPN1_HUMAN	Epsin-1	4.71643	60255.7	60.78	3.99306	TiO2_B	1	7	0.116172	3	2	1	0	0	1	2.25	0.0333833	3	2	1	0	0	1	2.25	0.0333833	1	1	1	0	0	1	1.5	0.0582571	1	1			Yes	x		x
O15541	R113A_HUMAN	RING finger protein 113A	5.50624	38762.6	63.8172	6.12245	TiO2_C	1	7	0.180586	2	1	3	1	0	0	2.25	0.0333833	2	1	3	1	0	0	2.25	0.0333833	1	1	1	1	0	0	1.5	0.0582571	1	1			Yes	x		x
Q9BV36	MELPH_HUMAN	Melanophilin	5.7264	65908.8	57.31	2	TiO2_C	1	10	0.151725	2	3	3	1	1	0	2.2	0.0066178	2	3	3	1	1	0	2.2	0.0066178	1	1	1	1	1	0	1.2	0.187272	1	1			Yes	x		x
Q96JP2	MY15B_HUMAN	Unconventional myosin-XVB	8.69287	167013	29.39	0.784314	TiO2_A	1	10	0.0598757	3	3	2	1	1	0	2.2	0.0066178	3	3	2	1	1	0	2.2	0.0066178	1	1	1	1	1	0	1.2	0.187272	1	1			Yes	x		x
Q96LD4	TRI47_HUMAN	Tripartite motif-containing protein 47	6.03218	69487.9	45.05	2.19436	Ctrl_A	1	10	0.14391	3	2	3	1	1	0	2.2	0.0066178	3	2	3	1	1	0	2.2	0.0066178	1	1	1	1	1	0	1.2	0.187272	1	1			Yes	x		x
Q9UHR4	BI2L1_HUMAN	Brain-specific angiogenesis inhibitor 1-associated protein 2-like protein 1	8.81774	56847.1	134.67	6.06654	TiO2_B	3	22	0.387003	6	5	5	3	2	1	2.11111	0.00374522	6	5	5	3	2	1	2.11111	0.00374522	3	2	2	2	2	1	1.25	0.1151	4	3			Yes	x		x
Q15185	TEBP_HUMAN	Prostaglandin E synthase 3	4.34557	18685.4	112.62	9.375	TiO2_C	1	46	2.46181	10	10	12	4	3	7	2.05882	0.00600448	10	10	12	4	3	7	2.05882	0.00600448	1	1	1	1	1	1	1	0.5	1	1			Yes	x		x
Q8WWM7	ATX2L_HUMAN	Ataxin-2-like protein	8.70038	113304	183.367	4.74419	TiO2_C	3	49	0.432467	10	10	14	3	5	7	2.05556	0.0114741	10	10	14	3	5	7	2.05556	0.0114741	2	2	3	1	2	2	1.25	0.1151	3	2			Yes	x		x
Q92667	AKAP1_HUMAN	A-kinase anchor protein 1, mitochondrial	4.84453	97280.9	41.9	1.3289	TiO2_C	1	3	0.0308385	1	1	1	0	0	0	2	1.32743e-06	1	1	1	0	0	0	2	1.32743e-06	1	1	1	0	0	0	2	1.32743e-06	1	0	Yes			x	x	x
Q96AE4	FUBP1_HUMAN	Far upstream element-binding protein 1	7.18047	67518.5	35.2172	3.72671	TiO2_B	1	6	0.0888646	2	1	2	0	1	0	2	0.0237103	2	1	2	0	1	0	2	0.0237103	1	1	1	0	1	0	1.5	0.0582571	1	1			Yes	x		x
P42858	HD_HUMAN	Huntingtin	5.80798	347383	78.67	0.572884	TiO2_C	1	3	0.00863601	1	1	1	0	0	0	2	1.32743e-06	1	1	1	0	0	0	2	1.32743e-06	1	1	1	0	0	0	2	1.32743e-06	1	0	Yes			x	x	x
Q9UHY1	NRBP_HUMAN	Nuclear receptor-binding protein	5.024	59807.1	38.57	2.24299	TiO2_B	1	3	0.0501613	1	1	1	0	0	0	2	1.32743e-06	1	1	1	0	0	0	2	1.32743e-06	1	1	1	0	0	0	2	1.32743e-06	1	0	Yes			x	x	x
O00443	P3C2A_HUMAN	Phosphatidylinositol 4-phosphate 3-kinase C2 domain-containing subunit alpha	8.24871	190559	75.71	0.533808	TiO2_C	1	30	0.157431	8	7	6	3	3	3	2	0.00114135	8	7	6	3	3	3	2	0.00114135	1	1	1	1	1	1	1	0.5	1	1			Yes	x		x
Q9UKK3	PARP4_HUMAN	Poly [ADP-ribose] polymerase 4	5.43232	192472	88.68	1.16009	TiO2_A	2	3	0.0155867	1	1	1	0	0	0	2	1.32743e-06	1	1	1	0	0	0	2	1.32743e-06	1	1	1	0	0	0	2	1.32743e-06	2	0	Yes			x	x
P14859	PO2F1_HUMAN	POU domain, class 2, transcription factor 1	6.34184	76425.1	38.04	2.01884	TiO2_A	1	9	0.117762	3	2	2	1	1	0	2	0.0120551	3	2	2	1	1	0	2	0.0120551	1	1	1	1	1	0	1.2	0.187272	1	1			Yes	x		x
Q6VN20	RBP10_HUMAN	Ran-binding protein 10	6.28914	67214.3	40.9372	2.25806	TiO2_C	1	3	0.0446334	1	1	1	0	0	0	2	1.32743e-06	1	1	1	0	0	0	2	1.32743e-06	1	1	1	0	0	0	2	1.32743e-06	1	0	Yes			x	x	x
Q15036	SNX17_HUMAN	Sorting nexin-17	7.06699	52868.2	36.91	3.61702	TiO2_A	1	9	0.170235	2	3	2	1	0	1	2	0.0120551	2	3	2	1	0	1	2	0.0120551	1	1	1	1	0	1	1.2	0.187272	1	1			Yes	x		x
Q66K74	MAP1S_HUMAN	Microtubule-associated protein 1S	6.9255	112142	95.34	2.54958	TiO2_A	2	20	0.178345	5	5	4	3	2	1	1.88889	0.00806504	5	5	4	3	2	1	1.88889	0.00806504	2	2	2	2	2	1	1.125	0.187272	3	2			Yes	x		x
Q9Y4D8	HECD4_HUMAN	Probable E3 ubiquitin-protein ligase HECTD4	5.81882	439065	68.77	0.650651	TiO2_C	2	17	0.0387186	3	4	5	2	3	0	1.875	0.0456301	3	4	5	2	3	0	1.875	0.0456301	1	1	2	2	1	0	1.16667	0.321665	2	2			Yes	x
Q9P035	HACD3_HUMAN	Very-long-chain (3R)-3-hydroxyacyl-[acyl-carrier protein] dehydratase 3	9.0445	43131.5	61.07	3.31492	TiO2_A	1	91	2.10982	20	21	19	7	12	12	1.85294	0.00269844	20	21	19	7	12	12	1.85294	0.00269844	1	1	1	1	1	1	1	0.5	1	1			Yes	x		x
Q9UKV3	ACINU_HUMAN	Apoptotic chromatin condensation inducer in the nucleus	6.07547	151771	221.87	4.25056	TiO2_A	4	92	0.606177	27	31	24	15	16	12	1.84783	0.00263725	23	20	17	13	11	8	1.8	0.00725654	5	4	5	5	4	3	1.13333	0.18695	5	5			Yes	x		x
Q9BTK6	PAGR1_HUMAN	PAXIP1-associated glutamate-rich protein 1	4.39541	27699.2	80.89	7.08661	TiO2_A	1	11	0.397124	3	2	3	1	2	0	1.83333	0.0333833	3	2	3	1	2	0	1.83333	0.0333833	1	1	1	1	1	0	1.2	0.187272	1	1			Yes	x		x
Q8N357	S35F6_HUMAN	Solute carrier family 35 member F6	6.44311	40188.1	43.27	3.50404	TiO2_B	1	11	0.273713	2	3	3	1	1	1	1.83333	0.00376511	2	3	3	1	1	1	1.83333	0.00376511	1	2	2	1	1	1	1.33333	0.0582571	2	2			Yes	x		x
Q9C0B5	ZDHC5_HUMAN	Palmitoyltransferase ZDHHC5	9.16876	77496.1	72.64	2.65734	TiO2_A	1	11	0.141943	2	3	3	1	1	1	1.83333	0.00376511	2	3	3	1	1	1	1.83333	0.00376511	1	1	1	1	1	1	1	0.5	1	1			Yes	x		x
P78310	CXAR_HUMAN	Coxsackievirus and adenovirus receptor	7.48513	40004.4	42.81	3.0137	TiO2_C	1	22	0.54994	5	5	5	1	3	3	1.8	0.00807511	5	5	5	1	3	3	1.8	0.00807511	1	1	1	1	1	1	1	0.5	1	1			Yes	x		x
Q9Y4H2	IRS2_HUMAN	Insulin receptor substrate 2	8.90418	137249	349.304	5.38117	TiO2_C	6	129	0.9399	33	38	34	23	23	16	1.66154	0.00339686	26	28	26	18	19	12	1.59615	0.00532179	7	7	8	7	8	6	1.04167	0.321665	9	11			Yes	x		x
P06756	ITAV_HUMAN	Integrin alpha-V	5.44847	115964	48.11	1.4313	TiO2_A	1	31	0.267323	8	5	7	2	4	5	1.64286	0.0369631	8	5	7	2	4	5	1.64286	0.0369631	2	2	2	1	2	1	1.28571	0.0582571	2	2			Yes	x
Q14247	SRC8_HUMAN	Src substrate cortactin	5.23828	61548.5	223.762	5.81818	TiO2_A	4	157	2.55083	57	56	72	35	40	37	1.63478	0.0052997	32	31	35	18	20	21	1.62903	0.000476189	6	5	6	6	6	5	1	0.5	6	7			Yes	x		x
Q5VZ89	DEN4C_HUMAN	DENN domain-containing protein 4C	6.41331	186739	107.08	1.19546	TiO2_C	2	36	0.192783	9	6	8	4	5	4	1.625	0.0120551	9	6	8	4	5	4	1.625	0.0120551	3	2	2	2	1	1	1.42857	0.0505958	3	2			Yes	x		x
O75643	U520_HUMAN	U5 small nuclear ribonucleoprotein 200 kDa helicase	5.72742	244353	60.14	0.749064	TiO2_C	1	15	0.0613867	3	3	4	2	2	1	1.625	0.0120551	3	3	4	2	2	1	1.625	0.0120551	1	1	1	1	1	1	1	0.5	1	1			Yes	x		x
P46821	MAP1B_HUMAN	Microtubule-associated protein 1B	4.73197	270468	778.646	10.0081	TiO2_A	17	437	1.61572	139	99	108	85	66	63	1.60829	0.0171379	100	80	89	60	56	52	1.59064	0.00283399	24	24	24	19	16	16	1.38889	0.00109675	28	19			Yes	x		x
Q53EU6	GPAT3_HUMAN	Glycerol-3-phosphate acyltransferase 3	9.04992	48673.5	60.89	2.30415	TiO2_A	1	25	0.513627	5	6	5	3	3	3	1.58333	0.00110223	5	6	5	3	3	3	1.58333	0.00110223	1	1	1	1	1	1	1	0.5	1	1			Yes	x		x
Q8NDX5	PHC3_HUMAN	Polyhomeotic-like protein 3	6.14714	106096	71.98	1.93286	TiO2_B	1	86	0.81059	34	32	40	18	30	18	1.57971	0.0230311	17	16	20	9	15	9	1.55556	0.0230311	2	2	3	2	2	3	1	0.5	3	3			Yes	x		x
P18583	SON_HUMAN	Protein SON	5.49581	263664	84.84	0.535862	Ctrl_B	1	35	0.132745	8	6	8	5	6	2	1.5625	0.0472232	8	6	8	5	6	2	1.5625	0.0472232	1	1	1	1	1	1	1	0.5	1	1			Yes	x		x
Q86UE4	LYRIC_HUMAN	Protein LYRIC	9.32534	63798.8	46.24	1.89003	TiO2_A	1	35	0.5486	8	7	7	4	4	5	1.5625	0.00156279	8	7	7	4	4	5	1.5625	0.00156279	2	1	2	1	1	1	1.33333	0.0582571	2	1			Yes	x
Q06210	GFPT1_HUMAN	Glutamine--fructose-6-phosphate aminotransferase [isomerizing] 1	6.65821	78756.3	94.63	5.00715	TiO2_B	2	41	0.520593	10	7	8	7	5	3	1.55556	0.041737	10	7	8	7	5	3	1.55556	0.041737	2	1	2	2	1	1	1.14286	0.259259	2	2			Yes	x		x
Q9C0C2	TB182_HUMAN	182 kDa tankyrase-1-binding protein	4.77097	181685	352.657	5.37883	TiO2_A	7	230	1.26593	55	81	76	42	61	33	1.54676	0.0458792	40	51	48	28	39	24	1.51064	0.0225326	7	6	7	6	5	5	1.21053	0.0237103	9	6			Yes	x
Q15477	SKIV2_HUMAN	Helicase SKI2W	5.71786	137668	54.84	0.802568	Ctrl_B	1	27	0.196124	6	5	6	3	5	2	1.53846	0.0342936	6	5	6	3	5	2	1.53846	0.0342936	1	1	1	1	1	1	1	0.5	1	1			Yes	x		x
Q8N8A6	DDX51_HUMAN	ATP-dependent RNA helicase DDX51	8.43191	72412.6	61.05	2.25225	TiO2_C	1	24	0.331434	5	5	5	3	3	3	1.5	8.32408e-08	5	5	5	3	3	3	1.5	8.32408e-08	1	1	1	1	1	1	1	0.5	1	1			Yes	x		x
Q13557	KCC2D_HUMAN	Calcium/calmodulin-dependent protein kinase type II subunit delta	6.81462	56333.5	81.85	3.20641	TiO2_C	1	14	0.24852	3	3	3	2	1	2	1.5	0.00810532	3	3	3	2	1	2	1.5	0.00810532	1	1	1	1	1	1	1	0.5	1	1			Yes	x		x
P35658	NU214_HUMAN	Nuclear pore complex protein Nup214	7.14842	213488	61.48	0.813397	TiO2_A	1	14	0.0655774	3	3	3	2	1	2	1.5	0.00810532	3	3	3	2	1	2	1.5	0.00810532	1	2	2	2	1	1	1.14286	0.259259	3	2			Yes	x
O43768	ENSA_HUMAN	Alpha-endosulfine	6.62288	13380.7	74.7272	9.09091	Ctrl_A	1	27	2.01782	3	3	4	5	5	7	-1.53846	0.0175842	3	3	4	5	5	7	-1.53846	0.0175842	1	1	1	1	1	1	1	0.5	1	1			Yes	x		x
Q9UPQ0	LIMC1_HUMAN	LIM and calponin homology domains-containing protein 1	6.09643	121792	51.13	0.923361	Ctrl_B	1	27	0.22169	4	3	3	6	6	5	-1.53846	0.0038813	4	3	3	6	6	5	-1.53846	0.0038813	1	1	1	1	1	1	1	0.5	1	1			Yes	x		x
P06400	RB_HUMAN	Retinoblastoma-associated protein	8.13472	106092	50.55	1.50862	Ctrl_C	1	24	0.226219	4	6	8	8	12	10	-1.57143	0.035242	2	3	4	4	6	5	-1.5	0.035242	3	2	3	3	2	3	1	0.5	3	3			Yes	x		x
Q7KZI7	MARK2_HUMAN	Serine/threonine-protein kinase MARK2	9.72722	87855.9	65.34	1.39594	Ctrl_A	1	25	0.284557	2	3	4	4	7	5	-1.58333	0.0456301	2	3	4	4	7	5	-1.58333	0.0456301	1	1	1	1	1	1	1	0.5	1	1			Yes	x		x
Q92597	NDRG1_HUMAN	Protein NDRG1	5.48855	42807.7	82.51	3.5533	Ctrl_A	1	25	0.584007	3	4	2	5	5	6	-1.58333	0.0124481	3	4	2	5	5	6	-1.58333	0.0124481	1	2	1	1	1	1	1.16667	0.187272	2	1			Yes	x		x
P78347	GTF2I_HUMAN	General transcription factor II-I	6.08789	112346	56.85	1.30261	Ctrl_B	1	10	0.0890107	1	1	1	2	3	2	-1.66667	0.00810532	1	1	1	2	3	2	-1.66667	0.00810532	1	1	1	1	1	1	1	0.5	1	1			Yes	x		x
A1L390	PKHG3_HUMAN	Pleckstrin homology domain-containing family G member 3	6.1315	134329	42.46	0.73831	Ctrl_B	1	21	0.156332	2	2	3	5	4	5	-1.7	0.0038813	2	2	3	5	4	5	-1.7	0.0038813	1	1	1	1	1	1	1	0.5	1	1			Yes	x		x
P05783	K1C18_HUMAN	Keratin, type I cytoskeletal 18	5.33688	48028.5	160.247	10	Ctrl_B	4	126	2.62344	23	10	16	29	35	24	-1.75	0.0287477	23	10	16	23	30	24	-1.53846	0.0491283	3	3	5	9	8	3	-1.64286	0.101419	6	9			Yes	x		x
Q6WCQ1	MPRIP_HUMAN	Myosin phosphatase Rho-interacting protein	5.88716	116461	44.88	1.17073	TiO2_B	1	12	0.103038	2	1	0	3	4	2	-2	0.035242	2	1	0	3	4	2	-2	0.035242	1	1	0	1	1	1	-1.2	0.187272	1	1			Yes	x		x
Q9ULW0	TPX2_HUMAN	Targeting protein for Xklp2	9.28695	85600	60.65	1.74029	Ctrl_A	1	6	0.0700935	0	0	1	2	2	1	-2	0.0237103	0	0	1	2	2	1	-2	0.0237103	0	0	1	1	1	1	-1.5	0.0582571	1	1			Yes	x		x
P50548	ERF_HUMAN	ETS domain-containing transcription factor ERF	6.85199	58666.4	72.96	2.55474	Ctrl_A	1	7	0.119319	0	0	1	2	2	2	-2.25	0.00376511	0	0	1	2	2	2	-2.25	0.00376511	0	0	1	1	1	1	-1.5	0.0582571	1	1			Yes	x		x
Q76N89	HECW1_HUMAN	E3 ubiquitin-protein ligase HECW1	5.33234	179442	68.8772	0.747198	Ctrl_B	1	4	0.0222913	0	0	0	2	1	1	-2.33333	0.00810532	0	0	0	2	1	1	-2.33333	0.00810532	0	0	0	1	1	1	-2	1.32743e-06	0	1		Yes		x	x	x
Q05209	PTN12_HUMAN	Tyrosine-protein phosphatase non-receptor type 12	5.40175	88051.4	27.92	0.897436	Ctrl_C	1	4	0.045428	0	0	0	1	1	2	-2.33333	0.00810532	0	0	0	1	1	2	-2.33333	0.00810532	0	0	0	1	1	1	-2	1.32743e-06	0	1		Yes		x	x	x
O95817	BAG3_HUMAN	BAG family molecular chaperone regulator 3	6.45752	61556.9	175.03	11.3043	Ctrl_A	3	39	0.633561	4	4	5	14	15	7	-2.4375	0.0195807	4	4	5	10	10	6	-1.8125	0.0172079	1	2	1	6	7	4	-2.85714	0.00502986	2	9			Yes	x	x	x
O95239	KIF4A_HUMAN	Chromosome-associated kinesin KIF4A	5.98592	139794	40.75	0.649351	Ctrl_B	1	6	0.0429204	0	0	0	2	2	2	-3	8.32408e-08	0	0	0	2	2	2	-3	8.32408e-08	0	0	0	1	1	1	-2	1.32743e-06	0	1		Yes		x	x	x
Q15942	ZYX_HUMAN	Zyxin	6.22065	61238.2	48.47	3.32168	Ctrl_B	1	7	0.114308	0	0	2	4	6	2	-3	0.0333833	0	0	1	2	3	1	-2.25	0.0333833	0	0	2	3	3	2	-2.2	0.0275203	2	3			Yes	x	x	x
P35568	IRS1_HUMAN	Insulin receptor substrate 1	8.82695	131509	72.67	2.73752	Ctrl_B	2	13	0.0988527	2	0	0	9	5	4	-4.2	0.0164504	1	0	0	5	4	3	-3.75	0.00266406	2	0	0	3	3	3	-2.4	0.0124629	2	3			Yes	x	x	x
O14974	MYPT1_HUMAN	Protein phosphatase 1 regulatory subunit 12A	5.31112	115211	94.1844	2.3301	Ctrl_A	2	10	0.086797	0	0	0	5	1	4	-4.33333	0.0250837	0	0	0	5	1	4	-4.33333	0.0250837	0	0	0	2	1	2	-2.66667	0.00376511	0	3		Yes		x	x
Q8N3X1	FNBP4_HUMAN	Formin-binding protein 4	4.68453	110198	69.98	1.47493	Ctrl_A	1	15	0.136118	0	0	0	5	5	5	-6	2.13295e-09	0	0	0	5	5	5	-6	2.13295e-09	0	0	0	1	1	1	-2	1.32743e-06	0	1		Yes		x	x	x
Q8IYB3	SRRM1_HUMAN	Serine/arginine repetitive matrix protein 1	11.8355	102274	231.8	9.62389	Ctrl_B	5	237	2.3173	13	11	18	55	113	124	-6.55556	0.00895742	11	11	17	32	69	76	-4.28571	0.0144951	3	2	4	11	7	6	-2.25	0.0187951	4	12			Yes	x	x	x
Q92538	GBF1_HUMAN	Golgi-specific brefeldin A-resistance guanine nucleotide exchange factor 1	5.47705	206315	74.72	0.91447	Ctrl_B	1	71	0.344135	14	13	16	7	11	10	1.48387	0.0142301	14	13	16	7	11	10	1.48387	0.0142301	5	5	5	4	3	3	1.38462	0.00376511	5	5			Yes			x
P55196	AFAD_HUMAN	Afadin	6.06162	206676	82.9772	1.37061	TiO2_C	2	70	0.338695	12	13	17	9	11	8	1.45161	0.0286176	12	13	17	9	11	8	1.45161	0.0286176	1	1	2	1	1	1	1.16667	0.187272	2	1			Yes
Q12802	AKP13_HUMAN	A-kinase anchor protein 13	5.11846	307359	176.91	1.03093	TiO2_C	3	23	0.0748311	5	5	4	4	2	3	1.41667	0.0333833	5	5	4	4	2	3	1.41667	0.0333833	2	2	2	3	1	1	1.125	0.321725	2	3			Yes
Q13283	G3BP1_HUMAN	Ras GTPase-activating protein-binding protein 1	5.3628	52132.1	149.987	9.65665	TiO2_A	2	149	2.85813	29	29	28	17	26	20	1.34848	0.0226201	29	29	28	17	26	20	1.34848	0.0226201	3	1	2	2	2	1	1.125	0.321665	3	2			Yes
Q12888	TP53B_HUMAN	Tumor suppressor p53-binding protein 1	4.62222	213443	303.95	4.91886	TiO2_A	6	123	0.576267	24	23	24	15	21	16	1.34545	0.0141687	24	23	24	15	21	16	1.34545	0.0141687	6	4	6	3	5	5	1.1875	0.174321	8	6			Yes
P49006	MRP_HUMAN	MARCKS-related protein	4.68024	19517.2	93.39	11.2821	TiO2_A	2	52	2.66431	9	10	11	7	9	6	1.32	0.0323384	9	10	11	7	9	6	1.32	0.0323384	2	2	2	2	2	2	1	0.5	2	2			Yes			x
Q9NR19	ACSA_HUMAN	Acetyl-coenzyme A synthetase, cytoplasmic	6.02466	78529.1	41.63	1.42653	TiO2_C	1	38	0.483897	7	8	7	5	6	5	1.31579	0.0066178	7	8	7	5	6	5	1.31579	0.0066178	1	1	1	1	1	1	1	0.5	1	1			Yes
P23396	RS3_HUMAN	40S ribosomal protein S3	9.68136	26671.4	69.12	5.34979	Ctrl_A	1	31	1.16229	6	7	5	4	5	4	1.3125	0.0333833	6	7	5	4	5	4	1.3125	0.0333833	1	1	1	1	1	1	1	0.5	1	1			Yes
Q69YN4	VIR_HUMAN	Protein virilizer homolog	4.89585	201898	48.02	0.607064	TiO2_A	1	21	0.104013	4	4	4	3	3	3	1.25	1.32743e-06	4	4	4	3	3	3	1.25	1.32743e-06	1	1	1	1	1	1	1	0.5	1	1			Yes
P52948	NUP98_HUMAN	Nuclear pore complex protein Nup98-Nup96	5.97493	197457	178.534	1.65107	TiO2_A	3	71	0.359573	15	13	14	10	11	12	1.25	0.0106558	14	13	14	8	10	12	1.33333	0.0189983	4	2	2	3	2	2	1.1	0.338934	4	3			Yes
Q8TEA8	DTD1_HUMAN	D-tyrosyl-tRNA(Tyr) deacylase 1	8.35324	23409	85.95	7.6555	Ctrl_C	1	71	3.03303	11	11	11	13	13	12	-1.13889	0.00376511	11	11	11	13	13	12	-1.13889	0.00376511	2	3	2	3	3	3	-1.2	0.0582571	3	4			Yes
Q86VM9	ZCH18_HUMAN	Zinc finger CCCH domain-containing protein 18	8.39501	106315	78.21	0.944386	Ctrl_A	1	39	0.366833	6	6	6	7	7	7	-1.14286	1.32743e-06	6	6	6	7	7	7	-1.14286	1.32743e-06	1	1	1	1	1	1	1	0.5	1	1			Yes
Q9UQN3	CHM2B_HUMAN	Charged multivesicular body protein 2b	8.80568	23891.2	61.61	4.69484	TiO2_A	1	51	2.13468	7	8	8	8	10	10	-1.19231	0.0445047	7	8	8	8	10	10	-1.19231	0.0445047	1	1	1	1	1	1	1	0.5	1	1			Yes
Q9NQ55	SSF1_HUMAN	Suppressor of SWI4 1 homolog	10.1305	53160.8	55.45	2.95983	Ctrl_B	1	36	0.677191	5	6	5	6	7	7	-1.21053	0.0237103	5	6	5	6	7	7	-1.21053	0.0237103	1	1	1	1	1	1	1	0.5	1	1			Yes
P06493	CDK1_HUMAN	Cyclin-dependent kinase 1	8.37507	34073.9	42.2872	3.7037	TiO2_C	1	34	0.997832	5	5	5	6	7	6	-1.22222	0.00810532	5	5	5	6	7	6	-1.22222	0.00810532	1	1	1	1	1	1	1	0.5	1	1			Yes
Q53EL6	PDCD4_HUMAN	Programmed cell death protein 4	5.07455	51703	52.42	2.1322	Ctrl_C	1	39	0.754308	5	6	6	7	8	7	-1.25	0.0120551	5	6	6	7	8	7	-1.25	0.0120551	2	2	2	2	2	2	1	0.5	2	2			Yes			x
O14639	ABLM1_HUMAN	Actin-binding LIM protein 1	8.90889	87631.1	248.959	7.32648	Ctrl_A	5	102	1.16397	16	14	14	21	20	18	-1.31915	0.00531831	16	14	14	20	20	18	-1.29787	0.0038813	5	4	4	6	4	4	-1.0625	0.338934	6	8			Yes			x
Q9UQ35	SRRM2_HUMAN	Serine/arginine repetitive matrix protein 2	12.0531	299438	1057.5	10.8648	Ctrl_A	28	757	2.52807	158	188	158	193	263	215	-1.32939	0.0362002	106	120	109	119	165	138	-1.2574	0.0535996	27	29	21	39	36	18	-1.2	0.24382	35	48			Yes
P08670	VIME_HUMAN	Vimentin	5.06346	53619.1	102.957	6.00858	TiO2_B	3	48	0.895204	5	7	8	9	10	10	-1.3913	0.0167359	5	7	8	8	10	10	-1.34783	0.0366942	1	2	3	2	1	1	1.28571	0.18695	3	2			Yes			x
Q9UJU6	DBNL_HUMAN	Drebrin-like protein	5.0196	48177.6	71.41	3.25581	TiO2_A	1	61	1.26615	8	10	7	10	13	13	-1.39286	0.0256872	8	10	7	10	13	13	-1.39286	0.0256872	2	2	2	3	2	2	-1.11111	0.187272	2	3			Yes
Q13112	CAF1B_HUMAN	Chromatin assembly factor 1 subunit B	7.18129	61454.2	51.63	2.68336	TiO2_A	1	30	0.488168	4	4	4	5	7	6	-1.4	0.012881	4	4	4	5	7	6	-1.4	0.012881	1	2	1	1	3	1	-1.14286	0.338934	2	3			Yes
O95453	PARN_HUMAN	Poly(A)-specific ribonuclease PARN	5.85894	73404.8	49.84	1.56495	Ctrl_B	1	16	0.217969	2	2	2	4	3	3	-1.44444	0.00810532	2	2	2	4	3	3	-1.44444	0.00810532	1	1	2	1	1	1	1.16667	0.187272	2	1			Yes			x
P52292	IMA1_HUMAN	Importin subunit alpha-1	5.25377	57825.9	104.12	3.21361	Ctrl_B	1	21	0.363159	3	2	3	4	5	4	-1.45455	0.0120551	3	2	3	4	5	4	-1.45455	0.0120551	2	1	2	2	2	2	-1.125	0.187272	2	2			Yes
P24928	RPB1_HUMAN	DNA-directed RNA polymerase II subunit RPB1	7.01551	217039	105.632	1.42132	Ctrl_B	2	36	0.165869	4	4	6	7	8	7	-1.47059	0.0116076	4	4	6	7	8	7	-1.47059	0.0116076	4	3	4	4	4	3	1	0.5	5	5			Yes
Q9Y4F1	FARP1_HUMAN	FERM, RhoGEF and pleckstrin domain-containing protein 1	8.3285	118559	61.51	1.33971	Ctrl_C	1	19	0.160258	2	2	3	3	5	4	-1.5	0.0333833	2	2	3	3	5	4	-1.5	0.0333833	1	1	1	1	1	1	1	0.5	1	1			Yes			x
P10451	OSTP_HUMAN	Osteopontin	4.37057	35401.2	148.05	10.1911	TiO2_A	3	24	0.677942	8	3	24	1	0	0	9.5	0.0742342	7	3	13	1	0	0	6.5	0.0331299	5	1	4	1	0	0	3.25	0.0369631	5	1			Yes	x		x
P51858	HDGF_HUMAN	Hepatoma-derived growth factor	4.70079	26771.9	107	12.5	TiO2_A	2	33	1.23264	39	3	1	8	0	1	3.83333	0.20964	23	3	1	5	0	1	3.33333	0.192637	3	1	1	3	0	1	1.14286	0.389025	3	3			Yes
O60271	JIP4_HUMAN	C-Jun-amino-terminal kinase-interacting protein 4	5.04792	146115	51.9	1.1355	Ctrl_A	1	13	0.088971	4	4	14	4	0	0	3.57143	0.084995	2	2	7	2	0	0	2.8	0.084995	4	2	4	2	0	0	2.6	0.0237103	4	2			Yes	x
Q9UBH6	XPR1_HUMAN	Xenotropic and polytropic retrovirus receptor 1	8.68004	81483.1	33.7472	1.14943	TiO2_C	1	7	0.0859074	3	0	4	0	0	0	3.33333	0.0621011	3	0	4	0	0	0	3.33333	0.0621011	1	0	1	0	0	0	1.66667	0.0582571	1	0	Yes
O75821	EIF3G_HUMAN	Eukaryotic translation initiation factor 3 subunit G	5.86738	35588.9	53.96	7.8125	TiO2_A	1	10	0.280986	8	0	1	1	0	0	3	0.176392	8	0	1	1	0	0	3	0.176392	2	0	1	1	0	0	1.5	0.18695	2	1			Yes
Q13501	SQSTM_HUMAN	Sequestosome-1	5.10205	47656.9	163.77	17.9545	TiO2_A	4	44	0.923267	11	6	26	6	3	4	2.875	0.0875068	10	6	16	5	3	4	2.33333	0.0438141	4	1	2	3	2	1	1.11111	0.383822	5	4			Yes	x
Q01130	SRSF2_HUMAN	Serine/arginine-rich splicing factor 2	11.8607	25461.2	26.32	4.0724	TiO2_B	1	6	0.235653	6	4	0	2	0	0	2.6	0.1151	3	2	0	1	0	0	2	0.1151	2	2	0	2	0	0	1.4	0.259259	2	2			Yes
P16070	CD44_HUMAN	CD44 antigen	5.12925	81487.4	82.47	1.75202	TiO2_C	1	4	0.0490873	0	2	2	0	0	0	2.33333	0.058108	0	2	2	0	0	0	2.33333	0.058108	0	1	1	0	0	0	1.66667	0.0582571	1	0	Yes
Q86U42	PABP2_HUMAN	Polyadenylate-binding protein 2	5.03565	32729	48.41	6.86275	TiO2_C	1	4	0.122216	0	2	2	0	0	0	2.33333	0.058108	0	2	2	0	0	0	2.33333	0.058108	0	1	1	0	0	0	1.66667	0.0582571	1	0	Yes
P47736	RPGP1_HUMAN	Rap1 GTPase-activating protein 1	5.55209	73315.4	55.46	2.41327	TiO2_A	1	4	0.0545588	4	0	0	0	0	0	2.33333	0.186971	4	0	0	0	0	0	2.33333	0.186971	1	0	0	0	0	0	1.33333	0.187272	1	0	Yes
Q8WUM9	S20A1_HUMAN	Sodium-dependent phosphate transporter 1	6.65095	73652	36.22	2.06186	TiO2_A	1	2	0.0271547	4	0	0	0	0	0	2.33333	0.186971	2	0	0	0	0	0	1.66667	0.187031	2	0	0	0	0	0	1.66667	0.187031	2	0	Yes
O14686	KMT2D_HUMAN	Histone-lysine N-methyltransferase 2D	5.40329	593017	65.15	0.55987	TiO2_A	3	7	0.011804	4	0	2	1	0	0	2.25	0.118898	4	0	2	1	0	0	2.25	0.118898	2	0	1	1	0	0	1.5	0.18695	3	1			Yes
O14745	NHRF1_HUMAN	Na(+)/H(+) exchange regulatory cofactor NHE-RF1	5.55352	38844.6	148.37	12.2905	TiO2_C	2	39	1.004	12	4	12	5	3	3	2.21429	0.0541309	12	4	12	5	3	3	2.21429	0.0541309	4	3	4	2	1	1	2	0.0038813	6	2			Yes	x
Q9H6F5	CCD86_HUMAN	Coiled-coil domain-containing protein 86	10.3342	40211.3	93.8472	9.16667	TiO2_A	2	10	0.248686	5	1	2	2	0	0	2.2	0.109653	5	1	2	2	0	0	2.2	0.109653	2	1	1	1	0	0	1.75	0.0505958	2	1			Yes			x
Q02952	AKA12_HUMAN	A-kinase anchor protein 12	4.37348	191367	222.78	2.80584	TiO2_B	4	29	0.151542	13	9	5	8	2	1	2.14286	0.0843988	9	8	4	5	2	1	2.18182	0.0448313	5	4	5	4	1	1	1.88889	0.0323384	6	5			Yes	x
P05386	RLA1_HUMAN	60S acidic ribosomal protein P1	4.25949	11506.7	162.75	52.6316	Ctrl_B	2	360	31.2862	39	88	82	17	62	21	2.05825	0.080033	39	88	82	17	62	21	2.05825	0.080033	2	2	2	2	2	2	1	0.5	2	2			Yes			x
P21127	CD11B_HUMAN	Cyclin-dependent kinase 11B	5.44571	92650.3	96.0172	3.27044	TiO2_A	2	3	0.0323798	3	0	0	0	0	0	2	0.186986	3	0	0	0	0	0	2	0.186986	2	0	0	0	0	0	1.66667	0.187031	2	0	Yes
Q13042	CDC16_HUMAN	Cell division cycle protein 16 homolog	5.54682	71609.5	37.96	1.6129	TiO2_C	1	3	0.0418939	0	1	2	0	0	0	2	0.0792314	0	1	2	0	0	0	2	0.0792314	0	1	1	0	0	0	1.66667	0.0582571	1	0	Yes
Q9UKT5	FBX4_HUMAN	F-box only protein 4	5.7746	44108	29.62	3.87597	TiO2_A	1	3	0.0680149	2	1	0	0	0	0	2	0.0792314	2	1	0	0	0	0	2	0.0792314	2	1	0	0	0	0	2	0.0792314	2	0	Yes
Q53EP0	FND3B_HUMAN	Fibronectin type III domain-containing protein 3B	5.63888	132803	31.0072	0.830565	TiO2_B	1	3	0.0225898	0	1	2	0	0	0	2	0.0792314	0	1	2	0	0	0	2	0.0792314	0	1	1	0	0	0	1.66667	0.0582571	1	0	Yes
Q86UP2	KTN1_HUMAN	Kinectin	5.5183	156179	40.83	0.884304	TiO2_A	1	3	0.0192087	2	1	0	0	0	0	2	0.0792314	2	1	0	0	0	0	2	0.0792314	1	1	0	0	0	0	1.66667	0.0582571	1	0	Yes
O95232	LC7L3_HUMAN	Luc7-like protein 3	9.80507	51435.1	70.93	4.39815	TiO2_A	1	6	0.116652	3	1	1	1	0	0	2	0.0740741	3	1	1	1	0	0	2	0.0740741	1	1	1	1	0	0	1.5	0.0582571	1	1			Yes
Q16584	M3K11_HUMAN	Mitogen-activated protein kinase kinase kinase 11	8.39715	92630.3	34.34	1.41677	TiO2_C	1	6	0.0647736	0	1	4	0	0	1	2	0.172636	0	1	4	0	0	1	2	0.172636	0	1	1	0	0	1	1.25	0.259259	1	1			Yes
Q9NQG6	MID51_HUMAN	Mitochondrial dynamic protein MID51	7.55372	51260.7	38.78	2.15983	TiO2_B	1	3	0.0585244	2	1	0	0	0	0	2	0.0792314	2	1	0	0	0	0	2	0.0792314	2	1	0	0	0	0	2	0.0792314	2	0	Yes
Q9BTU6	P4K2A_HUMAN	Phosphatidylinositol 4-kinase type 2-alpha	8.50844	53988.6	107.727	6.68058	TiO2_B	2	28	0.518628	11	11	7	10	1	2	2	0.082564	7	7	5	6	1	2	1.83333	0.0580583	3	4	3	3	1	1	1.625	0.0445047	4	3			Yes	x
P31350	RIR2_HUMAN	Ribonucleoside-diphosphate reductase subunit M2	5.28413	44848.8	48.34	4.62725	TiO2_A	1	3	0.0668914	2	0	1	0	0	0	2	0.0792314	2	0	1	0	0	0	2	0.0792314	1	0	1	0	0	0	1.66667	0.0582571	1	0	Yes
P50570	DYN2_HUMAN	Dynamin-2	7.03785	98003.2	118.27	4.48276	TiO2_A	1	26	0.265298	4	0	14	4	1	3	1.90909	0.238626	4	0	14	4	1	3	1.90909	0.238626	2	0	4	2	1	3	1	0.5	4	3			Yes
P49790	NU153_HUMAN	Nuclear pore complex protein Nup153	8.97222	153843	108.74	1.9661	TiO2_B	2	22	0.143003	5	4	6	0	4	3	1.8	0.0580583	5	4	6	0	4	3	1.8	0.0580583	2	3	3	0	3	2	1.375	0.174321	4	3			Yes
Q13541	4EBP1_HUMAN	Eukaryotic translation initiation factor 4E-binding protein 1	5.32175	12572.1	52.4372	27.1186	TiO2_C	1	70	5.56788	22	28	40	14	4	32	1.75472	0.121681	11	14	20	7	2	16	1.71429	0.121681	7	7	7	5	2	7	1.41176	0.0917971	7	7			Yes
Q08495	DEMA_HUMAN	Dematin	8.94237	45486.2	101.787	12.5926	TiO2_C	4	14	0.307786	5	2	4	1	3	1	1.75	0.072352	5	2	3	1	2	1	1.85714	0.0505958	3	1	4	1	3	1	1.375	0.208433	5	4			Yes			x
Q5JSH3	WDR44_HUMAN	WD repeat-containing protein 44	5.28689	101304	43.95	1.20482	TiO2_C	1	5	0.0493565	2	1	1	0	0	1	1.75	0.0505958	2	1	1	0	0	1	1.75	0.0505958	1	1	1	0	0	1	1.5	0.0582571	1	1			Yes
O43741	AAKB2_HUMAN	5'-AMP-activated protein kinase subunit beta-2	5.99343	30283.2	47.9072	6.61765	TiO2_A	1	2	0.0660432	1	0	1	0	0	0	1.66667	0.0582571	1	0	1	0	0	0	1.66667	0.0582571	1	0	1	0	0	0	1.66667	0.0582571	1	0	Yes
Q13085	ACACA_HUMAN	Acetyl-CoA carboxylase 1	5.95167	265385	73.1	0.852515	TiO2_A	1	2	0.00753623	2	0	0	0	0	0	1.66667	0.187031	2	0	0	0	0	0	1.66667	0.187031	1	0	0	0	0	0	1.33333	0.187272	1	0	Yes
Q96B36	AKTS1_HUMAN	Proline-rich AKT1 substrate 1	4.65095	27366.5	85.64	6.25	TiO2_B	1	2	0.0730821	0	1	1	0	0	0	1.66667	0.0582571	0	1	1	0	0	0	1.66667	0.0582571	0	1	1	0	0	0	1.66667	0.0582571	2	0	Yes
Q9UIF9	BAZ2A_HUMAN	Bromodomain adjacent to zinc finger domain protein 2A	6.21942	211065	27.67	0.944882	TiO2_C	1	2	0.00947575	0	1	1	0	0	0	1.66667	0.0582571	0	1	1	0	0	0	1.66667	0.0582571	0	1	1	0	0	0	1.66667	0.0582571	1	0	Yes
Q9H694	BICC1_HUMAN	Protein bicaudal C homolog 1	8.74899	104778	58.68	1.74538	TiO2_A	1	2	0.019088	2	0	0	0	0	0	1.66667	0.187031	2	0	0	0	0	0	1.66667	0.187031	1	0	0	0	0	0	1.33333	0.187272	1	0	Yes
Q7Z569	BRAP_HUMAN	BRCA1-associated protein	5.64256	67261.2	40.22	2.02703	TiO2_A	1	2	0.0297348	2	0	0	0	0	0	1.66667	0.187031	2	0	0	0	0	0	1.66667	0.187031	2	0	0	0	0	0	1.66667	0.187031	2	0	Yes
P35222	CTNB1_HUMAN	Catenin beta-1	5.52709	85442.2	57.68	1.92061	TiO2_C	1	2	0.0234076	1	0	1	0	0	0	1.66667	0.0582571	1	0	1	0	0	0	1.66667	0.0582571	1	0	1	0	0	0	1.66667	0.0582571	1	0	Yes
Q96PD2	DCBD2_HUMAN	Discoidin, CUB and LCCL domain-containing protein 2	6.76709	84980.8	71.4372	1.93548	TiO2_A	1	10	0.117674	3	2	2	2	1	0	1.66667	0.0580583	3	2	2	2	1	0	1.66667	0.0580583	2	1	1	1	1	0	1.4	0.1151	2	1			Yes
Q16643	DREB_HUMAN	Drebrin	4.40569	71385.4	74.16	2.7735	TiO2_A	1	2	0.0280169	2	0	0	0	0	0	1.66667	0.187031	2	0	0	0	0	0	1.66667	0.187031	1	0	0	0	0	0	1.33333	0.187272	1	0	Yes
Q13144	EI2BE_HUMAN	Translation initiation factor eIF-2B subunit epsilon	4.97794	80329.3	27.82	1.38696	TiO2_A	1	2	0.0248975	2	0	0	0	0	0	1.66667	0.187031	2	0	0	0	0	0	1.66667	0.187031	1	0	0	0	0	0	1.33333	0.187272	1	0	Yes
O75369	FLNB_HUMAN	Filamin-B	5.47424	277990	89.38	1.42198	TiO2_C	2	26	0.0935285	1	0	1	0	0	0	1.66667	0.0582571	1	0	1	0	0	0	1.66667	0.0582571	1	0	1	0	0	0	1.66667	0.0582571	1	0	Yes
Q13322	GRB10_HUMAN	Growth factor receptor-bound protein 10	8.06489	67188.8	28.7472	1.51515	TiO2_C	1	2	0.0297669	0	0	2	0	0	0	1.66667	0.187031	0	0	2	0	0	0	1.66667	0.187031	0	0	1	0	0	0	1.33333	0.187272	1	0	Yes
Q8N163	K1967_HUMAN	DBIRD complex subunit KIAA1967	5.14203	102838	58.66	2.0585	TiO2_C	1	2	0.0194481	1	0	1	0	0	0	1.66667	0.0582571	1	0	1	0	0	0	1.66667	0.0582571	1	0	1	0	0	0	1.66667	0.0582571	1	0	Yes
Q92614	MY18A_HUMAN	Unconventional myosin-XVIIIa	5.95289	232971	45.7872	0.681597	TiO2_A	1	2	0.00858476	1	1	0	0	0	0	1.66667	0.0582571	1	1	0	0	0	0	1.66667	0.0582571	1	1	0	0	0	0	1.66667	0.0582571	1	0	Yes
Q8TD19	NEK9_HUMAN	Serine/threonine-protein kinase Nek9	5.50751	107100	42.65	1.53218	TiO2_C	1	2	0.0186741	0	1	1	0	0	0	1.66667	0.0582571	0	1	1	0	0	0	1.66667	0.0582571	0	1	1	0	0	0	1.66667	0.0582571	2	0	Yes
P46087	NOP2_HUMAN	Putative ribosomal RNA methyltransferase NOP2	9.27136	89247.1	35.02	1.35468	TiO2_A	1	2	0.0224097	1	0	1	0	0	0	1.66667	0.0582571	1	0	1	0	0	0	1.66667	0.0582571	1	0	1	0	0	0	1.66667	0.0582571	1	0	Yes
Q13177	PAK2_HUMAN	Serine/threonine-protein kinase PAK 2	5.69486	58005.9	38.7272	1.71756	TiO2_B	1	2	0.0344793	1	1	0	0	0	0	1.66667	0.0582571	1	1	0	0	0	0	1.66667	0.0582571	1	1	0	0	0	0	1.66667	0.0582571	1	0	Yes
Q9P1Y6	PHRF1_HUMAN	PHD and RING finger domain-containing protein 1	9.1523	178557	52.3	1.39478	TiO2_C	1	9	0.0504039	2	4	6	2	2	2	1.66667	0.0791713	1	2	3	1	1	1	1.5	0.0792314	2	3	2	2	2	2	1.11111	0.187272	3	3			Yes
Q8IY67	RAVR1_HUMAN	Ribonucleoprotein PTB-binding 1	8.79203	63837.2	43.39	3.63036	TiO2_B	1	2	0.0313297	0	2	0	0	0	0	1.66667	0.187031	0	2	0	0	0	0	1.66667	0.187031	0	1	0	0	0	0	1.33333	0.187272	1	0	Yes
Q9NQG5	RPR1B_HUMAN	Regulation of nuclear pre-mRNA domain-containing protein 1B	5.72532	36877.2	55.6072	10.4294	TiO2_A	1	2	0.0542341	2	0	0	0	0	0	1.66667	0.187031	2	0	0	0	0	0	1.66667	0.187031	1	0	0	0	0	0	1.33333	0.187272	1	0	Yes
Q71UM5	RS27L_HUMAN	40S ribosomal protein S27-like	9.5709	9470.87	26.46	9.52381	TiO2_B	1	2	0.211174	1	1	0	0	0	0	1.66667	0.0582571	1	1	0	0	0	0	1.66667	0.0582571	1	1	0	0	0	0	1.66667	0.0582571	1	0	Yes
Q8TAQ2	SMRC2_HUMAN	SWI/SNF complex subunit SMARCC2	5.48594	132797	53.03	1.4827	TiO2_A	1	2	0.0150606	2	0	0	0	0	0	1.66667	0.187031	2	0	0	0	0	0	1.66667	0.187031	1	0	0	0	0	0	1.33333	0.187272	1	0	Yes
O95425	SVIL_HUMAN	Supervillin	6.54953	247593	34.03	0.542005	TiO2_A	1	1	0.00403889	2	0	0	0	0	0	1.66667	0.187031	1	0	0	0	0	0	1.33333	0.187272	2	0	0	0	0	0	1.66667	0.187031	2	0	Yes
Q93009	UBP7_HUMAN	Ubiquitin carboxyl-terminal hydrolase 7	5.33443	128220	81.74	2.17786	TiO2_C	1	2	0.0155982	0	0	2	0	0	0	1.66667	0.187031	0	0	2	0	0	0	1.66667	0.187031	0	0	1	0	0	0	1.33333	0.187272	1	0	Yes
Q9ULJ3	ZBT21_HUMAN	Zinc finger and BTB domain-containing protein 21	8.60888	118796	24.55	1.59475	TiO2_A	1	1	0.0084178	2	0	0	0	0	0	1.66667	0.187031	1	0	0	0	0	0	1.33333	0.187272	2	0	0	0	0	0	1.66667	0.187031	2	0	Yes
Q07157	ZO1_HUMAN	Tight junction protein ZO-1	6.23838	195340	23.85	0.686499	TiO2_B	1	1	0.00511928	0	2	0	0	0	0	1.66667	0.187031	0	1	0	0	0	0	1.33333	0.187272	0	2	0	0	0	0	1.66667	0.187031	2	0	Yes
P20020	AT2B1_HUMAN	Plasma membrane calcium-transporting ATPase 1	5.73365	138668	61.81	1.43084	TiO2_A	1	28	0.201921	5	6	7	2	6	2	1.61538	0.0701787	5	6	7	2	6	2	1.61538	0.0701787	2	2	2	2	2	2	1	0.5	2	2			Yes			x
Q8TCJ2	STT3B_HUMAN	Dolichyl-diphosphooligosaccharide--protein glycosyltransferase subunit STT3B	9.04153	93613.7	139.077	3.99516	TiO2_A	2	96	1.02549	53	25	17	26	32	0	1.60656	0.224081	32	17	17	13	17	0	2.09091	0.0846352	3	3	1	2	3	0	1.25	0.289508	3	3			Yes			x
Q15637	SF01_HUMAN	Splicing factor 1	9.07379	68285.9	40.7472	4.06886	TiO2_B	1	139	2.03556	46	52	74	46	44	16	1.6055	0.0815646	23	26	37	23	22	8	1.58929	0.0815646	4	4	4	4	4	4	1	0.5	4	4			Yes			x
Q15032	R3HD1_HUMAN	R3H domain-containing protein 1	8.9142	120621	61.42	1.0919	TiO2_B	1	7	0.0580329	0	2	3	0	0	2	1.6	0.208433	0	2	3	0	0	2	1.6	0.208433	0	1	1	0	0	2	1	0.5	1	2			Yes
P51149	RAB7A_HUMAN	Ras-related protein Rab-7a	6.39501	23474.8	37.1772	4.83092	TiO2_A	1	7	0.298192	2	3	0	0	2	0	1.6	0.208433	2	3	0	0	2	0	1.6	0.208433	1	1	0	0	1	0	1.25	0.259259	1	1			Yes
Q86YV5	SG223_HUMAN	Tyrosine-protein kinase SgK223	6.82965	149217	111.88	1.99715	TiO2_A	2	7	0.0469115	3	1	1	1	1	0	1.6	0.125408	3	1	1	1	1	0	1.6	0.125408	2	1	1	1	1	0	1.4	0.1151	2	1			Yes
Q9UQE7	SMC3_HUMAN	Structural maintenance of chromosomes protein 3	6.76591	141454	70.15	1.64339	TiO2_B	1	7	0.0494861	2	1	2	1	1	0	1.6	0.0505958	2	1	2	1	1	0	1.6	0.0505958	1	1	2	1	1	0	1.4	0.1151	2	1			Yes
Q9UPU7	TBD2B_HUMAN	TBC1 domain family member 2B	5.84504	109812	59.31	1.76532	TiO2_C	1	7	0.0637453	2	2	1	1	1	0	1.6	0.0505958	2	2	1	1	1	0	1.6	0.0505958	1	1	1	1	1	0	1.2	0.187272	1	1			Yes
Q13895	BYST_HUMAN	Bystin	8.19131	49570	76.8	4.11899	TiO2_B	1	12	0.242082	3	1	4	1	2	1	1.57143	0.1151	3	1	4	1	2	1	1.57143	0.1151	1	1	1	1	1	1	1	0.5	1	1			Yes
O75694	NU155_HUMAN	Nuclear pore complex protein Nup155	5.78201	155100	32.19	0.718907	Ctrl_B	1	12	0.0773693	0	5	3	0	2	2	1.57143	0.22558	0	5	3	0	2	2	1.57143	0.22558	0	2	1	0	1	2	1	0.5	2	2			Yes
Q5H9R7	PP6R3_HUMAN	Serine/threonine-protein phosphatase 6 regulatory subunit 3	4.49841	97607.6	78.07	2.06186	TiO2_A	1	12	0.122941	3	2	3	2	2	0	1.57143	0.0740741	3	2	3	2	2	0	1.57143	0.0740741	1	1	1	1	1	0	1.2	0.187272	1	1			Yes
P16949	STMN1_HUMAN	Stathmin	5.76243	17292	87.09	8.72483	Ctrl_A	1	225	13.0118	33	48	56	16	42	30	1.53846	0.0904732	33	48	56	16	42	30	1.53846	0.0904732	1	1	1	1	1	1	1	0.5	1	1			Yes
Q6ZSZ5	ARHGI_HUMAN	Rho guanine nucleotide exchange factor 18	6.64665	130700	45.89	0.767263	Ctrl_B	1	9	0.0688599	1	2	3	0	3	0	1.5	0.217665	1	2	3	0	3	0	1.5	0.217665	1	1	1	0	1	0	1.5	0.0582571	1	1			Yes
Q8IXM2	BAP18_HUMAN	Chromatin complexes subunit BAP18	6.74245	17889.3	39.6072	8.72093	TiO2_A	1	4	0.223597	1	1	1	1	0	0	1.5	0.0582571	1	1	1	1	0	0	1.5	0.0582571	1	1	1	1	0	0	1.5	0.0582571	1	1			Yes
Q14126	DSG2_HUMAN	Desmoglein-2	5.12531	122218	78.82	4.65116	Ctrl_B	2	5	0.0409106	2	0	1	0	1	0	1.5	0.18695	2	0	1	0	1	0	1.5	0.18695	1	0	1	0	1	0	1.25	0.259259	1	1			Yes
Q9NQT8	KI13B_HUMAN	Kinesin-like protein KIF13B	5.63551	202663	45.71	0.492881	Ctrl_B	1	44	0.21711	2	12	13	0	5	12	1.5	0.26857	2	12	13	0	5	12	1.5	0.26857	1	2	2	0	1	1	1.6	0.0505958	3	1			Yes
P46013	KI67_HUMAN	Antigen KI-67	9.48508	358474	24.3172	0.429975	TiO2_A	2	4	0.0111584	3	0	0	0	1	0	1.5	0.280719	3	0	0	0	1	0	1.5	0.280719	1	0	0	0	1	0	1	0.5	1	1			Yes
O75970	MPDZ_HUMAN	Multiple PDZ domain protein	4.95146	221481	62.79	0.628019	TiO2_A	1	4	0.0180603	2	1	0	0	1	0	1.5	0.18695	2	1	0	0	1	0	1.5	0.18695	1	1	0	0	1	0	1.25	0.259259	1	1			Yes
Q9UHD8	SEPT9_HUMAN	Septin-9	9.0558	65360.8	87.66	2.73038	Ctrl_A	1	9	0.137697	6	0	0	3	0	0	1.5	0.338934	6	0	0	3	0	0	1.5	0.338934	1	0	0	1	0	0	1	0.5	1	1			Yes
Q9UGU0	TCF20_HUMAN	Transcription factor 20	9.1588	211641	105.97	2.2449	Ctrl_B	3	27	0.127575	8	4	12	5	7	3	1.5	0.154941	5	3	8	3	6	2	1.35714	0.213343	4	4	4	3	5	3	1.07143	0.321725	5	5			Yes
Q5QJE6	TDIF2_HUMAN	Deoxynucleotidyltransferase terminal-interacting protein 2	5.85628	84417.9	67.41	1.71958	Ctrl_B	1	4	0.0473833	1	1	1	0	1	0	1.5	0.0582571	1	1	1	0	1	0	1.5	0.0582571	1	1	1	0	1	0	1.5	0.0582571	1	1			Yes
P82094	TMF1_HUMAN	TATA element modulatory factor	4.88179	122767	63.66	1.28088	TiO2_C	1	4	0.0325821	2	0	1	1	0	0	1.5	0.18695	2	0	1	1	0	0	1.5	0.18695	1	0	1	1	0	0	1.25	0.259259	1	1			Yes
Q9Y6M5	ZNT1_HUMAN	Zinc transporter 1	6.02078	55264	32.34	2.16963	TiO2_C	1	4	0.0723798	2	0	1	1	0	0	1.5	0.18695	2	0	1	1	0	0	1.5	0.18695	1	0	1	1	0	0	1.25	0.259259	1	1			Yes
Q9BSQ5	CCM2_HUMAN	Malcavernin	5.31889	48806.6	45.13	2.02703	Ctrl_B	1	4	0.0819562	1	0	0	2	1	0	-1.5	0.18695	1	0	0	2	1	0	-1.5	0.18695	1	0	0	1	1	0	-1.25	0.259259	1	1			Yes
Q8ND76	CCNY_HUMAN	Cyclin-Y	6.75829	39311.9	54.13	3.22581	Ctrl_A	1	14	0.356126	2	2	1	4	3	2	-1.5	0.0580583	2	2	1	4	3	2	-1.5	0.0580583	1	1	1	1	1	1	1	0.5	1	1			Yes
O95639	CPSF4_HUMAN	Cleavage and polyadenylation specificity factor subunit 4	8.68198	30234.6	87.85	6.69145	Ctrl_B	1	4	0.132299	1	0	0	0	2	1	-1.5	0.18695	1	0	0	0	2	1	-1.5	0.18695	1	0	0	0	1	1	-1.25	0.259259	1	1			Yes
Q9H8Y8	GORS2_HUMAN	Golgi reassembly-stacking protein 2	4.72583	47116	84.08	7.07965	Ctrl_A	2	3	0.0636726	1	0	0	3	0	0	-1.5	0.280719	1	0	0	2	0	0	-1.25	0.338934	1	0	0	2	0	0	-1.25	0.338934	1	2			Yes
P41235	HNF4A_HUMAN	Hepatocyte nuclear factor 4-alpha	7.15471	52750.8	67.65	2.95359	Ctrl_C	1	14	0.265399	2	1	2	2	4	3	-1.5	0.0580583	2	1	2	2	4	3	-1.5	0.0580583	1	1	1	1	1	1	1	0.5	1	1			Yes
Q9UMN6	KMT2B_HUMAN	Histone-lysine N-methyltransferase 2B	8.59257	293330	36.05	0.478821	Ctrl_A	1	4	0.0136365	1	0	0	3	0	0	-1.5	0.280719	1	0	0	3	0	0	-1.5	0.280719	1	0	0	1	0	0	1	0.5	1	1			Yes
Q99549	MPP8_HUMAN	M-phase phosphoprotein 8	5.80726	97122.8	66.51	2.32558	Ctrl_B	1	4	0.041185	1	0	0	2	1	0	-1.5	0.18695	1	0	0	2	1	0	-1.5	0.18695	1	0	0	1	1	0	-1.25	0.259259	1	1			Yes
Q9H0X9	OSBL5_HUMAN	Oxysterol-binding protein-related protein 5	7.28914	98554.7	46.05	1.25142	Ctrl_A	1	4	0.0405866	1	0	0	3	0	0	-1.5	0.280719	1	0	0	3	0	0	-1.5	0.280719	1	0	0	1	0	0	1	0.5	1	1			Yes
Q96ST3	SIN3A_HUMAN	Paired amphipathic helix protein Sin3a	6.82132	145085	36.0572	0.942655	Ctrl_A	1	4	0.0275701	1	0	0	2	1	0	-1.5	0.18695	1	0	0	2	1	0	-1.5	0.18695	1	0	0	1	1	0	-1.25	0.259259	1	1			Yes
Q9H5H4	ZN768_HUMAN	Zinc finger protein 768	8.27079	60190.7	60.5972	4.07407	Ctrl_A	2	9	0.149525	0	1	2	2	2	2	-1.5	0.0792314	0	1	2	2	2	2	-1.5	0.0792314	0	1	2	2	1	2	-1.33333	0.18695	2	2			Yes
P61978	HNRPK_HUMAN	Heterogeneous nuclear ribonucleoprotein K	5.39097	50944.4	45.2972	1.72786	Ctrl_C	1	75	1.47219	8	9	12	13	12	21	-1.53125	0.0703555	8	9	12	13	12	21	-1.53125	0.0703555	1	1	1	1	1	1	1	0.5	1	1			Yes
Q13435	SF3B2_HUMAN	Splicing factor 3B subunit 2	5.51968	100165	51.18	2.23464	Ctrl_A	1	16	0.159736	8	2	2	14	6	0	-1.53333	0.293525	4	1	1	7	3	0	-1.44444	0.293525	2	2	2	2	2	0	1.28571	0.187031	2	2			Yes
Q9Y4B5	SOGA2_HUMAN	Protein SOGA2	6.02799	209397	205.754	4.25197	TiO2_A	4	17	0.0811853	5	2	1	9	3	2	-1.54545	0.233802	4	2	1	5	3	2	-1.3	0.233802	5	1	1	3	2	1	1.11111	0.4149	5	4			Yes
Q99961	SH3G1_HUMAN	Endophilin-A2	5.308	41464	43.02	2.17391	TiO2_C	1	17	0.409994	3	0	3	0	3	8	-1.55556	0.273666	3	0	3	0	3	8	-1.55556	0.273666	1	0	1	0	2	1	-1.2	0.321665	1	2			Yes
Q8NFG4	FLCN_HUMAN	Folliculin	5.82843	64432	64.67	3.10881	Ctrl_A	1	6	0.0931214	4	0	0	6	2	0	-1.57143	0.289508	2	0	0	3	1	0	-1.4	0.289508	2	0	0	2	2	0	-1.4	0.259259	2	2			Yes
Q7LBC6	KDM3B_HUMAN	Lysine-specific demethylase 3B	6.77731	191461	40.22	2.21465	Ctrl_A	1	6	0.0313379	2	0	2	4	4	0	-1.57143	0.210824	1	0	1	2	2	0	-1.4	0.210824	2	0	2	2	2	0	1	0.5	4	2			Yes
Q12873	CHD3_HUMAN	Chromodomain-helicase-DNA-binding protein 3	6.92131	226450	210.71	1.95	TiO2_A	3	23	0.101568	8	3	2	15	7	1	-1.625	0.248173	6	2	2	8	4	1	-1.23077	0.350703	3	3	2	3	3	1	1.1	0.338934	3	3			Yes
Q13131	AAPK1_HUMAN	5'-AMP-activated protein kinase catalytic subunit alpha-1	8.32227	63968.5	43.9	3.22004	Ctrl_B	1	9	0.140694	6	0	0	6	6	0	-1.66667	0.259259	3	0	0	3	3	0	-1.5	0.259259	2	0	0	4	2	0	-1.8	0.18695	2	4			Yes
O43823	AKAP8_HUMAN	A-kinase anchor protein 8	5.03233	76061.1	32.75	3.03468	Ctrl_A	1	1	0.0131473	0	0	0	2	0	0	-1.66667	0.187031	0	0	0	1	0	0	-1.33333	0.187272	0	0	0	2	0	0	-1.66667	0.187031	0	2		Yes
Q3L8U1	CHD9_HUMAN	Chromodomain-helicase-DNA-binding protein 9	6.55924	325819	39.47	0.379703	Ctrl_A	1	1	0.00306919	0	0	0	2	0	0	-1.66667	0.187031	0	0	0	1	0	0	-1.33333	0.187272	0	0	0	2	0	0	-1.66667	0.187031	0	2		Yes
Q9P2B4	CT2NL_HUMAN	CTTNBP2 N-terminal-like protein	8.22285	70114.8	25.33	2.9734	Ctrl_A	1	1	0.0142623	0	0	0	2	0	0	-1.66667	0.187031	0	0	0	1	0	0	-1.33333	0.187272	0	0	0	2	0	0	-1.66667	0.187031	0	2		Yes
Q9UKG1	DP13A_HUMAN	DCC-interacting protein 13-alpha	5.27749	79613.6	70.93	2.53879	Ctrl_B	1	2	0.0251213	0	0	0	0	2	0	-1.66667	0.187031	0	0	0	0	2	0	-1.66667	0.187031	0	0	0	0	1	0	-1.33333	0.187272	0	1		Yes
Q96EV8	DTBP1_HUMAN	Dysbindin	4.59042	39468.2	62.77	8.83191	Ctrl_A	1	1	0.0253369	0	0	0	2	0	0	-1.66667	0.187031	0	0	0	1	0	0	-1.33333	0.187272	0	0	0	2	0	0	-1.66667	0.187031	0	2		Yes
Q96G46	DUS3L_HUMAN	tRNA-dihydrouridine(47) synthase [NAD(P)(+)]-like	8.39516	72547.9	30.3	5.53846	Ctrl_A	1	1	0.013784	0	0	0	2	0	0	-1.66667	0.187031	0	0	0	1	0	0	-1.33333	0.187272	0	0	0	2	0	0	-1.66667	0.187031	0	2		Yes
Q96L91	EP400_HUMAN	E1A-binding protein p400	9.26681	343276	43.47	0.918012	Ctrl_A	1	1	0.0029131	0	0	0	2	0	0	-1.66667	0.187031	0	0	0	1	0	0	-1.33333	0.187272	0	0	0	2	0	0	-1.66667	0.187031	0	2		Yes
Q5XUX1	FBXW9_HUMAN	F-box/WD repeat-containing protein 9	6.01766	54081.3	28.08	4.91803	Ctrl_A	1	1	0.0184907	0	0	0	2	0	0	-1.66667	0.187031	0	0	0	1	0	0	-1.33333	0.187272	0	0	0	2	0	0	-1.66667	0.187031	0	2		Yes
Q6UN15	FIP1_HUMAN	Pre-mRNA 3'-end-processing factor FIP1	5.4224	66486.5	40.63	2.52525	Ctrl_A	1	1	0.0150406	0	0	0	2	0	0	-1.66667	0.187031	0	0	0	1	0	0	-1.33333	0.187272	0	0	0	2	0	0	-1.66667	0.187031	0	2		Yes
Q9BQQ3	GORS1_HUMAN	Golgi reassembly-stacking protein 1	4.4176	46453.5	30.43	8.63636	Ctrl_A	1	1	0.0215269	0	0	0	2	0	0	-1.66667	0.187031	0	0	0	1	0	0	-1.33333	0.187272	0	0	0	2	0	0	-1.66667	0.187031	0	2		Yes
Q9Y3E1	HDGR3_HUMAN	Hepatoma-derived growth factor-related protein 3	7.69695	22606	60.3872	19.2118	Ctrl_A	1	1	0.044236	0	0	0	2	0	0	-1.66667	0.187031	0	0	0	1	0	0	-1.33333	0.187272	0	0	0	2	0	0	-1.66667	0.187031	0	2		Yes
Q6NXS1	IPP2M_HUMAN	Protein phosphatase inhibitor 2-like protein 3	4.818	23034	42.94	10.2439	Ctrl_A	1	1	0.043414	0	0	0	2	0	0	-1.66667	0.187031	0	0	0	1	0	0	-1.33333	0.187272	0	0	0	2	0	0	-1.66667	0.187031	0	2		Yes
P17858	K6PL_HUMAN	6-phosphofructokinase, liver type	7.25735	84964.1	24.68	1.02564	Ctrl_A	1	2	0.0235393	0	0	0	2	0	0	-1.66667	0.187031	0	0	0	2	0	0	-1.66667	0.187031	0	0	0	1	0	0	-1.33333	0.187272	0	1		Yes
Q7Z4S6	KI21A_HUMAN	Kinesin-like protein KIF21A	6.04516	187063	26.97	0.776583	Ctrl_A	1	1	0.0053458	0	0	0	2	0	0	-1.66667	0.187031	0	0	0	1	0	0	-1.33333	0.187272	0	0	0	2	0	0	-1.66667	0.187031	0	2		Yes
Q14847	LASP1_HUMAN	LIM and SH3 domain protein 1	6.60683	29698.2	62.64	4.98084	Ctrl_A	1	2	0.0673441	0	0	0	1	1	0	-1.66667	0.0582571	0	0	0	1	1	0	-1.66667	0.0582571	0	0	0	1	1	0	-1.66667	0.0582571	0	1		Yes
Q5TCQ9	MAGI3_HUMAN	Membrane-associated guanylate kinase, WW and PDZ domain-containing protein 3	8.16743	165505	23.96	0.796813	Ctrl_B	1	1	0.0060421	0	0	0	0	2	0	-1.66667	0.187031	0	0	0	0	1	0	-1.33333	0.187272	0	0	0	0	2	0	-1.66667	0.187031	0	2		Yes
O15068	MCF2L_HUMAN	Guanine nucleotide exchange factor DBS	6.0217	128029	41.59	2.11082	Ctrl_B	1	1	0.00781075	0	0	0	0	2	0	-1.66667	0.187031	0	0	0	0	1	0	-1.33333	0.187272	0	0	0	0	2	0	-1.66667	0.187031	0	2		Yes
Q86V88	MGDP1_HUMAN	Magnesium-dependent phosphatase 1	5.95264	20096.3	35.58	9.65909	Ctrl_A	1	2	0.0995207	0	0	0	1	1	0	-1.66667	0.0582571	0	0	0	1	1	0	-1.66667	0.0582571	0	0	0	1	1	0	-1.66667	0.0582571	0	1		Yes
P08651	NFIC_HUMAN	Nuclear factor 1 C-type	8.62207	55640	32.26	3.54331	Ctrl_A	1	1	0.0179727	0	0	0	2	0	0	-1.66667	0.187031	0	0	0	1	0	0	-1.33333	0.187272	0	0	0	2	0	0	-1.66667	0.187031	0	2		Yes
P48552	NRIP1_HUMAN	Nuclear receptor-interacting protein 1	8.36204	126863	31.55	2.15889	Ctrl_A	1	1	0.00788249	0	0	0	2	0	0	-1.66667	0.187031	0	0	0	1	0	0	-1.33333	0.187272	0	0	0	2	0	0	-1.66667	0.187031	0	2		Yes
Q9NX40	OCAD1_HUMAN	OCIA domain-containing protein 1	7.0218	27608.8	36.68	4.4898	Ctrl_B	1	2	0.0724407	0	0	0	1	1	0	-1.66667	0.0582571	0	0	0	1	1	0	-1.66667	0.0582571	0	0	0	1	1	0	-1.66667	0.0582571	0	1		Yes
Q96A73	P33MX_HUMAN	Putative monooxygenase p33MONOX	9.39475	33226	23.94	5.90164	Ctrl_B	1	1	0.0300969	0	0	0	0	2	0	-1.66667	0.187031	0	0	0	0	1	0	-1.33333	0.187272	0	0	0	0	2	0	-1.66667	0.187031	0	2		Yes
P14923	PLAK_HUMAN	Junction plakoglobin	5.7542	81692.7	39.44	1.87919	Ctrl_B	1	2	0.024482	0	0	0	1	1	0	-1.66667	0.0582571	0	0	0	1	1	0	-1.66667	0.0582571	0	0	0	1	1	0	-1.66667	0.0582571	0	1		Yes
Q15147	PLCB4_HUMAN	1-phosphatidylinositol 4,5-bisphosphate phosphodiesterase beta-4	6.47209	134378	26.03	2.21277	Ctrl_A	1	1	0.0074417	0	0	0	2	0	0	-1.66667	0.187031	0	0	0	1	0	0	-1.33333	0.187272	0	0	0	2	0	0	-1.66667	0.187031	0	2		Yes
Q8WWY3	PRP31_HUMAN	U4/U6 small nuclear ribonucleoprotein Prp31	5.63275	55421.4	44.81	5.41082	Ctrl_A	1	1	0.0180436	0	0	0	2	0	0	-1.66667	0.187031	0	0	0	1	0	0	-1.33333	0.187272	0	0	0	2	0	0	-1.66667	0.187031	0	2		Yes
Q3YEC7	RABL6_HUMAN	Rab-like protein 6	5.11228	79499.6	43.65	2.05761	Ctrl_A	1	10	0.125787	2	0	1	2	3	2	-1.66667	0.0580583	2	0	1	2	3	2	-1.66667	0.0580583	1	0	1	1	1	1	-1.2	0.187272	1	1			Yes
Q15424	SAFB1_HUMAN	Scaffold attachment factor B1	5.31741	102580	31.77	2.40437	Ctrl_A	1	1	0.00974854	0	0	0	2	0	0	-1.66667	0.187031	0	0	0	1	0	0	-1.33333	0.187272	0	0	0	2	0	0	-1.66667	0.187031	0	2		Yes
Q96C92	SDCG3_HUMAN	Serologically defined colon cancer antigen 3	5.02563	47931.6	26.15	5.51724	Ctrl_A	1	1	0.020863	0	0	0	2	0	0	-1.66667	0.187031	0	0	0	1	0	0	-1.33333	0.187272	0	0	0	2	0	0	-1.66667	0.187031	0	2		Yes
O95810	SDPR_HUMAN	Serum deprivation-response protein	5.13758	47144.6	23.32	3.05882	Ctrl_A	1	1	0.0212113	0	0	0	2	0	0	-1.66667	0.187031	0	0	0	1	0	0	-1.33333	0.187272	0	0	0	2	0	0	-1.66667	0.187031	0	2		Yes
Q9GZR1	SENP6_HUMAN	Sentrin-specific protease 6	6.29676	126068	25.22	2.8777	Ctrl_A	1	1	0.00793226	0	0	0	2	0	0	-1.66667	0.187031	0	0	0	1	0	0	-1.33333	0.187272	0	0	0	2	0	0	-1.66667	0.187031	0	2		Yes
Q8WV41	SNX33_HUMAN	Sorting nexin-33	6.30126	65223.2	22.6728	6.09756	Ctrl_A	1	1	0.015332	0	0	0	2	0	0	-1.66667	0.187031	0	0	0	1	0	0	-1.33333	0.187272	0	0	0	2	0	0	-1.66667	0.187031	0	2		Yes
Q6ZRS2	SRCAP_HUMAN	Helicase SRCAP	5.68964	343343	26.82	1.05263	Ctrl_A	1	1	0.00291254	0	0	0	2	0	0	-1.66667	0.187031	0	0	0	1	0	0	-1.33333	0.187272	0	0	0	2	0	0	-1.66667	0.187031	0	2		Yes
O15061	SYNEM_HUMAN	Synemin	5.09295	172663	44.75	1.46965	Ctrl_A	1	1	0.00579162	0	0	0	2	0	0	-1.66667	0.187031	0	0	0	1	0	0	-1.33333	0.187272	0	0	0	2	0	0	-1.66667	0.187031	0	2		Yes
Q5VWG9	TAF3_HUMAN	Transcription initiation factor TFIID subunit 3	9.13344	103517	36.4872	1.72228	Ctrl_A	1	1	0.00966024	0	0	0	2	0	0	-1.66667	0.187031	0	0	0	1	0	0	-1.33333	0.187272	0	0	0	2	0	0	-1.66667	0.187031	0	2		Yes
Q96GM8	TOE1_HUMAN	Target of EGR1 protein 1	6.76269	56512	44.18	4.11765	Ctrl_A	1	2	0.0353907	0	0	0	1	1	0	-1.66667	0.0582571	0	0	0	1	1	0	-1.66667	0.0582571	0	0	0	1	1	0	-1.66667	0.0582571	0	1		Yes
P45974	UBP5_HUMAN	Ubiquitin carboxyl-terminal hydrolase 5	4.90755	95725.3	41.59	1.74825	Ctrl_B	1	2	0.0208931	0	0	0	0	2	0	-1.66667	0.187031	0	0	0	0	2	0	-1.66667	0.187031	0	0	0	0	2	0	-1.66667	0.187031	0	2		Yes
Q14202	ZMYM3_HUMAN	Zinc finger MYM-type protein 3	6.00769	152280	34.93	1.31387	Ctrl_B	1	2	0.0131337	0	0	0	0	2	0	-1.66667	0.187031	0	0	0	0	2	0	-1.66667	0.187031	0	0	0	0	1	0	-1.33333	0.187272	0	1		Yes
O15231	ZN185_HUMAN	Zinc finger protein 185	6.67584	73480.2	55.3	4.78955	Ctrl_C	1	9	0.122482	2	2	2	2	4	6	-1.66667	0.0791713	1	1	1	1	2	3	-1.5	0.0792314	2	2	2	2	4	3	-1.33333	0.0792314	3	5			Yes
Q9NWS9	ZN446_HUMAN	Zinc finger protein 446	5.72312	48926.1	39.2	5.55556	Ctrl_A	1	1	0.020439	0	0	0	2	0	0	-1.66667	0.187031	0	0	0	1	0	0	-1.33333	0.187272	0	0	0	2	0	0	-1.66667	0.187031	0	2		Yes
P26651	TTP_HUMAN	Tristetraprolin	8.85935	33981.8	45.61	3.68098	Ctrl_B	1	2	0.058855	0	0	0	1	1	0	-1.66667	0.0582571	0	0	0	1	1	0	-1.66667	0.0582571	0	0	0	1	1	0	-1.66667	0.0582571	0	2		Yes
Q8N556	AFAP1_HUMAN	Actin filament-associated protein 1	8.86983	80674.7	71.58	1.64384	Ctrl_A	1	21	0.260305	6	0	1	5	5	4	-1.7	0.1418	6	0	1	5	5	4	-1.7	0.1418	1	0	1	1	1	1	-1.2	0.187272	1	1			Yes
O60832	DKC1_HUMAN	H/ACA ribonucleoprotein complex subunit 4	9.45911	57637.8	163.2	5.44747	Ctrl_A	3	38	0.65929	3	3	8	11	8	7	-1.70588	0.061715	3	3	8	9	8	7	-1.58824	0.0658888	1	1	2	3	3	3	-1.71429	0.00376511	2	4			Yes	x		x
Q6P158	DHX57_HUMAN	Putative ATP-dependent RNA helicase DHX57	7.82613	155507	88.99	2.23665	Ctrl_A	2	12	0.0771671	2	2	0	4	2	3	-1.71429	0.0658888	2	2	0	3	2	3	-1.57143	0.0740741	1	1	0	2	1	1	-1.4	0.1151	1	2			Yes
Q9HCM4	E41L5_HUMAN	Band 4.1-like protein 5	6.14561	81804.9	45.97	1.77353	Ctrl_B	1	5	0.061121	1	0	0	2	2	0	-1.75	0.125408	1	0	0	2	2	0	-1.75	0.125408	1	0	0	1	1	0	-1.25	0.259259	1	1			Yes
O94885	SASH1_HUMAN	SAM and SH3 domain-containing protein 1	5.77915	136568	61.74	0.96231	Ctrl_A	1	5	0.0366118	0	1	0	2	2	0	-1.75	0.125408	0	1	0	2	2	0	-1.75	0.125408	0	1	0	1	1	0	-1.25	0.259259	1	1			Yes
Q9HBL0	TENS1_HUMAN	Tensin-1	7.54785	185586	30.16	0.691643	Ctrl_C	1	5	0.0269416	0	1	0	1	0	3	-1.75	0.174321	0	1	0	1	0	3	-1.75	0.174321	0	1	0	1	0	1	-1.25	0.259259	1	1			Yes
O76094	SRP72_HUMAN	Signal recognition particle subunit SRP72	9.31389	74560	44.82	4.17288	Ctrl_A	1	59	0.791309	10	14	18	14	28	34	-1.75556	0.0746606	5	7	9	7	14	17	-1.70833	0.0746606	5	5	4	4	4	5	1.0625	0.259259	6	5			Yes			x
Q9BZ23	PANK2_HUMAN	Pantothenate kinase 2, mitochondrial	9.38938	62641.2	66.7972	2.10526	Ctrl_C	1	8	0.127712	0	1	1	3	1	2	-1.8	0.0580583	0	1	1	3	1	2	-1.8	0.0580583	0	1	1	1	1	1	-1.2	0.187272	1	1			Yes
Q9UN36	NDRG2_HUMAN	Protein NDRG2	5.08135	40772.2	132.217	4.31267	Ctrl_A	2	23	0.56411	8	2	1	12	9	2	-1.85714	0.169189	5	2	1	8	6	1	-1.63636	0.193327	3	1	1	3	3	2	-1.375	0.125408	3	3			Yes
Q6P6C2	ALKB5_HUMAN	RNA demethylase ALKBH5	9.18584	44228.6	76.5016	4.56853	Ctrl_A	2	2	0.0452196	0	0	0	3	0	0	-2	0.186986	0	0	0	2	0	0	-1.66667	0.187031	0	0	0	2	0	0	-1.66667	0.187031	0	2		Yes
Q32P44	EMAL3_HUMAN	Echinoderm microtubule-associated protein-like 3	6.68826	95137.5	53.95	1.11607	Ctrl_A	1	3	0.0315333	0	0	0	1	2	0	-2	0.0792314	0	0	0	1	2	0	-2	0.0792314	0	0	0	1	1	0	-1.66667	0.0582571	0	1		Yes
Q9H8M9	EVA1A_HUMAN	Protein eva-1 homolog A	6.43825	17458.8	48.64	7.23684	Ctrl_A	1	3	0.171833	0	0	0	2	1	0	-2	0.0792314	0	0	0	2	1	0	-2	0.0792314	0	0	0	1	1	0	-1.66667	0.0582571	0	1		Yes
Q9H910	HN1L_HUMAN	Hematological and neurological expressed 1-like protein	9.29778	20051	62.88	7.36842	Ctrl_B	1	3	0.149619	0	0	0	0	1	2	-2	0.0792314	0	0	0	0	1	2	-2	0.0792314	0	0	0	0	1	1	-1.66667	0.0582571	0	1		Yes
Q9UJ70	NAGK_HUMAN	N-acetyl-D-glucosamine kinase	5.81513	37351.9	69.7	4.65116	Ctrl_A	1	3	0.0803172	0	0	0	2	1	0	-2	0.0792314	0	0	0	2	1	0	-2	0.0792314	0	0	0	1	1	0	-1.66667	0.0582571	0	1		Yes
P30419	NMT1_HUMAN	Glycylpeptide N-tetradecanoyltransferase 1	7.65294	56769.8	32.64	2.41935	Ctrl_C	1	3	0.052845	0	0	0	0	0	3	-2	0.186986	0	0	0	0	0	3	-2	0.186986	0	0	0	0	0	1	-1.33333	0.187272	0	1		Yes
Q9BXB4	OSB11_HUMAN	Oxysterol-binding protein-related protein 11	6.59676	83590.6	66.43	2.00803	Ctrl_C	1	3	0.0358892	0	0	0	2	0	1	-2	0.0792314	0	0	0	2	0	1	-2	0.0792314	0	0	0	1	0	1	-1.66667	0.0582571	0	2		Yes
Q9Y388	RBMX2_HUMAN	RNA-binding motif protein, X-linked 2	9.83988	37313.2	36.87	4.03727	Ctrl_C	1	3	0.0804005	0	0	0	0	0	3	-2	0.186986	0	0	0	0	0	3	-2	0.186986	0	0	0	0	0	2	-1.66667	0.187031	0	2		Yes
O43353	RIPK2_HUMAN	Receptor-interacting serine/threonine-protein kinase 2	6.62764	61156.2	56.72	1.85185	Ctrl_A	1	3	0.0490547	0	0	0	1	0	2	-2	0.0792314	0	0	0	1	0	2	-2	0.0792314	0	0	0	1	0	1	-1.66667	0.0582571	0	1		Yes
O00267	SPT5H_HUMAN	Transcription elongation factor SPT5	4.94932	120924	63.9	1.47194	Ctrl_B	1	3	0.0248089	0	0	0	1	2	0	-2	0.0792314	0	0	0	1	2	0	-2	0.0792314	0	0	0	1	1	0	-1.66667	0.0582571	0	1		Yes
Q13428	TCOF_HUMAN	Treacle protein	9.0628	152015	41.7	0.94086	Ctrl_B	2	2	0.0131566	0	0	0	2	1	0	-2	0.0792314	0	0	0	1	1	0	-1.66667	0.0582571	0	0	0	2	1	0	-2	0.0792314	0	3		Yes
O15085	ARHGB_HUMAN	Rho guanine nucleotide exchange factor 11	5.33305	167601	79.73	2.82523	Ctrl_A	3	13	0.0775653	6	0	1	14	4	0	-2.1	0.233127	3	0	1	7	2	0	-1.71429	0.25095	4	0	1	6	2	0	-1.375	0.331902	5	6			Yes
P52272	HNRPM_HUMAN	Heterogeneous nuclear ribonucleoprotein M	8.84402	77464.3	82.63	3.0137	Ctrl_C	2	53	0.684186	4	6	6	4	13	20	-2.10526	0.104469	4	6	6	4	13	20	-2.10526	0.104469	1	1	1	1	1	2	-1.16667	0.187272	1	2			Yes
Q9H7D0	DOCK5_HUMAN	Dedicator of cytokinesis protein 5	8.07634	215172	34.72	1.22995	Ctrl_A	1	11	0.0511219	0	2	4	8	8	0	-2.11111	0.157648	0	1	2	4	4	0	-1.83333	0.157648	0	2	2	2	3	0	-1.14286	0.389025	4	3			Yes
P85037	FOXK1_HUMAN	Forkhead box protein K1	9.40968	75410.6	62.41	2.04638	Ctrl_A	1	63	0.835426	18	12	8	46	32	10	-2.21951	0.100042	9	6	4	23	16	5	-2.13636	0.100042	4	4	3	4	4	3	1	0.5	4	4			Yes
Q9H019	MFR1L_HUMAN	Mitochondrial fission regulator 1-like	5.77092	31937.3	44.43	4.10959	TiO2_A	2	7	0.21918	1	0	0	6	0	0	-2.25	0.228626	1	0	0	6	0	0	-2.25	0.228626	1	0	0	1	0	0	1	0.5	1	1			Yes
P36507	MP2K2_HUMAN	Dual specificity mitogen-activated protein kinase kinase 2	6.11611	44396	41.2	3	Ctrl_B	2	7	0.157672	0	0	1	3	3	0	-2.25	0.0945018	0	0	1	3	3	0	-2.25	0.0945018	0	0	1	1	1	0	-1.25	0.259259	1	1			Yes
Q9BXF6	RFIP5_HUMAN	Rab11 family-interacting protein 5	9.27918	70372	41.5772	1.53139	Ctrl_A	1	7	0.0994713	1	0	0	4	2	0	-2.25	0.118898	1	0	0	4	2	0	-2.25	0.118898	1	0	0	1	1	0	-1.25	0.259259	1	1			Yes
P55197	AF10_HUMAN	Protein AF-10	8.49453	113251	31.02	1.40449	Ctrl_A	1	2	0.0176599	0	0	0	4	0	0	-2.33333	0.186971	0	0	0	2	0	0	-1.66667	0.187031	0	0	0	2	0	0	-1.66667	0.187031	0	2		Yes
Q96Q42	ALS2_HUMAN	Alsin	5.8776	183518	45.47	0.8449	Ctrl_A	1	2	0.0108981	0	0	0	4	0	0	-2.33333	0.186971	0	0	0	2	0	0	-1.66667	0.187031	0	0	0	2	0	0	-1.66667	0.187031	0	2		Yes
Q9BUA3	CK084_HUMAN	Uncharacterized protein C11orf84	4.91752	41011.4	36.48	7.08661	Ctrl_B	1	2	0.0487669	0	0	0	2	2	0	-2.33333	0.058108	0	0	0	1	1	0	-1.66667	0.0582571	0	0	0	2	2	0	-2.33333	0.058108	0	3		Yes
Q9UBC2	EP15R_HUMAN	Epidermal growth factor receptor substrate 15-like 1	4.93337	94197	64.27	2.31481	Ctrl_A	1	2	0.0212321	0	0	0	4	0	0	-2.33333	0.186971	0	0	0	2	0	0	-1.66667	0.187031	0	0	0	2	0	0	-1.66667	0.187031	0	2		Yes
O60341	KDM1A_HUMAN	Lysine-specific histone demethylase 1A	6.11223	92844.6	37.1028	2.69953	Ctrl_A	1	2	0.0215414	0	0	0	4	0	0	-2.33333	0.186971	0	0	0	2	0	0	-1.66667	0.187031	0	0	0	2	0	0	-1.66667	0.187031	0	2		Yes
O15438	MRP3_HUMAN	Canalicular multispecific organic anion transporter 2	6.79019	169234	47.23	1.17878	Ctrl_A	1	12	0.0709076	6	0	0	12	6	0	-2.33333	0.18695	3	0	0	6	3	0	-2	0.18695	3	0	0	3	3	0	-1.5	0.259259	3	3			Yes
O00567	NOP56_HUMAN	Nucleolar protein 56	9.24447	66008.7	32.78	4.54545	Ctrl_A	1	2	0.030299	0	0	0	4	0	0	-2.33333	0.186971	0	0	0	2	0	0	-1.66667	0.187031	0	0	0	4	0	0	-2.33333	0.186971	0	4		Yes
Q9UKS6	PACN3_HUMAN	Protein kinase C and casein kinase substrate in neurons protein 3	5.82587	48456.8	26.96	6.83962	Ctrl_B	1	2	0.0412739	0	0	0	0	4	0	-2.33333	0.186971	0	0	0	0	2	0	-1.66667	0.187031	0	0	0	0	3	0	-2	0.186986	0	3		Yes
Q13610	PWP1_HUMAN	Periodic tryptophan protein 1 homolog	4.60489	55793.1	46.02	5.38922	Ctrl_A	1	2	0.0358467	0	0	0	2	2	0	-2.33333	0.058108	0	0	0	1	1	0	-1.66667	0.0582571	0	0	0	2	2	0	-2.33333	0.058108	0	2		Yes
Q9NRF8	PYRG2_HUMAN	CTP synthase 2	6.45507	65635.8	40.4472	3.24232	Ctrl_A	1	2	0.0304712	0	0	0	4	0	0	-2.33333	0.186971	0	0	0	2	0	0	-1.66667	0.187031	0	0	0	2	0	0	-1.66667	0.187031	0	2		Yes
O43765	SGTA_HUMAN	Small glutamine-rich tetratricopeptide repeat-containing protein alpha	4.8113	34041.7	27.31	5.43131	Ctrl_A	2	2	0.0587515	0	0	0	2	2	0	-2.33333	0.058108	0	0	0	1	1	0	-1.66667	0.0582571	0	0	0	2	2	0	-2.33333	0.058108	0	4		Yes
Q12789	TF3C1_HUMAN	General transcription factor 3C polypeptide 1	7.01086	238724	30.29	1.04315	Ctrl_A	1	2	0.00837786	0	0	0	4	0	0	-2.33333	0.186971	0	0	0	2	0	0	-1.66667	0.187031	0	0	0	2	0	0	-1.66667	0.187031	0	2		Yes
O15164	TIF1A_HUMAN	Transcription intermediary factor 1-alpha	6.72681	116757	54.76	1.90476	Ctrl_A	1	2	0.0171296	0	0	0	4	0	0	-2.33333	0.186971	0	0	0	2	0	0	-1.66667	0.187031	0	0	0	2	0	0	-1.66667	0.187031	0	2		Yes
Q9H7N4	SFR19_HUMAN	Splicing factor, arginine/serine-rich 19	9.3079	139186	50.96	1.60061	Ctrl_A	1	23	0.165246	6	4	2	18	14	2	-2.46667	0.10608	3	2	1	9	7	1	-2.22222	0.10608	2	2	2	2	2	2	1	0.5	2	2			Yes
Q9Y5U2	TSSC4_HUMAN	Protein TSSC4	5.06934	34304.6	64.48	3.95137	Ctrl_A	1	8	0.233205	0	1	0	4	3	0	-2.5	0.092037	0	1	0	4	3	0	-2.5	0.092037	0	1	0	1	1	0	-1.25	0.259259	1	1			Yes
Q7Z2W4	ZCCHV_HUMAN	Zinc finger CCCH-type antiviral protein 1	8.72328	101367	113.75	2.54989	Ctrl_B	2	39	0.384741	6	4	3	13	19	5	-2.5	0.0630724	5	4	3	9	13	5	-2	0.0518021	3	1	1	4	4	1	-1.5	0.16473	3	4			Yes
Q01831	XPC_HUMAN	DNA repair protein complementing XP-C cells	9.02605	105887	52.19	3.19149	Ctrl_A	1	6	0.0566641	2	0	0	6	4	0	-2.6	0.1151	1	0	0	3	2	0	-2	0.1151	2	0	0	2	2	0	-1.4	0.259259	2	2			Yes
Q9NQZ2	SAS10_HUMAN	Something about silencing protein 10	5.50179	54525.1	39.26	4.5929	Ctrl_A	1	6	0.110041	2	0	0	10	0	0	-2.6	0.23831	1	0	0	5	0	0	-2	0.23831	2	0	0	2	0	0	1	0.5	2	2			Yes
P11388	TOP2A_HUMAN	DNA topoisomerase 2-alpha	8.82219	174276	62.01	0.718485	Ctrl_B	1	5	0.0286902	0	0	0	2	3	0	-2.66667	0.0659196	0	0	0	2	3	0	-2.66667	0.0659196	0	0	0	1	1	0	-1.66667	0.0582571	0	1		Yes
P49792	RBP2_HUMAN	E3 SUMO-protein ligase RanBP2	5.85511	357974	56.41	0.372208	TiO2_A	2	5	0.0139675	1	0	0	6	2	0	-2.75	0.131746	1	0	0	3	1	0	-1.75	0.174321	1	0	0	3	2	0	-2	0.1151	1	3			Yes
Q9BRD0	BUD13_HUMAN	BUD13 homolog	9.86303	70478.3	31.31	1.61551	Ctrl_A	1	3	0.0425663	0	0	0	6	0	0	-3	0.186959	0	0	0	3	0	0	-2	0.186986	0	0	0	2	0	0	-1.66667	0.187031	0	2		Yes
Q9P2M7	CING_HUMAN	Cingulin	5.46493	136304	40.47	1.50376	Ctrl_A	1	3	0.0220096	0	0	0	6	0	0	-3	0.186959	0	0	0	3	0	0	-2	0.186986	0	0	0	2	0	0	-1.66667	0.187031	0	2		Yes
Q15642	CIP4_HUMAN	Cdc42-interacting protein 4	5.55147	68310.2	34.83	2.99501	Ctrl_A	1	3	0.0439173	0	0	0	6	0	0	-3	0.186959	0	0	0	3	0	0	-2	0.186986	0	0	0	2	0	0	-1.66667	0.187031	0	2		Yes
Q8TEH3	DEN1A_HUMAN	DENN domain-containing protein 1A	6.51191	110508	84.7772	3.46878	Ctrl_A	2	3	0.0271474	0	0	0	6	0	0	-3	0.186959	0	0	0	3	0	0	-2	0.186986	0	0	0	4	0	0	-2.33333	0.186971	0	4		Yes
Q9BW71	HIRP3_HUMAN	HIRA-interacting protein 3	8.70953	61919.9	37.32	3.05755	Ctrl_A	1	3	0.0484497	0	0	0	6	0	0	-3	0.186959	0	0	0	3	0	0	-2	0.186986	0	0	0	2	0	0	-1.66667	0.187031	0	2		Yes
P35680	HNF1B_HUMAN	Hepatocyte nuclear factor 1-beta	7.39271	61285.4	49.7672	3.94973	Ctrl_A	1	19	0.310025	8	0	0	22	8	0	-3	0.175749	4	0	0	11	4	0	-2.57143	0.175749	2	0	0	2	2	0	-1.4	0.259259	2	2			Yes
Q8TBB5	KLDC4_HUMAN	Kelch domain-containing protein 4	5.52203	57855.4	70.43	6.34615	Ctrl_B	1	7	0.120991	2	0	0	8	4	0	-3	0.118898	1	0	0	4	2	0	-2.25	0.118898	2	0	0	2	2	0	-1.4	0.259259	2	2			Yes
Q76FK4	NOL8_HUMAN	Nucleolar protein 8	6.67191	131535	47.21	1.45673	Ctrl_A	1	3	0.0228075	0	0	0	6	0	0	-3	0.186959	0	0	0	3	0	0	-2	0.186986	0	0	0	2	0	0	-1.66667	0.187031	0	2		Yes
Q6GQQ9	OTU7B_HUMAN	OTU domain-containing protein 7B	6.26517	92468	39.86	2.84698	Ctrl_B	1	3	0.0324436	0	0	0	4	2	0	-3	0.0791713	0	0	0	2	1	0	-2	0.0792314	0	0	0	3	2	0	-2.66667	0.0659196	0	3		Yes
Q8WXI9	P66B_HUMAN	Transcriptional repressor p66-beta	9.73192	65220	51.88	3.54132	Ctrl_A	1	3	0.0459982	0	0	0	4	2	0	-3	0.0791713	0	0	0	2	1	0	-2	0.0792314	0	0	0	3	2	0	-2.66667	0.0659196	0	3		Yes
P05412	JUN_HUMAN	Transcription factor AP-1	8.89836	35653.2	102.98	6.64653	Ctrl_A	2	6	0.168288	0	0	0	6	0	0	-3	0.186959	0	0	0	6	0	0	-3	0.186959	0	0	0	2	0	0	-1.66667	0.187031	0	2		Yes
Q9H7P9	PKHG2_HUMAN	Pleckstrin homology domain-containing family G member 2	5.5687	147877	39.47	1.22655	Ctrl_A	1	4	0.0270495	0	0	0	6	2	0	-3.66667	0.102563	0	0	0	3	1	0	-2.33333	0.102592	0	0	0	2	2	0	-2.33333	0.058108	0	2		Yes
Q16204	CCDC6_HUMAN	Coiled-coil domain-containing protein 6	6.86963	53257.8	110.37	3.5865	Ctrl_B	2	83	1.55846	11	6	9	42	62	5	-3.86207	0.0870639	9	6	8	23	33	4	-2.42308	0.111326	2	1	2	2	2	2	-1.125	0.187272	2	2			Yes
Q16555	DPYL2_HUMAN	Dihydropyrimidinase-related protein 2	5.95305	62254.6	96.0972	5.06993	Ctrl_B	2	33	0.530082	1	1	5	2	19	29	-5.3	0.0736981	1	1	3	2	11	15	-3.875	0.0604284	1	1	5	1	6	7	-1.7	0.182478	5	7			Yes
P42166	LAP2A_HUMAN	Lamina-associated polypeptide 2, isoform alpha	7.56247	75445.6	116.68	6.05187	Ctrl_C	2	15	0.198819	0	0	0	0	0	16	-6.33333	0.186952	0	0	0	0	0	15	-6	0.186952	0	0	0	0	0	4	-2.33333	0.186971	0	4		Yes
Q13523	PRP4B_HUMAN	Serine/threonine-protein kinase PRP4 homolog	10.2553	116916	115.64	5.56107	Ctrl_A	4	9	0.0769786	0	0	0	16	2	0	-7	0.14956	0	0	0	8	1	0	-4	0.149564	0	0	0	8	2	0	-4.33333	0.118904	0	8		Yes
O60841	IF2P_HUMAN	Eukaryotic translation initiation factor 5B	5.39265	138742	48.4672	1.47541	Ctrl_A	1	16	0.115322	0	0	0	32	0	0	-11.6667	0.186951	0	0	0	16	0	0	-6.33333	0.186952	0	0	0	3	0	0	-2	0.186986	0	3		Yes
P17096	HMGA1_HUMAN	High mobility group protein HMG-I/HMG-Y	10.3147	11669.1	29.01	17.757	Ctrl_A	1	11	0.942657	0	0	0	33	0	0	-12	0.186951	0	0	0	11	0	0	-4.66667	0.186953	0	0	0	3	0	0	-2	0.186986	0	3		Yes
P09651	ROA1_HUMAN	Heterogeneous nuclear ribonucleoprotein A1	9.17137	38723	91.0572	4.83871	TiO2_C	1	81	2.09178	10	19	20	0	13	19	1.48571	0.214506	10	19	20	0	13	19	1.48571	0.214506	4	4	4	0	4	5	1.25	0.274226	4	5			Yes
P25788	PSA3_HUMAN	Proteasome subunit alpha type-3	5.18977	28415.1	60.43	5.4902	TiO2_A	1	148	5.2085	19	31	39	11	23	25	1.48387	0.120554	19	31	39	11	23	25	1.48387	0.120554	1	1	1	1	1	1	1	0.5	1	1			Yes
Q96PK6	RBM14_HUMAN	RNA-binding protein 14	9.67891	69448.9	100.837	6.87593	TiO2_C	2	100	1.43991	10	25	25	9	12	19	1.46512	0.157648	10	25	25	9	12	19	1.46512	0.157648	1	1	2	1	2	1	1	0.5	2	2			Yes
Q01082	SPTB2_HUMAN	Spectrin beta chain, non-erythrocytic 1	5.3924	274439	107.05	1.26904	TiO2_A	3	11	0.0400818	13	0	0	8	0	0	1.45455	0.379835	7	0	0	4	0	0	1.42857	0.364345	3	0	0	4	0	0	-1.16667	0.425619	3	4			Yes
Q5JU85	IQEC2_HUMAN	IQ motif and SEC7 domain-containing protein 2	8.77879	161637	42.7572	0.67659	TiO2_A	1	16	0.0989874	4	3	3	2	3	1	1.44444	0.0580583	4	3	3	2	3	1	1.44444	0.0580583	1	1	1	1	1	1	1	0.5	1	1			Yes
Q6PJF5	RHDF2_HUMAN	Inactive rhomboid protein 2	9.09914	96624.1	48.78	0.934579	TiO2_B	1	16	0.16559	2	5	3	1	1	4	1.44444	0.18695	2	5	3	1	1	4	1.44444	0.18695	1	1	1	1	1	1	1	0.5	1	1			Yes
P19532	TFE3_HUMAN	Transcription factor E3	5.40952	61483.7	105.69	4.52174	TiO2_A	2	33	0.536728	6	6	8	5	2	6	1.4375	0.0823945	6	6	8	5	2	6	1.4375	0.0823945	3	3	2	2	1	2	1.375	0.0505958	3	2			Yes
Q9Y5J1	UTP18_HUMAN	U3 small nucleolar RNA-associated protein 18 homolog	8.9301	61964.4	130.22	6.29496	Ctrl_A	2	93	1.50086	34	46	30	30	38	8	1.43038	0.163906	17	23	15	15	19	4	1.41463	0.163906	5	6	6	5	6	4	1.11111	0.18695	6	6			Yes			x
P57739	CLD2_HUMAN	Claudin-2	8.46591	24532.6	47.1372	6.08696	TiO2_C	1	11	0.448383	3	1	3	1	1	2	1.42857	0.125408	3	1	3	1	1	2	1.42857	0.125408	2	1	2	1	1	1	1.33333	0.0582571	2	1			Yes
P42224	STAT1_HUMAN	Signal transducer and activator of transcription 1-alpha/beta	5.74183	87279.5	96.69	2.66667	TiO2_A	1	11	0.126032	3	2	2	1	3	0	1.42857	0.174321	3	2	2	1	3	0	1.42857	0.174321	1	1	1	1	1	0	1.2	0.187272	1	1			Yes
O00512	BCL9_HUMAN	B-cell CLL/lymphoma 9 protein	8.98515	149194	39.27	1.19215	TiO2_A	1	6	0.0402162	2	1	1	1	1	0	1.4	0.1151	2	1	1	1	1	0	1.4	0.1151	1	1	1	1	1	0	1.2	0.187272	1	1			Yes
Q86UU0	BCL9L_HUMAN	B-cell CLL/lymphoma 9-like protein	8.79469	157027	135.11	2.80187	TiO2_A	3	38	0.241996	11	5	9	11	4	2	1.4	0.228934	9	5	9	9	4	2	1.44444	0.17071	5	2	2	5	2	1	1.09091	0.420798	5	5			Yes
Q03135	CAV1_HUMAN	Caveolin-1	5.64476	20458.5	35.44	5.05618	TiO2_A	1	6	0.293277	2	1	1	0	2	0	1.4	0.210824	2	1	1	0	2	0	1.4	0.210824	1	1	1	0	1	0	1.5	0.0582571	1	1			Yes
P26038	MOES_HUMAN	Moesin	6.07558	67777.8	122.06	6.06586	TiO2_C	2	51	0.752459	0	0	4	0	2	0	1.4	0.338934	0	0	4	0	2	0	1.4	0.338934	0	0	1	0	1	0	1	0.5	1	1			Yes
Q8NC51	PAIRB_HUMAN	Plasminogen activator inhibitor 1 RNA-binding protein	8.6625	44938.5	42.4	5.14706	Ctrl_A	1	6	0.133516	3	0	1	2	0	0	1.4	0.289508	3	0	1	2	0	0	1.4	0.289508	1	0	1	2	0	0	1	0.5	1	2			Yes
Q8TDY2	RBCC1_HUMAN	RB1-inducible coiled-coil protein 1	5.29533	182975	56.62	0.941029	TiO2_B	1	18	0.0983739	1	6	4	0	4	3	1.4	0.259259	1	6	4	0	4	3	1.4	0.259259	1	3	3	0	2	3	1.25	0.289508	3	3			Yes
Q9P2N5	RBM27_HUMAN	RNA-binding protein 27	9.2435	118645	73.9472	3.67925	TiO2_A	1	6	0.0505711	1	0	3	1	1	0	1.4	0.259259	1	0	3	1	1	0	1.4	0.259259	1	0	2	1	1	0	1.2	0.321665	2	2			Yes
O15027	SC16A_HUMAN	Protein transport protein Sec16A	5.39516	233372	111.547	1.8357	Ctrl_A	2	6	0.02571	2	1	1	2	0	0	1.4	0.210824	2	1	1	2	0	0	1.4	0.210824	1	1	1	2	0	0	1.2	0.321725	1	2			Yes
Q66K14	TBC9B_HUMAN	TBC1 domain family member 9B	5.14223	140436	48.16	2.56	TiO2_C	1	3	0.0213621	0	2	2	0	0	2	1.4	0.259259	0	1	1	0	0	1	1.25	0.259259	0	2	2	0	0	2	1.4	0.259259	2	2			Yes
Q96ST2	IWS1_HUMAN	Protein IWS1 homolog	4.58112	91899.1	90.36	4.0293	Ctrl_A	2	58	0.631127	28	26	14	26	22	0	1.39216	0.254165	14	13	7	13	11	0	1.37037	0.254165	5	3	2	5	5	0	1	0.5	5	5			Yes			x
Q14573	ITPR3_HUMAN	Inositol 1,4,5-trisphosphate receptor type 3	6.05007	303912	120.39	0.89854	TiO2_A	2	37	0.121746	5	9	8	1	7	7	1.38889	0.18695	5	9	8	1	7	7	1.38889	0.18695	2	2	2	1	2	2	1.125	0.187272	2	2			Yes
P24844	MYL9_HUMAN	Myosin regulatory light polypeptide 9	4.80491	19814.4	80.19	10.4651	TiO2_C	1	25	1.26171	5	5	5	4	6	0	1.38462	0.199115	5	5	5	4	6	0	1.38462	0.199115	1	2	1	2	2	0	1	0.5	2	2			Yes
P30622	CLIP1_HUMAN	CAP-Gly domain-containing linker protein 1	5.28756	162147	95.93	1.11266	TiO2_C	1	13	0.0801744	2	3	3	1	3	1	1.375	0.125408	2	3	3	1	3	1	1.375	0.125408	1	2	1	1	2	1	1	0.5	2	2			Yes
Q99567	NUP88_HUMAN	Nuclear pore complex protein Nup88	5.46723	83488.7	96.27	4.99325	TiO2_A	2	12	0.143732	4	2	2	2	1	2	1.375	0.125408	3	2	2	2	1	2	1.25	0.1151	3	1	1	1	1	1	1.33333	0.187031	3	1			Yes
Q15365	PCBP1_HUMAN	Poly(rC)-binding protein 1	6.65897	37473.9	132.437	11.236	TiO2_A	2	93	2.48172	18	18	18	8	27	4	1.35714	0.259916	18	18	18	8	27	4	1.35714	0.259916	2	3	4	2	3	2	1.2	0.18695	4	3			Yes
P28290	SSFA2_HUMAN	Sperm-specific antigen 2	5.10681	138300	141.67	2.77998	TiO2_A	3	27	0.195228	9	2	5	8	3	0	1.35714	0.309191	9	2	5	8	3	0	1.35714	0.309191	3	1	3	3	2	0	1.25	0.289508	3	3			Yes
Q96TA1	NIBL1_HUMAN	Niban-like protein 1	5.81943	84084.7	113.91	6.83646	Ctrl_A	2	304	3.6154	98	124	126	54	96	110	1.3346	0.0996064	49	62	63	27	48	55	1.33083	0.0996064	5	3	5	5	5	3	1	0.5	5	5			Yes
Q9UHB7	AFF4_HUMAN	AF4/FMR2 family member 4	9.33121	127382	41.2972	1.37575	TiO2_A	1	1	0.00785042	1	0	0	0	0	0	1.33333	0.187272	1	0	0	0	0	0	1.33333	0.187272	1	0	0	0	0	0	1.33333	0.187272	1	0	Yes
P04075	ALDOA_HUMAN	Fructose-bisphosphate aldolase A	8.29957	39395.3	96.11	11.8132	TiO2_B	2	635	16.1187	0	1	0	0	0	0	1.33333	0.187272	0	1	0	0	0	0	1.33333	0.187272	0	1	0	0	0	0	1.33333	0.187272	1	0	Yes
Q9NXV6	CARF_HUMAN	CDKN2A-interacting protein	9.12838	61087.8	64.22	2.41379	TiO2_A	1	1	0.0163699	1	0	0	0	0	0	1.33333	0.187272	1	0	0	0	0	0	1.33333	0.187272	1	0	0	0	0	0	1.33333	0.187272	1	0	Yes
Q9Y3X0	CCDC9_HUMAN	Coiled-coil domain-containing protein 9	5.31649	59667.1	31.26	3.57815	TiO2_A	1	1	0.0167597	1	0	0	0	0	0	1.33333	0.187272	1	0	0	0	0	0	1.33333	0.187272	1	0	0	0	0	0	1.33333	0.187272	1	0	Yes
Q8N2M8	CLASR_HUMAN	CLK4-associating serine/arginine rich protein	10.4432	77114.9	69.27	6.52819	TiO2_C	1	1	0.0129677	0	0	1	0	0	0	1.33333	0.187272	0	0	1	0	0	0	1.33333	0.187272	0	0	1	0	0	0	1.33333	0.187272	1	0	Yes
O75153	CLU_HUMAN	Clustered mitochondria protein homolog	5.75272	146577	79.1	1.75707	TiO2_B	1	1	0.00682235	0	1	0	0	0	0	1.33333	0.187272	0	1	0	0	0	0	1.33333	0.187272	0	1	0	0	0	0	1.33333	0.187272	1	0	Yes
Q8N684	CPSF7_HUMAN	Cleavage and polyadenylation specificity factor subunit 7	7.82296	52018.3	23.15	2.33546	TiO2_A	1	1	0.019224	1	0	0	0	0	0	1.33333	0.187272	1	0	0	0	0	0	1.33333	0.187272	1	0	0	0	0	0	1.33333	0.187272	1	0	Yes
O15320	CTGE5_HUMAN	cTAGE family member 5	5.14576	90939.7	34.55	1.74129	TiO2_C	1	1	0.0109963	0	0	1	0	0	0	1.33333	0.187272	0	0	1	0	0	0	1.33333	0.187272	0	0	1	0	0	0	1.33333	0.187272	1	0	Yes
Q9Y2H0	DLGP4_HUMAN	Disks large-associated protein 4	6.65166	107945	50.0672	2.11694	TiO2_A	1	1	0.00926394	1	0	0	0	0	0	1.33333	0.187272	1	0	0	0	0	0	1.33333	0.187272	1	0	0	0	0	0	1.33333	0.187272	1	0	Yes
Q8TDB6	DTX3L_HUMAN	E3 ubiquitin-protein ligase DTX3L	8.31286	83501.3	29.08	1.35135	TiO2_C	1	1	0.0119759	0	0	1	0	0	0	1.33333	0.187272	0	0	1	0	0	0	1.33333	0.187272	0	0	1	0	0	0	1.33333	0.187272	1	0	Yes
P00533	EGFR_HUMAN	Epidermal growth factor receptor	6.25694	134190	37.7	1.57025	TiO2_A	1	1	0.00745211	1	0	0	0	0	0	1.33333	0.187272	1	0	0	0	0	0	1.33333	0.187272	1	0	0	0	0	0	1.33333	0.187272	1	0	Yes
Q2NKX8	ERC6L_HUMAN	DNA excision repair protein ERCC-6-like	5.19141	141015	25.18	0.64	TiO2_C	1	1	0.00709143	0	0	1	0	0	0	1.33333	0.187272	0	0	1	0	0	0	1.33333	0.187272	0	0	1	0	0	0	1.33333	0.187272	1	0	Yes
O95677	EYA4_HUMAN	Eyes absent homolog 4	5.03908	69461.5	41.19	2.03443	TiO2_A	1	1	0.0143965	1	0	0	0	0	0	1.33333	0.187272	1	0	0	0	0	0	1.33333	0.187272	1	0	0	0	0	0	1.33333	0.187272	1	0	Yes
Q16875	F263_HUMAN	6-phosphofructo-2-kinase/fructose-2,6-bisphosphatase 3	8.4887	59571.2	34.73	6.34615	TiO2_C	1	1	0.0167866	0	0	1	0	0	0	1.33333	0.187272	0	0	1	0	0	0	1.33333	0.187272	0	0	1	0	0	0	1.33333	0.187272	1	0	Yes
Q05397	FAK1_HUMAN	Focal adhesion kinase 1	6.19059	119157	47.19	1.52091	TiO2_A	1	1	0.00839227	1	0	0	0	0	0	1.33333	0.187272	1	0	0	0	0	0	1.33333	0.187272	1	0	0	0	0	0	1.33333	0.187272	1	0	Yes
O95633	FSTL3_HUMAN	Follistatin-related protein 3	6.36919	27644.8	29.2272	9.5057	TiO2_C	1	1	0.0361732	0	0	1	0	0	0	1.33333	0.187272	0	0	1	0	0	0	1.33333	0.187272	0	0	1	0	0	0	1.33333	0.187272	1	0	Yes
Q9UN86	G3BP2_HUMAN	Ras GTPase-activating protein-binding protein 2	5.40599	54087.8	24.96	3.73444	TiO2_C	1	1	0.0184885	0	0	1	0	0	0	1.33333	0.187272	0	0	1	0	0	0	1.33333	0.187272	0	0	1	0	0	0	1.33333	0.187272	1	0	Yes
P49915	GUAA_HUMAN	GMP synthase [glutamine-hydrolyzing]	6.42077	76666.9	24.4	1.5873	TiO2_A	1	1	0.0130434	1	0	0	0	0	0	1.33333	0.187272	1	0	0	0	0	0	1.33333	0.187272	1	0	0	0	0	0	1.33333	0.187272	1	0	Yes
Q53T59	H1BP3_HUMAN	HCLS1-binding protein 3	4.89109	42753.9	34.08	5.35714	TiO2_A	1	1	0.0233897	1	0	0	0	0	0	1.33333	0.187272	1	0	0	0	0	0	1.33333	0.187272	1	0	0	0	0	0	1.33333	0.187272	1	0	Yes
P52597	HNRPF_HUMAN	Heterogeneous nuclear ribonucleoprotein F	5.37624	45642.8	47.3572	4.09639	TiO2_A	1	1	0.0219092	1	0	0	0	0	0	1.33333	0.187272	1	0	0	0	0	0	1.33333	0.187272	1	0	0	0	0	0	1.33333	0.187272	1	0	Yes
P23588	IF4B_HUMAN	Eukaryotic translation initiation factor 4B	5.54887	69110.3	34	2.78232	TiO2_B	1	1	0.0144696	0	1	0	0	0	0	1.33333	0.187272	0	1	0	0	0	0	1.33333	0.187272	0	1	0	0	0	0	1.33333	0.187272	1	0	Yes
Q6DN90	IQEC1_HUMAN	IQ motif and SEC7 domain-containing protein 1	6.49392	108247	22.71	1.03842	TiO2_A	1	1	0.00923811	1	0	0	0	0	0	1.33333	0.187272	1	0	0	0	0	0	1.33333	0.187272	1	0	0	0	0	0	1.33333	0.187272	1	0	Yes
P35900	K1C20_HUMAN	Keratin, type I cytoskeletal 20	5.52351	48456.9	77.01	4.24528	TiO2_A	1	1	0.0206369	1	0	0	0	0	0	1.33333	0.187272	1	0	0	0	0	0	1.33333	0.187272	1	0	0	0	0	0	1.33333	0.187272	1	0	Yes
Q9ULH0	KDIS_HUMAN	Kinase D-interacting substrate of 220 kDa	6.18502	196419	72.09	0.903444	TiO2_A	1	1	0.00509116	1	0	0	0	0	0	1.33333	0.187272	1	0	0	0	0	0	1.33333	0.187272	1	0	0	0	0	0	1.33333	0.187272	1	0	Yes
Q71RC2	LARP4_HUMAN	La-related protein 4	6.19872	80545.8	51.7	3.1768	TiO2_C	1	1	0.0124153	0	0	1	0	0	0	1.33333	0.187272	0	0	1	0	0	0	1.33333	0.187272	0	0	1	0	0	0	1.33333	0.187272	1	0	Yes
O95835	LATS1_HUMAN	Serine/threonine-protein kinase LATS1	8.83615	126790	33.41	0.884956	TiO2_A	1	1	0.00788706	1	0	0	0	0	0	1.33333	0.187272	1	0	0	0	0	0	1.33333	0.187272	1	0	0	0	0	0	1.33333	0.187272	1	0	Yes
P49959	MRE11_HUMAN	Double-strand break repair protein MRE11A	5.60888	80543.3	49.8172	3.24859	TiO2_A	1	1	0.0124157	1	0	0	0	0	0	1.33333	0.187272	1	0	0	0	0	0	1.33333	0.187272	1	0	0	0	0	0	1.33333	0.187272	1	0	Yes
Q5HYI7	MTX3_HUMAN	Metaxin-3	7.63776	35071.2	50.54	5.12821	TiO2_C	1	8	0.228107	2	2	1	1	2	0	1.33333	0.18695	2	2	1	1	2	0	1.33333	0.18695	1	1	1	1	1	0	1.2	0.187272	1	1			Yes
Q9Y4I1	MYO5A_HUMAN	Unconventional myosin-Va	8.70033	215269	75.1772	0.916442	TiO2_A	1	1	0.00464536	1	0	0	0	0	0	1.33333	0.187272	1	0	0	0	0	0	1.33333	0.187272	1	0	0	0	0	0	1.33333	0.187272	1	0	Yes
Q8WX92	NELFB_HUMAN	Negative elongation factor B	5.76944	65655.4	48.93	4.48276	TiO2_A	1	1	0.015231	1	0	0	0	0	0	1.33333	0.187272	1	0	0	0	0	0	1.33333	0.187272	1	0	0	0	0	0	1.33333	0.187272	1	0	Yes
Q5SRE5	NU188_HUMAN	Nucleoporin NUP188 homolog	6.27089	195917	49.65	0.971984	TiO2_B	1	8	0.0408336	2	1	2	1	2	0	1.33333	0.18695	2	1	2	1	2	0	1.33333	0.18695	2	1	2	1	2	0	1.33333	0.18695	2	3			Yes
Q96CV9	OPTN_HUMAN	Optineurin	5.17454	65880.2	27.4272	2.25303	TiO2_C	1	1	0.0151791	0	0	1	0	0	0	1.33333	0.187272	0	0	1	0	0	0	1.33333	0.187272	0	0	1	0	0	0	1.33333	0.187272	1	0	Yes
Q9NR12	PDLI7_HUMAN	PDZ and LIM domain protein 7	8.76141	49812.6	26.4372	2.407	TiO2_A	1	1	0.0200752	1	0	0	0	0	0	1.33333	0.187272	1	0	0	0	0	0	1.33333	0.187272	1	0	0	0	0	0	1.33333	0.187272	1	0	Yes
Q9H792	PEAK1_HUMAN	Pseudopodium-enriched atypical kinase 1	6.4589	192986	26.53	0.801833	TiO2_A	1	1	0.00518172	1	0	0	0	0	0	1.33333	0.187272	1	0	0	0	0	0	1.33333	0.187272	1	0	0	0	0	0	1.33333	0.187272	1	0	Yes
Q8NFJ5	RAI3_HUMAN	Retinoic acid-induced protein 3	8.38586	40224.9	37.4172	9.80392	TiO2_C	1	1	0.0248602	0	0	1	0	0	0	1.33333	0.187272	0	0	1	0	0	0	1.33333	0.187272	0	0	1	0	0	0	1.33333	0.187272	1	0	Yes
Q63HN8	RN213_HUMAN	E3 ubiquitin-protein ligase RNF213	6.05181	591030	74.16	0.345688	TiO2_A	1	1	0.00169196	1	0	0	0	0	0	1.33333	0.187272	1	0	0	0	0	0	1.33333	0.187272	1	0	0	0	0	0	1.33333	0.187272	1	0	Yes
Q5JTH9	RRP12_HUMAN	RRP12-like protein	8.96782	143611	80.8	1.69622	TiO2_B	1	8	0.055706	2	3	0	1	1	1	1.33333	0.245927	2	3	0	1	1	1	1.33333	0.245927	1	1	0	1	1	1	-1.2	0.187272	1	1			Yes
Q9BXP5	SRRT_HUMAN	Serrate RNA effector molecule homolog	5.69654	100604	34.07	2.85388	Ctrl_B	1	8	0.0795195	3	1	1	0	3	0	1.33333	0.304327	3	1	1	0	3	0	1.33333	0.304327	1	1	1	0	1	0	1.5	0.0582571	1	1			Yes
P40763	STAT3_HUMAN	Signal transducer and activator of transcription 3	5.93695	88011.4	67.48	2.5974	TiO2_A	1	8	0.0908974	2	1	2	1	2	0	1.33333	0.18695	2	1	2	1	2	0	1.33333	0.18695	1	1	1	1	1	0	1.2	0.187272	1	1			Yes
O43815	STRN_HUMAN	Striatin	5.11539	86078.8	97.33	2.69231	TiO2_A	1	1	0.0116173	1	0	0	0	0	0	1.33333	0.187272	1	0	0	0	0	0	1.33333	0.187272	1	0	0	0	0	0	1.33333	0.187272	1	0	Yes
O75683	SURF6_HUMAN	Surfeit locus protein 6	10.6466	41425.6	33.94	2.49307	TiO2_A	1	8	0.193117	2	2	1	1	2	0	1.33333	0.18695	2	2	1	1	2	0	1.33333	0.18695	1	1	1	1	1	0	1.2	0.187272	1	1			Yes
Q9UMZ2	SYNRG_HUMAN	Synergin gamma	4.90433	140566	64.81	1.14155	TiO2_A	1	1	0.0071141	1	0	0	0	0	0	1.33333	0.187272	1	0	0	0	0	0	1.33333	0.187272	1	0	0	0	0	0	1.33333	0.187272	1	0	Yes
Q07352	TISB_HUMAN	Zinc finger protein 36, C3H1 type-like 1	8.11944	36290.8	43.52	3.5503	TiO2_A	1	1	0.0275552	1	0	0	0	0	0	1.33333	0.187272	1	0	0	0	0	0	1.33333	0.187272	1	0	0	0	0	0	1.33333	0.187272	1	0	Yes
O94876	TMCC1_HUMAN	Transmembrane and coiled-coil domains protein 1	6.11974	72038.5	40.85	1.99081	TiO2_C	1	1	0.0138815	0	0	1	0	0	0	1.33333	0.187272	0	0	1	0	0	0	1.33333	0.187272	0	0	1	0	0	0	1.33333	0.187272	1	0	Yes
P22314	UBA1_HUMAN	Ubiquitin-like modifier-activating enzyme 1	5.49407	117774	89.7172	3.78072	TiO2_A	2	18	0.152835	1	0	0	0	0	0	1.33333	0.187272	1	0	0	0	0	0	1.33333	0.187272	1	0	0	0	0	0	1.33333	0.187272	1	0	Yes
Q96QD9	UIF_HUMAN	UAP56-interacting factor	11.7778	35796.4	65.5	4.08805	TiO2_A	1	1	0.0279357	1	0	0	0	0	0	1.33333	0.187272	1	0	0	0	0	0	1.33333	0.187272	1	0	0	0	0	0	1.33333	0.187272	1	0	Yes
P21796	VDAC1_HUMAN	Voltage-dependent anion-selective channel protein 1	8.61992	30753.6	59.47	4.59364	TiO2_A	1	1	0.0325166	1	0	0	0	0	0	1.33333	0.187272	1	0	0	0	0	0	1.33333	0.187272	1	0	0	0	0	0	1.33333	0.187272	1	0	Yes
Q6PJI9	WDR59_HUMAN	WD repeat-containing protein 59	8.19877	109724	32.97	1.02669	TiO2_A	1	1	0.00911381	1	0	0	0	0	0	1.33333	0.187272	1	0	0	0	0	0	1.33333	0.187272	1	0	0	0	0	0	1.33333	0.187272	1	0	Yes
P46937	YAP1_HUMAN	Yorkie homolog	5.00314	54427.5	37.26	3.96825	TiO2_A	1	1	0.0183731	1	0	0	0	0	0	1.33333	0.187272	1	0	0	0	0	0	1.33333	0.187272	1	0	0	0	0	0	1.33333	0.187272	1	0	Yes
O60293	ZC3H1_HUMAN	Zinc finger C3H1 domain-containing protein	8.39383	226214	51.56	0.502765	TiO2_A	1	1	0.00442059	1	0	0	0	0	0	1.33333	0.187272	1	0	0	0	0	0	1.33333	0.187272	1	0	0	0	0	0	1.33333	0.187272	1	0	Yes
Q96K21	ZFY19_HUMAN	Zinc finger FYVE domain-containing protein 19	5.56931	51514.3	79.68	3.39703	TiO2_A	1	1	0.0194121	1	0	0	0	0	0	1.33333	0.187272	1	0	0	0	0	0	1.33333	0.187272	1	0	0	0	0	0	1.33333	0.187272	1	0	Yes
P42167	LAP2B_HUMAN	Lamina-associated polypeptide 2, isoforms beta/gamma	9.38673	50639.4	224.29	16.9604	Ctrl_B	4	94	1.85626	28	13	22	31	16	0	1.32	0.310276	18	11	15	19	13	0	1.34286	0.26954	4	3	4	7	6	0	-1.14286	0.389025	4	8			Yes
Q8NDI1	EHBP1_HUMAN	EH domain-binding protein 1	5.23935	139931	53.85	1.46223	Ctrl_A	1	63	0.450221	26	26	20	26	18	10	1.31579	0.149559	13	13	10	13	9	5	1.3	0.149559	4	4	3	3	3	3	1.16667	0.0582571	4	4			Yes
Q9UPU5	UBP24_HUMAN	Ubiquitin carboxyl-terminal hydrolase 24	5.786	294178	102.647	1.10687	TiO2_A	2	31	0.105378	8	5	5	5	5	3	1.3125	0.118898	8	5	5	5	5	3	1.3125	0.118898	3	1	1	1	1	1	1.33333	0.187031	3	1			Yes
Q9NSK0	KLC4_HUMAN	Kinesin light chain 4	5.82219	68597.6	85.2172	3.06947	TiO2_C	1	17	0.247822	3	3	4	3	2	2	1.3	0.0505958	3	3	4	3	2	2	1.3	0.0505958	1	1	1	1	1	1	1	0.5	1	1			Yes
O00193	SMAP_HUMAN	Small acidic protein	4.56737	20320.2	140.58	12.5683	Ctrl_A	1	56	2.75588	9	9	14	8	9	7	1.2963	0.102553	9	9	14	8	9	7	1.2963	0.102553	1	1	2	1	1	2	1	0.5	2	2			Yes
Q96A57	TM230_HUMAN	Transmembrane protein 230	9.30024	13180.1	126.497	20.8333	TiO2_A	2	33	2.50378	5	6	8	4	6	4	1.29412	0.103076	5	6	8	4	6	4	1.29412	0.103076	2	2	3	2	2	3	1	0.5	3	3			Yes			x
Q9C0B0	UNK_HUMAN	RING finger protein unkempt homolog	6.40114	88028.7	91.4772	2.34568	TiO2_A	1	10	0.113599	2	2	2	2	2	0	1.28571	0.187031	2	2	2	2	2	0	1.28571	0.187031	1	1	1	1	1	0	1.2	0.187272	1	1			Yes
Q13045	FLII_HUMAN	Protein flightless-1 homolog	5.74705	144659	67.18	1.10323	Ctrl_B	1	10	0.0691279	2	2	2	1	2	1	1.28571	0.0582571	2	2	2	1	2	1	1.28571	0.0582571	1	1	1	1	1	1	1	0.5	1	1			Yes
P18084	ITB5_HUMAN	Integrin beta-5	5.72323	87996.2	32.8972	1.25156	TiO2_B	1	10	0.113641	2	3	1	1	0	3	1.28571	0.280719	2	3	1	1	0	3	1.28571	0.280719	1	1	1	1	0	1	1.2	0.187272	1	2			Yes
Q8N7R7	CCYL1_HUMAN	Cyclin-Y-like protein 1	5.70452	40679.4	65.76	3.34262	Ctrl_A	1	19	0.467067	4	3	4	2	3	3	1.27273	0.0505958	4	3	4	2	3	3	1.27273	0.0505958	1	1	1	1	1	1	1	0.5	1	1			Yes
Q14980	NUMA1_HUMAN	Nuclear mitotic apparatus protein 1	5.62784	238115	167.92	2.31678	Ctrl_B	2	52	0.218382	10	7	8	6	6	7	1.27273	0.0505958	10	7	8	6	6	7	1.27273	0.0505958	1	1	1	1	1	1	1	0.5	1	1			Yes
Q9NYB0	TE2IP_HUMAN	Telomeric repeat-binding factor 2-interacting protein 1	4.63771	44232.8	92.8172	3.50877	Ctrl_A	1	19	0.429545	3	4	4	3	2	3	1.27273	0.0505958	3	4	4	3	2	3	1.27273	0.0505958	1	1	1	1	1	1	1	0.5	1	1			Yes
Q13425	SNTB2_HUMAN	Beta-2-syntrophin	9.03351	57913	150.94	4.62963	TiO2_B	3	101	1.74399	21	21	26	17	15	21	1.26786	0.0542012	20	18	22	13	11	17	1.43182	0.0198892	2	2	2	2	2	2	1	0.5	2	2			Yes
P47712	PA24A_HUMAN	Cytosolic phospholipase A2	5.21512	85184.2	80.19	1.46862	TiO2_B	1	46	0.540006	8	9	9	5	8	7	1.26087	0.0505958	8	9	9	5	8	7	1.26087	0.0505958	1	1	1	1	1	1	1	0.5	1	1			Yes
Q9NRG9	AAAS_HUMAN	Aladin	7.26016	59536.3	28.09	1.28205	TiO2_A	1	3	0.0503894	1	0	1	0	1	0	1.25	0.259259	1	0	1	0	1	0	1.25	0.259259	1	0	1	0	1	0	1.25	0.259259	1	1			Yes
P42684	ABL2_HUMAN	Abelson tyrosine-protein kinase 2	8.30606	128263	53.56	1.09983	TiO2_C	1	3	0.0233895	1	0	1	1	0	0	1.25	0.259259	1	0	1	1	0	0	1.25	0.259259	1	0	1	1	0	0	1.25	0.259259	1	1			Yes
Q9Y2D5	AKAP2_HUMAN	A-kinase anchor protein 2	5.04122	94602.8	52.2	2.32829	TiO2_C	1	3	0.0317115	1	0	1	0	1	0	1.25	0.259259	1	0	1	0	1	0	1.25	0.259259	1	0	1	0	1	0	1.25	0.259259	1	1			Yes
Q13620	CUL4B_HUMAN	Cullin-4B	7.0081	103916	89.69	2.73823	TiO2_A	2	12	0.115478	2	2	3	0	3	2	1.25	0.259259	2	2	3	0	3	2	1.25	0.259259	1	1	1	0	1	1	1.2	0.187272	2	1			Yes
Q15773	MLF2_HUMAN	Myeloid leukemia factor 2	6.39741	28129.2	62.19	4.83871	TiO2_A	1	3	0.106651	1	0	1	1	0	0	1.25	0.259259	1	0	1	1	0	0	1.25	0.259259	1	0	1	1	0	0	1.25	0.259259	1	1			Yes
O75376	NCOR1_HUMAN	Nuclear receptor corepressor 1	6.66138	270044	49.8672	0.57377	Ctrl_C	2	3	0.0111093	1	0	1	0	0	1	1.25	0.259259	1	0	1	0	0	1	1.25	0.259259	1	0	1	0	0	1	1.25	0.259259	2	1			Yes
O00264	PGRC1_HUMAN	Membrane-associated progesterone receptor component 1	4.56016	21657.8	82.92	10.2564	TiO2_A	1	3	0.138519	2	0	0	1	0	0	1.25	0.338934	2	0	0	1	0	0	1.25	0.338934	1	0	0	1	0	0	1	0.5	1	1			Yes
Q2PPJ7	RGPA2_HUMAN	Ral GTPase-activating protein subunit alpha-2	5.73759	210636	40.1672	0.533903	TiO2_C	1	3	0.0142426	0	0	2	0	0	1	1.25	0.338934	0	0	2	0	0	1	1.25	0.338934	0	0	1	0	0	1	1	0.5	1	1			Yes
A8MT19	RHN2P_HUMAN	Putative rhophilin-2-like protein RHPN2P1	6.51048	65902.5	37.11	1.71527	Ctrl_B	1	3	0.0455218	0	1	1	0	1	0	1.25	0.259259	0	1	1	0	1	0	1.25	0.259259	0	1	1	0	1	0	1.25	0.259259	1	1			Yes
Q14684	RRP1B_HUMAN	Ribosomal RNA processing protein 1 homolog B	9.76908	84375.2	62.01	1.84697	TiO2_A	2	3	0.0355555	2	0	0	1	0	0	1.25	0.338934	2	0	0	1	0	0	1.25	0.338934	1	0	0	1	0	0	1	0.5	1	1			Yes
Q6SPF0	SAMD1_HUMAN	Atherin	7.12715	56017.7	54.68	3.71747	Ctrl_B	1	3	0.0535545	1	1	0	0	1	0	1.25	0.259259	1	1	0	0	1	0	1.25	0.259259	1	1	0	0	1	0	1.25	0.259259	1	1			Yes
Q7L7X3	TAOK1_HUMAN	Serine/threonine-protein kinase TAO1	7.29906	115997	66.73	1.1988	TiO2_A	1	57	0.49139	15	8	9	10	10	5	1.25	0.221884	15	8	9	10	10	5	1.25	0.221884	1	1	1	2	1	1	-1.16667	0.187272	1	2			Yes
Q9Y5T5	UBP16_HUMAN	Ubiquitin carboxyl-terminal hydrolase 16	6.50348	93510.9	77.61	2.06561	TiO2_A	1	3	0.0320818	1	1	0	0	1	0	1.25	0.259259	1	1	0	0	1	0	1.25	0.259259	1	1	0	0	1	0	1.25	0.259259	1	1			Yes
Q9H4A3	WNK1_HUMAN	Serine/threonine-protein kinase WNK1	5.93659	250640	74.96	1.63728	TiO2_C	2	3	0.0119694	1	0	1	1	0	0	1.25	0.259259	1	0	1	1	0	0	1.25	0.259259	1	0	1	1	0	0	1.25	0.259259	2	1			Yes
Q15911	ZFHX3_HUMAN	Zinc finger homeobox protein 3	5.81764	404165	68.48	0.513097	TiO2_A	1	12	0.0296909	2	3	2	0	3	2	1.25	0.259259	2	3	2	0	3	2	1.25	0.259259	1	1	1	0	2	1	1	0.5	1	2			Yes
Q9P206	K1522_HUMAN	Uncharacterized protein KIAA1522	9.75395	107030	213.874	5.50725	Ctrl_C	4	179	1.67243	46	55	63	34	40	57	1.24627	0.131666	29	33	37	21	25	34	1.22892	0.115366	5	6	7	10	8	8	-1.38095	0.0195103	8	11			Yes			x
P29966	MARCS_HUMAN	Myristoylated alanine-rich C-kinase substrate	4.4749	31535.9	187.08	26.2048	TiO2_C	5	99	3.13928	20	17	18	10	19	15	1.23404	0.126553	20	17	18	10	19	15	1.23404	0.126553	5	5	8	3	5	5	1.3125	0.118898	8	5			Yes
Q9H1A4	APC1_HUMAN	Anaphase-promoting complex subunit 1	5.87535	216361	97.24	0.771605	Ctrl_A	1	23	0.106304	5	4	4	3	4	3	1.23077	0.0505958	5	4	4	3	4	3	1.23077	0.0505958	1	1	1	1	1	1	1	0.5	1	1			Yes
O00499	BIN1_HUMAN	Myc box-dependent-interacting protein 1	4.97472	64659.4	132.75	3.20405	TiO2_B	2	85	1.31458	38	18	21	30	16	16	1.23077	0.277753	22	12	13	18	10	10	1.21951	0.254876	3	3	3	3	3	3	1	0.5	3	3			Yes
P10636	TAU_HUMAN	Microtubule-associated protein tau	6.2507	78879.8	60.9972	1.97889	TiO2_C	1	34	0.431036	7	5	7	5	5	5	1.22222	0.058108	7	5	7	5	5	5	1.22222	0.058108	1	1	1	1	1	1	1	0.5	1	1			Yes
Q6PKG0	LARP1_HUMAN	La-related protein 1	8.90873	123434	113.607	2.82847	Ctrl_B	2	54	0.43748	10	11	9	7	11	6	1.22222	0.143932	10	11	9	7	11	6	1.22222	0.143932	2	2	2	3	2	2	-1.11111	0.187272	2	3			Yes
Q9UPN6	SCAF8_HUMAN	Protein SCAF8	8.41075	140433	51.39	1.10149	TiO2_A	1	14	0.0996916	3	2	3	2	3	1	1.22222	0.18695	3	2	3	2	3	1	1.22222	0.18695	2	1	2	2	1	1	1.14286	0.259259	2	2			Yes
P05787	K2C8_HUMAN	Keratin, type II cytoskeletal 8	5.51942	53671.1	515.484	27.7433	TiO2_A	10	1034	19.2655	105	133	143	65	120	127	1.21905	0.183794	105	130	140	60	113	127	1.24752	0.168208	9	11	11	13	10	9	-1.02941	0.410147	14	14			Yes			x
Q9Y6G9	DC1L1_HUMAN	Cytoplasmic dynein 1 light intermediate chain 1	6.00539	56544	67.36	3.63289	TiO2_B	1	45	0.795841	8	6	11	8	7	5	1.21739	0.19116	8	6	11	8	7	5	1.21739	0.19116	2	2	2	3	2	2	-1.11111	0.187272	2	3			Yes			x
P13861	KAP2_HUMAN	cAMP-dependent protein kinase type II-alpha regulatory subunit	4.9599	45489.9	62.45	5.69307	TiO2_A	1	69	1.51682	58	16	2	46	14	2	1.21538	0.418815	29	8	1	23	7	1	1.20588	0.418815	2	2	2	2	2	2	1	0.5	2	2			Yes
Q13627	DYR1A_HUMAN	Dual specificity tyrosine-phosphorylation-regulated kinase 1A	8.89856	85530	50.4672	1.04849	TiO2_A	1	25	0.292295	7	3	4	6	3	2	1.21429	0.293957	7	3	4	6	3	2	1.21429	0.293957	1	1	1	1	1	1	1	0.5	1	1			Yes
Q9H0B6	KLC2_HUMAN	Kinesin light chain 2	6.71576	68892.3	101.19	3.21543	Ctrl_B	2	56	0.812863	9	12	10	8	9	8	1.21429	0.0505958	9	12	10	8	9	8	1.21429	0.0505958	2	2	2	2	2	2	1	0.5	2	3			Yes
Q15154	PCM1_HUMAN	Pericentriolar material 1 protein	4.95034	228392	81.2	0.741107	Ctrl_B	1	25	0.109461	6	4	4	3	5	3	1.21429	0.174321	6	4	4	3	5	3	1.21429	0.174321	1	1	1	1	1	1	1	0.5	1	1			Yes
Q14160	SCRIB_HUMAN	Protein scribble homolog	5.01178	174778	306.927	7.36196	Ctrl_A	6	86	0.492052	16	15	17	16	11	12	1.21429	0.070033	16	15	17	15	11	12	1.2439	0.0333833	5	5	4	7	5	5	-1.17647	0.125408	5	7			Yes			x
P22059	OSBP1_HUMAN	Oxysterol-binding protein 1	6.9052	89364.5	74.64	3.34572	TiO2_B	1	51	0.570696	22	18	16	26	20	0	1.20408	0.350122	11	9	8	13	10	0	1.19231	0.350122	2	2	2	2	2	0	1.28571	0.187031	2	2			Yes
P16615	AT2A2_HUMAN	Sarcoplasmic/endoplasmic reticulum calcium ATPase 2	5.22652	114683	148.99	3.55086	TiO2_B	2	69	0.601661	1	1	1	1	1	0	1.2	0.187272	1	1	1	1	1	0	1.2	0.187272	1	1	1	1	1	0	1.2	0.187272	1	1			Yes
Q03252	LMNB2_HUMAN	Lamin-B2	5.28572	67647.5	48.67	2	TiO2_C	1	5	0.0739126	0	0	3	1	0	1	1.2	0.383822	0	0	3	1	0	1	1.2	0.383822	0	0	1	1	0	1	-1.25	0.259259	1	1			Yes
Q9Y608	LRRF2_HUMAN	Leucine-rich repeat flightless-interacting protein 2	6.50296	82121.3	79.22	2.08044	Ctrl_B	1	60	0.730627	12	10	11	6	8	13	1.2	0.20347	12	10	11	6	8	13	1.2	0.20347	3	1	1	2	1	3	-1.125	0.362329	3	3			Yes
Q8N5V2	NGEF_HUMAN	Ephexin-1	5.41944	82444.7	39.39	0.985915	Ctrl_A	1	5	0.0606467	3	0	0	2	0	0	1.2	0.397628	3	0	0	2	0	0	1.2	0.397628	1	0	0	1	0	0	1	0.5	1	1			Yes
P51513	NOVA1_HUMAN	RNA-binding protein Nova-1	8.93327	52024.1	48.6	2.15686	Ctrl_A	1	5	0.0961093	3	0	0	2	0	0	1.2	0.397628	3	0	0	2	0	0	1.2	0.397628	1	0	0	1	0	0	1	0.5	1	1			Yes
P49585	PCY1A_HUMAN	Choline-phosphate cytidylyltransferase A	6.81652	41704.8	102.24	7.90191	TiO2_A	4	20	0.479561	8	3	4	12	0	0	1.2	0.4134	7	3	4	6	0	0	1.88889	0.158427	3	2	2	5	0	0	1.25	0.357444	3	5			Yes			x
O15530	PDPK1_HUMAN	3-phosphoinositide-dependent protein kinase 1	6.95264	63112	82.5172	3.41727	TiO2_A	1	5	0.0792243	3	0	0	2	0	0	1.2	0.397628	3	0	0	2	0	0	1.2	0.397628	1	0	0	1	0	0	1	0.5	1	1			Yes
Q96TC7	RMD3_HUMAN	Regulator of microtubule dynamics protein 3	5.02323	52086	76.8072	3.82979	TiO2_C	1	5	0.095995	1	1	1	0	1	1	1.2	0.187272	1	1	1	0	1	1	1.2	0.187272	1	1	1	0	1	1	1.2	0.187272	2	1			Yes
O75674	TM1L1_HUMAN	TOM1-like protein 1	5.11417	52955.7	86.79	5.04202	TiO2_B	1	5	0.0944186	1	1	1	0	2	0	1.2	0.321725	1	1	1	0	2	0	1.2	0.321725	1	1	1	0	1	0	1.5	0.0582571	1	1			Yes
Q92890	UFD1_HUMAN	Ubiquitin fusion degradation protein 1 homolog	6.26609	34478.3	66.62	3.90879	TiO2_A	1	51	1.47919	8	10	10	5	10	8	1.19231	0.178005	8	10	10	5	10	8	1.19231	0.178005	1	1	1	1	1	1	1	0.5	1	1			Yes
Q9NRA8	4ET_HUMAN	Eukaryotic translation initiation factor 4E transporter	8.44791	108134	69.96	1.3198	TiO2_A	1	40	0.369911	7	7	8	6	7	5	1.19048	0.0580583	7	7	8	6	7	5	1.19048	0.0580583	1	1	1	1	1	1	1	0.5	1	1			Yes
O76021	RL1D1_HUMAN	Ribosomal L1 domain-containing protein 1	10.1344	54938.9	49.46	3.46939	Ctrl_B	1	40	0.728081	5	7	10	4	7	7	1.19048	0.245884	5	7	10	4	7	7	1.19048	0.245884	1	1	2	1	1	1	1.16667	0.187272	2	1			Yes
Q16513	PKN2_HUMAN	Serine/threonine-protein kinase N2	5.94635	111964	78.14	1.42276	Ctrl_B	1	18	0.160766	3	4	3	3	3	2	1.18182	0.1151	3	4	3	3	3	2	1.18182	0.1151	1	2	2	1	2	2	1	0.5	2	2			Yes
Q86X29	LSR_HUMAN	Lipolysis-stimulated lipoprotein receptor	8.29415	71393.9	52.76	1.69492	TiO2_A	1	20	0.280136	4	3	4	2	3	4	1.16667	0.18695	4	3	4	2	3	4	1.16667	0.18695	1	1	1	1	1	1	1	0.5	1	1			Yes
Q14004	CDK13_HUMAN	Cyclin-dependent kinase 13	9.70616	164823	70.6272	1.78571	Ctrl_A	2	6	0.0364028	2	1	1	3	0	0	1.16667	0.383822	2	1	1	2	0	0	1.4	0.210824	1	1	1	3	0	0	1	0.5	1	3			Yes
Q3MHD2	LSM12_HUMAN	Protein LSM12 homolog	7.62396	21687.1	49.39	7.17949	TiO2_C	1	20	0.922206	2	2	7	3	5	1	1.16667	0.379401	2	2	7	3	5	1	1.16667	0.379401	1	2	1	2	1	1	1	0.5	2	2			Yes
Q92576	PHF3_HUMAN	PHD finger protein 3	6.51804	229339	72.12	1.61844	TiO2_C	2	7	0.0305225	2	0	2	2	1	0	1.16667	0.362329	2	0	2	2	1	0	1.16667	0.362329	1	0	2	1	1	0	1.2	0.321665	2	1			Yes
Q8TEM1	PO210_HUMAN	Nuclear pore membrane glycoprotein 210	6.3328	204983	37.82	0.582936	Ctrl_B	1	7	0.0341492	0	2	2	0	1	2	1.16667	0.362329	0	2	2	0	1	2	1.16667	0.362329	0	1	1	0	1	1	1	0.5	1	1			Yes
P05387	RLA2_HUMAN	60S acidic ribosomal protein P2	4.42286	11657.8	140.267	31.3043	Ctrl_A	2	14	1.20091	4	0	0	2	1	0	1.16667	0.4149	4	0	0	2	1	0	1.16667	0.4149	1	0	0	1	1	0	-1.25	0.259259	1	1			Yes
Q8WVT3	TPC12_HUMAN	Trafficking protein particle complex subunit 12	4.81023	79325.1	68.4	1.76871	TiO2_A	1	7	0.0882444	2	0	2	3	0	0	1.16667	0.397628	2	0	2	3	0	0	1.16667	0.397628	1	0	1	2	0	0	1	0.5	1	2			Yes
Q9Y4P8	WIPI2_HUMAN	WD repeat domain phosphoinositide-interacting protein 2	6.04225	49376.8	27.9972	2.20264	TiO2_C	1	7	0.141767	1	2	1	3	0	0	1.16667	0.383822	1	2	1	3	0	0	1.16667	0.383822	1	1	1	2	0	0	1.2	0.321725	2	2			Yes
Q96MU7	YTDC1_HUMAN	YTH domain-containing protein 1	5.8661	84649.3	58.29	1.23796	Ctrl_A	1	7	0.0826941	2	1	1	2	0	1	1.16667	0.321665	2	1	1	2	0	1	1.16667	0.321665	1	1	1	1	0	1	1.2	0.187272	1	1			Yes
Q14978	NOLC1_HUMAN	Nucleolar and coiled-body phosphoprotein 1	9.46432	73559.6	80.87	2.28898	TiO2_A	1	100	1.35944	14	19	21	11	25	10	1.16327	0.319746	14	19	21	11	25	10	1.16327	0.319746	1	1	1	1	1	1	1	0.5	1	1			Yes
Q08J23	NSUN2_HUMAN	tRNA (cytosine(34)-C(5))-methyltransferase	6.33116	86415.8	83.66	3.91134	TiO2_B	1	227	2.62683	58	96	90	40	82	88	1.15962	0.292996	29	48	45	20	41	44	1.15741	0.292996	2	2	2	2	2	2	1	0.5	2	2			Yes
Q96MH2	HEXI2_HUMAN	Protein HEXIM2	6.13078	32398.6	121.19	10.1399	Ctrl_A	2	35	1.08029	6	5	8	6	4	6	1.15789	0.208433	6	5	8	6	4	6	1.15789	0.208433	2	2	2	2	2	2	1	0.5	2	2			Yes
Q9H1E3	NUCKS_HUMAN	Nuclear ubiquitous casein and cyclin-dependent kinase substrate 1	4.99542	27280	102.587	11.5226	TiO2_C	2	76	2.78592	12	14	15	9	11	15	1.15789	0.183927	12	14	15	9	11	15	1.15789	0.183927	1	1	2	1	1	1	1.16667	0.187272	2	1			Yes
Q9NYV4	CDK12_HUMAN	Cyclin-dependent kinase 12	9.46182	164054	54.87	0.872483	Ctrl_B	1	22	0.134102	3	4	5	0	4	6	1.15385	0.368799	3	4	5	0	4	6	1.15385	0.368799	1	1	1	0	1	1	1.2	0.187272	1	1			Yes
P21359	NF1_HUMAN	Neurofibromin	7.10318	319168	52.8172	0.66925	Ctrl_B	1	9	0.0281984	2	1	2	1	2	1	1.14286	0.259259	2	1	2	1	2	1	1.14286	0.259259	1	1	1	1	1	1	1	0.5	1	1			Yes
Q5VTR2	BRE1A_HUMAN	E3 ubiquitin-protein ligase BRE1A	5.73304	113592	70.54	1.74359	Ctrl_B	1	9	0.0792307	3	2	0	2	2	0	1.14286	0.389025	3	2	0	2	2	0	1.14286	0.389025	1	1	0	1	1	0	1	0.5	1	1			Yes
Q9BUH6	CI142_HUMAN	Uncharacterized protein C9orf142	5.39332	21626	78.21	5.88235	TiO2_A	1	24	1.10978	4	4	5	2	4	5	1.14286	0.259259	4	4	5	2	4	5	1.14286	0.259259	1	1	1	1	1	1	1	0.5	1	1			Yes
Q9Y624	JAM1_HUMAN	Junctional adhesion molecule A	8.08963	32562.5	77.2444	5.01672	TiO2_A	2	68	2.08829	17	11	10	14	10	9	1.13889	0.282928	16	11	10	12	10	9	1.17647	0.192752	2	1	1	2	1	1	1	0.5	2	2			Yes
Q7Z5L9	I2BP2_HUMAN	Interferon regulatory factor 2-binding protein 2	8.99573	60986.6	70.31	2.38501	TiO2_A	1	41	0.672278	7	6	9	6	6	7	1.13636	0.174321	7	6	9	6	6	7	1.13636	0.174321	2	2	2	2	2	2	1	0.5	2	2			Yes
Q53TN4	CYBR1_HUMAN	Cytochrome b reductase 1	8.88634	31620.7	83.9	4.54545	Ctrl_A	1	26	0.822246	7	3	4	4	4	4	1.13333	0.304347	7	3	4	4	4	4	1.13333	0.304347	1	1	1	1	1	1	1	0.5	1	1			Yes
Q13765	NACA_HUMAN	Nascent polypeptide-associated complex subunit alpha	4.51804	23369.7	73.06	16.2791	TiO2_A	1	26	1.11255	8	3	3	4	5	3	1.13333	0.362329	8	3	3	4	5	3	1.13333	0.362329	1	1	1	1	1	1	1	0.5	1	1			Yes
P35221	CTNA1_HUMAN	Catenin alpha-1	5.94932	100009	103.19	1.98675	TiO2_A	1	79	0.789933	13	15	14	9	14	14	1.125	0.199104	13	15	14	9	14	14	1.125	0.199104	2	1	1	2	2	1	-1.14286	0.259259	2	2			Yes
Q04637	IF4G1_HUMAN	Eukaryotic translation initiation factor 4 gamma 1	5.25029	175382	103.21	2.81426	Ctrl_A	2	63	0.359215	12	13	10	13	8	10	1.11765	0.23831	12	13	10	10	8	10	1.22581	0.0512118	1	1	1	4	1	1	-1.5	0.186986	1	4			Yes
O14737	PDCD5_HUMAN	Programmed cell death protein 5	5.76816	14276.3	68.9672	8.8	Ctrl_C	1	633	44.3391	102	116	116	76	111	112	1.11589	0.20553	102	116	116	76	111	112	1.11589	0.20553	1	1	1	1	1	1	1	0.5	1	1			Yes
Q6ZW76	ANKS3_HUMAN	Ankyrin repeat and SAM domain-containing protein 3	5.31286	71992.7	41.32	1.37195	TiO2_C	1	13	0.180574	3	2	2	3	1	2	1.11111	0.321665	3	2	2	3	1	2	1.11111	0.321665	1	1	1	1	1	1	1	0.5	1	1			Yes
Q15139	KPCD1_HUMAN	Serine/threonine-protein kinase D1	6.16411	101639	42.07	1.53509	Ctrl_A	2	7	0.0688711	6	1	0	6	0	0	1.11111	0.454328	3	1	0	3	0	0	1.16667	0.407451	3	1	0	3	0	0	1.16667	0.407451	4	3			Yes
Q8WVC0	LEO1_HUMAN	RNA polymerase-associated protein LEO1	4.37681	75359.3	71.8172	1.95195	Ctrl_B	1	70	0.928884	10	14	13	7	12	14	1.11111	0.304327	10	14	13	7	12	14	1.11111	0.304327	1	1	1	1	1	1	1	0.5	1	1			Yes
P33527	MRP1_HUMAN	Multidrug resistance-associated protein 1	6.71004	171481	126.843	2.80862	Ctrl_B	2	16	0.0933048	3	2	2	2	2	2	1.11111	0.187272	3	2	2	2	2	2	1.11111	0.187272	2	1	1	2	1	1	1	0.5	2	2			Yes
P21291	CSRP1_HUMAN	Cysteine and glycine-rich protein 1	8.90163	20553.8	74.91	7.77202	Ctrl_A	1	53	2.5786	7	9	12	6	10	9	1.10714	0.311979	7	9	12	6	10	9	1.10714	0.311979	1	1	1	1	1	1	1	0.5	1	1			Yes
Q9UIG0	BAZ1B_HUMAN	Tyrosine-protein kinase BAZ1B	8.70324	170796	79.91	1.14633	TiO2_A	1	15	0.0878243	2	3	3	2	2	3	1.1	0.259259	2	3	3	2	2	3	1.1	0.259259	1	1	1	1	1	1	1	0.5	1	1			Yes
Q7Z478	DHX29_HUMAN	ATP-dependent RNA helicase DHX29	8.30177	155139	52.54	1.24178	Ctrl_B	1	15	0.0966877	2	3	3	2	3	2	1.1	0.259259	2	3	3	2	3	2	1.1	0.259259	1	1	1	1	1	1	1	0.5	1	1			Yes
Q14669	TRIPC_HUMAN	E3 ubiquitin-protein ligase TRIP12	8.75722	220296	56.38	0.60241	Ctrl_C	1	15	0.0680903	3	3	2	2	2	3	1.1	0.259259	3	3	2	2	2	3	1.1	0.259259	1	1	1	1	1	1	1	0.5	1	1			Yes
Q15149	PLEC_HUMAN	Plectin	5.7428	531466	480.502	2.39112	TiO2_C	9	187	0.351857	27	33	37	23	30	35	1.0989	0.272171	27	33	37	20	29	35	1.14943	0.227316	12	10	13	8	11	11	1.15152	0.13972	17	13			Yes			x
P28715	ERCC5_HUMAN	DNA repair protein complementing XP-G cells	5.13007	133027	84.97	1.18044	TiO2_B	1	17	0.127794	3	3	3	3	3	2	1.09091	0.187272	3	3	3	3	3	2	1.09091	0.187272	1	1	1	1	1	1	1	0.5	1	1			Yes
P17535	JUND_HUMAN	Transcription factor jun-D	6.85961	35152.3	54.07	2.30548	Ctrl_B	1	17	0.48361	3	3	3	0	5	3	1.09091	0.414906	3	3	3	0	5	3	1.09091	0.414906	1	1	1	0	1	1	1.2	0.187272	1	1			Yes
P14618	KPYM_HUMAN	Pyruvate kinase PKM	7.95499	57900	63.39	2.07156	TiO2_C	1	42	0.725388	10	6	6	9	6	5	1.08696	0.364591	10	6	6	9	6	5	1.08696	0.364591	1	1	1	1	1	1	1	0.5	1	1			Yes
Q15007	FL2D_HUMAN	Pre-mRNA-splicing regulator WTAP	5.11913	44216.7	67.94	4.54545	TiO2_A	1	19	0.429702	3	3	4	3	3	3	1.08333	0.187272	3	3	4	3	3	3	1.08333	0.187272	1	1	1	1	1	1	1	0.5	1	1			Yes
P26006	ITA3_HUMAN	Integrin alpha-3	6.32155	116538	52.9772	1.23692	TiO2_B	1	19	0.163037	2	4	4	4	3	2	1.08333	0.362329	2	4	4	4	3	2	1.08333	0.362329	1	1	1	1	1	1	1	0.5	1	1			Yes
P80723	BASP1_HUMAN	Brain acid soluble protein 1	4.64241	22680	94.54	15.4185	Ctrl_A	2	47	2.07231	7	9	9	8	9	6	1.07692	0.289508	7	9	9	7	9	6	1.12	0.208433	1	2	1	4	1	1	-1.28571	0.280719	2	4			Yes
P48634	PRC2A_HUMAN	Protein PRRC2A	9.47741	228724	67.0872	1.2981	Ctrl_A	2	20	0.0874418	4	4	3	4	4	2	1.07692	0.338934	4	4	3	3	4	2	1.16667	0.18695	1	1	1	3	1	1	-1.33333	0.187031	1	3			Yes
Q9ULD2	MTUS1_HUMAN	Microtubule-associated tumor suppressor 1	7.333	141309	149.62	2.20472	TiO2_A	2	54	0.382142	10	8	10	8	8	10	1.06897	0.259259	10	8	10	8	8	10	1.06897	0.259259	2	1	2	1	1	3	1	0.5	2	3			Yes
Q9UJX2	CDC23_HUMAN	Cell division cycle protein 23 homolog	6.59206	68790	59.93	2.01005	Ctrl_B	1	60	0.87222	9	10	12	6	11	12	1.0625	0.38093	9	10	12	6	11	12	1.0625	0.38093	1	1	1	1	1	1	1	0.5	1	1			Yes
Q5VT52	RPRD2_HUMAN	Regulation of nuclear pre-mRNA domain-containing protein 2	6.97355	155924	231.117	3.49076	TiO2_A	3	27	0.173161	7	3	4	5	5	3	1.0625	0.410147	7	3	4	5	5	3	1.0625	0.410147	3	1	2	2	1	1	1.28571	0.18695	3	2			Yes
Q9H788	SH24A_HUMAN	SH2 domain-containing protein 4A	8.08851	52694.2	66.84	2.64317	TiO2_B	1	27	0.512391	5	5	4	4	5	4	1.0625	0.259259	5	5	4	4	5	4	1.0625	0.259259	1	1	1	1	1	1	1	0.5	1	1			Yes
Q6KC79	NIPBL_HUMAN	Nipped-B-like protein	8.08641	315854	73.95	0.42796	TiO2_B	1	29	0.0918146	6	5	4	5	6	3	1.05882	0.383822	6	5	4	5	6	3	1.05882	0.383822	1	1	1	1	1	1	1	0.5	1	1			Yes
O94804	STK10_HUMAN	Serine/threonine-protein kinase 10	6.51815	112065	107.84	3.09917	TiO2_A	2	29	0.258778	6	4	5	5	5	4	1.05882	0.321665	6	4	5	5	5	4	1.05882	0.321665	2	1	2	1	1	1	1.33333	0.0582571	2	1			Yes
P67809	YBOX1_HUMAN	Nuclease-sensitive element-binding protein 1	9.87489	35902.7	45.1128	8.95062	TiO2_C	1	39	1.08627	10	14	16	8	14	16	1.04878	0.41701	5	7	8	4	7	8	1.04545	0.41701	3	4	4	2	4	4	1.07692	0.338934	4	4			Yes
Q9NYF8	BCLF1_HUMAN	Bcl-2-associated transcription factor 1	9.9873	106059	132.407	2.71739	TiO2_A	2	94	0.886301	15	18	15	13	17	16	1.04082	0.345881	15	18	15	13	17	16	1.04082	0.345881	2	2	2	2	2	2	1	0.5	2	2			Yes
Q32MZ4	LRRF1_HUMAN	Leucine-rich repeat flightless-interacting protein 1	4.58613	89198.7	104.68	5.94059	TiO2_B	2	46	0.515702	7	8	8	4	9	9	1.04	0.42704	7	8	8	4	9	9	1.04	0.42704	1	1	1	1	1	1	1	0.5	1	1			Yes
Q5TCZ1	SPD2A_HUMAN	SH3 and PX domain-containing protein 2A	9.00729	125213	119.99	2.29479	TiO2_C	2	45	0.359389	7	7	9	6	7	9	1.04	0.389025	7	7	9	6	7	9	1.04	0.389025	2	1	2	2	2	2	-1.125	0.187272	2	2			Yes
Q14157	UBP2L_HUMAN	Ubiquitin-associated protein 2-like	6.60995	114465	150.59	4.23183	TiO2_B	2	102	0.8911	17	17	18	15	22	13	1.03774	0.410147	17	17	18	15	22	13	1.03774	0.410147	4	4	6	6	6	4	-1.11765	0.259259	6	8			Yes
Q9Y2W1	TR150_HUMAN	Thyroid hormone receptor-associated protein 3	10.1572	108601	171.46	3.24607	TiO2_B	3	226	2.08101	45	37	33	40	39	32	1.03509	0.386836	45	37	33	40	39	32	1.03509	0.386836	4	4	4	4	4	4	1	0.5	4	4			Yes
Q13442	HAP28_HUMAN	28 kDa heat- and acid-stable phosphoprotein	8.84034	20617.6	100.604	10.4972	Ctrl_A	2	118	5.72326	26	46	48	36	34	46	1.03361	0.437428	13	23	24	18	17	23	1.03279	0.437428	3	3	3	3	3	3	1	0.5	3	3			Yes
Q09666	AHNK_HUMAN	Neuroblast differentiation-associated protein AHNAK	5.80072	628699	708.787	1.93548	TiO2_A	13	493	0.784159	131	139	123	113	158	110	1.03125	0.408547	86	89	78	70	97	73	1.0535	0.330293	16	16	12	13	14	10	1.175	0.131746	20	16			Yes			x
P21333	FLNA_HUMAN	Filamin-A	5.70482	280564	236.56	2.72006	TiO2_A	4	168	0.598794	31	20	17	24	24	18	1.02899	0.447055	31	20	17	24	24	18	1.02899	0.447055	3	2	2	2	2	3	1	0.5	3	3			Yes			x
P49840	GSK3A_HUMAN	Glycogen synthase kinase-3 alpha	8.95315	50949	142.947	8.90269	Ctrl_B	2	69	1.3543	10	13	12	8	13	13	1.02703	0.434137	10	13	12	8	13	13	1.02703	0.434137	1	2	1	1	3	2	-1.28571	0.18695	2	3			Yes
Q9Y2V2	CHSP1_HUMAN	Calcium-regulated heat stable protein 1	8.40549	15882	95.9	12.2449	TiO2_C	2	160	10.0743	26	27	28	19	28	32	1.02439	0.436079	26	27	28	19	28	32	1.02439	0.436079	2	2	2	2	2	2	1	0.5	2	2			Yes			x
Q13247	SRSF6_HUMAN	Serine/arginine-rich splicing factor 6	11.4235	39563.4	49.02	3.19767	TiO2_A	1	103	2.60342	18	17	17	17	16	18	1.01852	0.321665	18	17	17	17	16	18	1.01852	0.321665	1	1	1	1	1	1	1	0.5	1	1			Yes
P12931	SRC_HUMAN	Proto-oncogene tyrosine-protein kinase Src	7.10379	59797	95.45	2.98507	Ctrl_A	1	4	0.066893	1	0	1	1	1	0	1	0.5	1	0	1	1	1	0	1	0.5	1	0	1	1	1	0	1	0.5	1	1			Yes
O95336	6PGL_HUMAN	6-phosphogluconolactonase	5.70268	27529.5	24.24	10.0775	Ctrl_A	1	1	0.0363246	0	0	0	0	0	0	1	0.5	0	0	0	0	0	0	1	0.5	0	0	0	0	0	0	1	0.5	0	0
P53396	ACLY_HUMAN	ATP-citrate synthase	6.94707	120762	25.08	0.726612	TiO2_C	1	2	0.0165615	0	0	1	0	0	1	1	0.5	0	0	1	0	0	1	1	0.5	0	0	1	0	0	1	1	0.5	1	1			Yes
Q04828	AK1C1_HUMAN	Aldo-keto reductase family 1 member C1	8.01761	36765	68.01	7.12074	Ctrl_A	1	39	1.06079	0	0	0	0	0	0	1	0.5	0	0	0	0	0	0	1	0.5	0	0	0	0	0	0	1	0.5	0	0
P31749	AKT1_HUMAN	RAC-alpha serine/threonine-protein kinase	5.75109	55650.8	32.41	4.375	TiO2_A	1	2	0.0359384	2	0	0	2	0	0	1	0.5	1	0	0	1	0	0	1	0.5	2	0	0	2	0	0	1	0.5	2	2			Yes
P30838	AL3A1_HUMAN	Aldehyde dehydrogenase, dimeric NADP-preferring	6.11289	50362.8	54.65	7.06402	TiO2_B	1	41	0.814092	0	0	0	0	0	0	1	0.5	0	0	0	0	0	0	1	0.5	0	0	0	0	0	0	1	0.5	0	0
P84077	ARF1_HUMAN	ADP-ribosylation factor 1	6.31271	20683.7	70.87	11.6022	TiO2_C	1	82	3.96448	0	0	0	0	0	0	1	0.5	0	0	0	0	0	0	1	0.5	0	0	0	0	0	0	1	0.5	0	0
Q92974	ARHG2_HUMAN	Rho guanine nucleotide exchange factor 2	6.89018	111473	28.65	2.63692	Ctrl_B	1	2	0.0179415	0	3	0	0	3	0	1	0.5	0	1	0	0	1	0	1	0.5	0	3	0	0	3	0	1	0.5	3	3			Yes
Q9UH62	ARMX3_HUMAN	Armadillo repeat-containing X-linked protein 3	8.59631	42473.9	65.7372	3.95778	TiO2_A	1	2	0.0470878	1	0	0	1	0	0	1	0.5	1	0	0	1	0	0	1	0.5	1	0	0	1	0	0	1	0.5	1	1			Yes
Q9ULH1	ASAP1_HUMAN	Arf-GAP with SH3 domain, ANK repeat and PH domain-containing protein 1	6.9532	125420	41.18	1.41718	TiO2_A	1	18	0.143517	10	4	4	8	8	2	1	0.5	5	2	2	4	4	1	1	0.5	3	2	3	3	3	2	1	0.5	3	3			Yes
Q01814	AT2B2_HUMAN	#N/A	5.66015	136789	61.81	1.44811	TiO2_A	0	0	0	0	0	0	0	0	0	1	0.5	0	0	0	0	0	0	1	0.5	0	0	0	0	0	0	1	0.5	0	0
Q9NRL2	BAZ1A_HUMAN	#N/A	6.2048	178592	41.25	0.514139	Ctrl_B	0	0	0	0	0	0	0	0	0	1	0.5	0	0	0	0	0	0	1	0.5	0	0	0	0	0	0	1	0.5	0	0
Q6UXY1	BI2L2_HUMAN	Brain-specific angiogenesis inhibitor 1-associated protein 2-like protein 2	9.52668	58949.5	37.7872	3.02457	TiO2_A	1	2	0.0339273	1	0	0	1	0	0	1	0.5	1	0	0	1	0	0	1	0.5	1	0	0	1	0	0	1	0.5	1	1			Yes
Q7L1Q6	BZW1_HUMAN	Basic leucine zipper and W2 domain-containing protein 1	5.74879	48012.7	79.04	6.20525	TiO2_C	1	19	0.395728	0	0	0	0	0	0	1	0.5	0	0	0	0	0	0	1	0.5	0	0	0	0	0	0	1	0.5	0	0
P27797	CALR_HUMAN	Calreticulin	4.29032	48111.8	43.71	6.95444	TiO2_C	1	3	0.0623547	0	0	0	0	0	0	1	0.5	0	0	0	0	0	0	1	0.5	0	0	0	0	0	0	1	0.5	0	0
P07199	CENPB_HUMAN	Major centromere autoantigen B	4.48737	65131.5	75.03	4.00668	TiO2_C	1	6	0.0921213	1	1	1	1	1	1	1	0.5	1	1	1	1	1	1	1	0.5	1	1	1	1	1	1	1	0.5	1	1			Yes
Q9NZN8	CNOT2_HUMAN	CCR4-NOT transcription complex subunit 2	7.22913	59699.9	100.95	2.59259	TiO2_A	1	46	0.77052	8	7	8	6	8	9	1	0.5	8	7	8	6	8	9	1	0.5	1	1	1	1	1	1	1	0.5	1	1			Yes
P31327	CPSM_HUMAN	Carbamoyl-phosphate synthase [ammonia], mitochondrial	6.29609	164835	125.16	3.66667	TiO2_C	2	5	0.0303334	0	0	0	0	0	0	1	0.5	0	0	0	0	0	0	1	0.5	0	0	0	0	0	0	1	0.5	0	0
Q6PD62	CTR9_HUMAN	RNA polymerase-associated protein CTR9 homolog	6.32155	133420	72.7	1.70503	TiO2_A	1	2	0.0149903	1	0	0	1	0	0	1	0.5	1	0	0	1	0	0	1	0.5	1	0	0	1	0	0	1	0.5	1	1			Yes
P17844	DDX5_HUMAN	Probable ATP-dependent RNA helicase DDX5	9.06413	69104.7	47.75	5.37459	Ctrl_B	1	1	0.0144708	0	0	0	0	0	0	1	0.5	0	0	0	0	0	0	1	0.5	0	0	0	0	0	0	1	0.5	0	0
P49448	DHE4_HUMAN	#N/A	8.6256	61395.4	29.8	1.07527	TiO2_C	0	0	0	0	0	0	0	0	0	1	0.5	0	0	0	0	0	0	1	0.5	0	0	0	0	0	0	1	0.5	0	0
Q12959	DLG1_HUMAN	Disks large homolog 1	5.509	100393	81.67	1.76991	TiO2_A	1	6	0.059765	1	1	1	1	1	1	1	0.5	1	1	1	1	1	1	1	0.5	1	1	1	1	1	1	1	0.5	1	1			Yes
O00429	DNM1L_HUMAN	Dynamin-1-like protein	6.36934	81826.1	25.96	3.80435	TiO2_B	1	1	0.012221	0	0	0	0	0	0	1	0.5	0	0	0	0	0	0	1	0.5	0	0	0	0	0	0	1	0.5	0	0
Q96N67	DOCK7_HUMAN	Dedicator of cytokinesis protein 7	6.34169	242407	78.6	0.654206	Ctrl_B	1	16	0.0660046	3	2	3	2	3	3	1	0.5	3	2	3	2	3	3	1	0.5	1	1	1	1	1	1	1	0.5	1	1			Yes
Q14204	DYHC1_HUMAN	Cytoplasmic dynein 1 heavy chain 1	6.01388	532072	185.49	1.67886	TiO2_C	3	35	0.0657806	0	0	0	0	0	0	1	0.5	0	0	0	0	0	0	1	0.5	0	0	0	0	0	0	1	0.5	0	0
Q8N1N2	DYNAP_HUMAN	Dynactin-associated protein	5.26609	22514.8	23.01	5.71429	TiO2_C	1	3	0.133246	0	0	0	0	0	0	1	0.5	0	0	0	0	0	0	1	0.5	0	0	0	0	0	0	1	0.5	0	0
P13639	EF2_HUMAN	Elongation factor 2	6.40635	95276.9	132.4	5.94406	Ctrl_A	2	125	1.31197	0	0	0	0	0	0	1	0.5	0	0	0	0	0	0	1	0.5	0	0	0	0	0	0	1	0.5	0	0
P06733	ENOA_HUMAN	Alpha-enolase	7.01178	47139.3	71.89	4.83871	TiO2_B	1	15	0.318206	0	0	0	0	0	0	1	0.5	0	0	0	0	0	0	1	0.5	0	0	0	0	0	0	1	0.5	0	0
P14625	ENPL_HUMAN	Endoplasmin	4.75916	92411.3	75.18	4.98132	TiO2_C	1	1	0.0108212	0	0	0	0	0	0	1	0.5	0	0	0	0	0	0	1	0.5	0	0	0	0	0	0	1	0.5	0	0
P41212	ETV6_HUMAN	Transcription factor ETV6	6.95407	52966.6	50.9928	5.53097	Ctrl_A	1	6	0.113279	6	0	0	6	0	0	1	0.5	3	0	0	3	0	0	1	0.5	3	0	0	2	0	0	1.2	0.397628	3	2			Yes
P15311	EZRI_HUMAN	Ezrin	5.94282	69369.7	94.58	4.43686	Ctrl_A	1	31	0.446881	0	0	0	0	0	0	1	0.5	0	0	0	0	0	0	1	0.5	0	0	0	0	0	0	1	0.5	0	0
Q6UWZ7	F175A_HUMAN	BRCA1-A complex subunit Abraxas	6.58097	46633.4	48.5272	2.68949	Ctrl_C	1	16	0.343102	2	3	3	4	2	2	1	0.5	2	3	3	4	2	2	1	0.5	1	1	1	1	1	1	1	0.5	1	1			Yes
Q9UK61	F208A_HUMAN	Protein FAM208A	5.5481	188914	41.24	0.898204	TiO2_C	1	4	0.0211737	1	0	1	1	1	0	1	0.5	1	0	1	1	1	0	1	0.5	1	0	1	1	1	0	1	0.5	2	1			Yes
Q92945	FUBP2_HUMAN	Far upstream element-binding protein 2	6.84632	73070	57.98	1.82841	Ctrl_A	1	12	0.164226	2	2	2	2	2	2	1	0.5	2	2	2	2	2	2	1	0.5	1	1	1	1	1	1	1	0.5	1	1			Yes
P11413	G6PD_HUMAN	Glucose-6-phosphate 1-dehydrogenase	6.38703	59219	23.97	2.91262	Ctrl_A	1	1	0.0168865	0	0	0	0	0	0	1	0.5	0	0	0	0	0	0	1	0.5	0	0	0	0	0	0	1	0.5	0	0
Q9Y2X7	GIT1_HUMAN	ARF GTPase-activating protein GIT1	6.33428	84288.8	54.93	1.83968	TiO2_A	1	2	0.0237279	1	0	0	0	1	0	1	0.5	1	0	0	0	1	0	1	0.5	1	0	0	0	1	0	1	0.5	1	1			Yes
Q5JWF2	GNAS1_HUMAN	Guanine nucleotide-binding protein G(s) subunit alpha isoforms XLas	4.9143	110956	55.32	2.60366	TiO2_C	1	1	0.00901262	0	0	0	0	0	0	1	0.5	0	0	0	0	0	0	1	0.5	0	0	0	0	0	0	1	0.5	0	0
Q13439	GOGA4_HUMAN	Golgin subfamily A member 4	5.32814	260980	110.074	1.07623	TiO2_A	2	26	0.0996246	5	4	4	5	5	3	1	0.5	5	4	4	5	5	3	1	0.5	2	1	1	2	1	1	1	0.5	2	2			Yes
P00390	GSHR_HUMAN	Glutathione reductase, mitochondrial	8.74368	56220.9	70.7	6.51341	TiO2_C	1	45	0.800414	0	0	0	0	0	0	1	0.5	0	0	0	0	0	0	1	0.5	0	0	0	0	0	0	1	0.5	0	0
P68871	HBB_HUMAN	Hemoglobin subunit beta	6.74449	15988.3	27.04	12.9252	Ctrl_A	1	1	0.0625458	0	0	0	0	0	0	1	0.5	0	0	0	0	0	0	1	0.5	0	0	0	0	0	0	1	0.5	0	0
P07900	HS90A_HUMAN	Heat shock protein HSP 90-alpha	4.94272	84606.7	161.28	5.32787	TiO2_C	2	16	0.18911	0	0	0	0	0	0	1	0.5	0	0	0	0	0	0	1	0.5	0	0	0	0	0	0	1	0.5	0	0
P08238	HS90B_HUMAN	Heat shock protein HSP 90-beta	4.96716	83212.1	106.57	5.38674	Ctrl_A	2	13	0.156227	0	0	0	0	0	0	1	0.5	0	0	0	0	0	0	1	0.5	0	0	0	0	0	0	1	0.5	0	0
P08107	HSP71_HUMAN	Heat shock 70 kDa protein 1A/1B	5.48093	70009	63.02	4.21217	Ctrl_B	1	23	0.328529	0	0	0	0	0	0	1	0.5	0	0	0	0	0	0	1	0.5	0	0	0	0	0	0	1	0.5	0	0
P34932	HSP74_HUMAN	Heat shock 70 kDa protein 4	5.10681	94271.2	27.11	3.45238	Ctrl_A	1	1	0.0106077	0	0	0	0	0	0	1	0.5	0	0	0	0	0	0	1	0.5	0	0	0	0	0	0	1	0.5	0	0
Q12905	ILF2_HUMAN	Interleukin enhancer-binding factor 2	5.19319	43035.2	93.27	7.17949	TiO2_C	1	3	0.0697104	0	0	0	0	0	0	1	0.5	0	0	0	0	0	0	1	0.5	0	0	0	0	0	0	1	0.5	0	0
O00505	IMA4_HUMAN	Importin subunit alpha-4	4.80205	57774.8	77.18	3.45489	TiO2_B	1	8	0.138469	2	2	0	2	1	1	1	0.5	2	2	0	2	1	1	1	0.5	1	1	0	1	1	1	-1.2	0.187272	1	1			Yes
Q96P70	IPO9_HUMAN	Importin-9	4.71377	115889	48.91	2.68972	TiO2_C	1	2	0.0172579	0	0	0	0	0	0	1	0.5	0	0	0	0	0	0	1	0.5	0	0	0	0	0	0	1	0.5	0	0
Q8N9T8	KRI1_HUMAN	Protein KRI1 homolog	5.10282	83200.8	55.84	3.10296	Ctrl_A	1	2	0.0240382	1	0	0	1	0	0	1	0.5	1	0	0	1	0	0	1	0.5	1	0	0	1	0	0	1	0.5	1	1			Yes
Q15418	KS6A1_HUMAN	Ribosomal protein S6 kinase alpha-1	7.68274	82670.8	105.447	3.40136	TiO2_C	1	28	0.338693	4	3	7	4	5	5	1	0.5	4	3	7	4	5	5	1	0.5	1	1	1	1	1	1	1	0.5	1	1			Yes
P00338	LDHA_HUMAN	L-lactate dehydrogenase A chain	8.44331	36665.4	23.15	6.3253	TiO2_C	1	1	0.0272737	0	0	0	0	0	0	1	0.5	0	0	0	0	0	0	1	0.5	0	0	0	0	0	0	1	0.5	0	0
P20700	LMNB1_HUMAN	Lamin-B1	5.10543	66367.6	27.71	2.04778	Ctrl_C	1	4	0.0602704	0	1	1	1	0	1	1	0.5	0	1	1	1	0	1	1	0.5	0	1	1	1	0	1	1	0.5	1	1			Yes
Q9Y2Q5	LTOR2_HUMAN	Ragulator complex protein LAMTOR2	5.30284	13498.9	66.54	30.4	Ctrl_A	1	1	0.0740804	0	0	0	0	0	0	1	0.5	0	0	0	0	0	0	1	0.5	0	0	0	0	0	0	1	0.5	0	0
P27816	MAP4_HUMAN	Microtubule-associated protein 4	5.31664	120930	156.83	3.38542	TiO2_A	4	25	0.206732	9	1	4	6	5	3	1	0.5	7	1	4	5	5	3	-1.06667	0.433097	3	1	2	3	2	1	1	0.5	3	3			Yes			x
Q9BQG0	MBB1A_HUMAN	Myb-binding protein 1A	9.34348	148762	71.35	0.903614	Ctrl_A	1	16	0.107555	3	2	3	2	3	3	1	0.5	3	2	3	2	3	3	1	0.5	1	1	1	1	1	1	1	0.5	1	1			Yes
P33992	MCM5_HUMAN	DNA replication licensing factor MCM5	8.64129	82233.1	75.97	4.35967	Ctrl_B	1	4	0.0486422	0	0	0	0	0	0	1	0.5	0	0	0	0	0	0	1	0.5	0	0	0	0	0	0	1	0.5	0	0
Q9BTE3	MCMBP_HUMAN	Mini-chromosome maintenance complex-binding protein	5.55735	72933.8	42.7172	1.7134	TiO2_C	1	18	0.246799	4	2	3	3	3	3	1	0.5	4	2	3	3	3	3	1	0.5	1	1	1	1	1	1	1	0.5	1	1			Yes
Q14814	MEF2D_HUMAN	Myocyte-specific enhancer factor 2D	7.7333	55903.4	44.46	2.11132	Ctrl_B	1	4	0.071552	0	1	1	1	1	0	1	0.5	0	1	1	1	1	0	1	0.5	0	1	1	1	1	0	1	0.5	1	1			Yes
Q8N3F8	MILK1_HUMAN	MICAL-like protein 1	6.87499	93383.1	56.5	1.62225	Ctrl_B	1	6	0.0642514	1	1	1	1	2	0	1	0.5	1	1	1	1	2	0	1	0.5	1	1	1	1	1	0	1.2	0.187272	1	1			Yes
Q9NV56	MRGBP_HUMAN	MRG/MORF4L-binding protein	5.56798	22403	33.95	7.35294	TiO2_A	1	2	0.0892738	1	0	0	1	0	0	1	0.5	1	0	0	1	0	0	1	0.5	1	0	0	1	0	0	1	0.5	1	1			Yes
Q9C0I1	MTMRC_HUMAN	Myotubularin-related protein 12	6.17295	86092.8	42.04	1.33869	Ctrl_B	1	12	0.139385	2	2	2	2	2	2	1	0.5	2	2	2	2	2	2	1	0.5	1	1	1	1	1	1	1	0.5	1	1			Yes
Q14764	MVP_HUMAN	Major vault protein	5.33504	99265.9	59	2.91153	TiO2_C	1	7	0.0705177	0	0	0	0	0	0	1	0.5	0	0	0	0	0	0	1	0.5	0	0	0	0	0	0	1	0.5	0	0
Q9BWU0	NADAP_HUMAN	Kanadaptin	5.10655	88759	68.28	2.13568	Ctrl_A	2	2	0.0225329	1	0	0	1	0	0	1	0.5	1	0	0	1	0	0	1	0.5	1	0	0	1	0	0	1	0.5	1	1			Yes
Q9H6R4	NOL6_HUMAN	Nucleolar protein 6	7.41714	127513	27.98	1.39616	Ctrl_A	1	2	0.0156847	0	1	0	1	0	0	1	0.5	0	1	0	1	0	0	1	0.5	0	1	0	1	0	0	1	0.5	1	1			Yes
P08559	ODPA_HUMAN	Pyruvate dehydrogenase E1 component subunit alpha, somatic form, mitochondrial	8.34716	43267.6	46.2472	2.30769	Ctrl_A	1	16	0.369792	4	3	1	4	3	1	1	0.5	4	3	1	4	3	1	1	0.5	1	1	1	1	1	1	1	0.5	1	1			Yes
Q86YP4	P66A_HUMAN	Transcriptional repressor p66-alpha	9.946	68020.5	31.87	3.15956	TiO2_A	1	4	0.0588058	4	0	0	4	0	0	1	0.5	2	0	0	2	0	0	1	0.5	2	0	0	2	0	0	1	0.5	2	2			Yes
Q9Y5K3	PCY1B_HUMAN	#N/A	5.99277	41913.8	37.86	2.16802	TiO2_A	0	0	0	0	0	0	0	0	0	1	0.5	0	0	0	0	0	0	1	0.5	0	0	0	0	0	0	1	0.5	0	0
P07237	PDIA1_HUMAN	Protein disulfide-isomerase	4.75661	57080.7	149.44	12.5984	TiO2_A	2	83	1.45408	0	0	0	0	0	0	1	0.5	0	0	0	0	0	0	1	0.5	0	0	0	0	0	0	1	0.5	0	0
Q15084	PDIA6_HUMAN	Protein disulfide-isomerase A6	4.95029	48091.3	85.87	5.68182	TiO2_C	1	22	0.457464	0	0	0	0	0	0	1	0.5	0	0	0	0	0	0	1	0.5	0	0	0	0	0	0	1	0.5	0	0
Q29RF7	PDS5A_HUMAN	Sister chromatid cohesion protein PDS5 homolog A	8.15159	150734	64.42	1.2715	TiO2_B	1	12	0.0796103	2	2	2	2	2	2	1	0.5	2	2	2	2	2	2	1	0.5	1	1	1	1	1	1	1	0.5	1	1			Yes
Q6Y7W6	PERQ2_HUMAN	PERQ amino acid-rich with GYF domain-containing protein 2	5.44745	149978	63.72	1.46266	Ctrl_B	1	30	0.200029	5	7	3	4	7	4	1	0.5	5	7	3	4	7	4	1	0.5	1	1	1	1	1	1	1	0.5	1	1			Yes
Q9H307	PININ_HUMAN	Pinin	6.71075	81565	61.74	1.67364	TiO2_A	1	42	0.514927	6	7	8	6	7	8	1	0.5	6	7	8	6	7	8	1	0.5	1	1	1	1	1	1	1	0.5	1	1			Yes
P13797	PLST_HUMAN	Plastin-3	5.40891	70766.2	29.82	4.12698	TiO2_C	1	3	0.0423931	0	0	0	0	0	0	1	0.5	0	0	0	0	0	0	1	0.5	0	0	0	0	0	0	1	0.5	0	0
Q86WR7	PRSR2_HUMAN	Proline and serine-rich protein 2	6.7425	45774	59.49	3.21839	TiO2_B	1	6	0.131079	0	1	2	1	1	1	1	0.5	0	1	2	1	1	1	1	0.5	0	1	1	1	1	1	-1.2	0.187272	1	1			Yes
P25789	PSA4_HUMAN	Proteasome subunit alpha type-4	7.58097	29465.2	44.03	8.42912	TiO2_C	1	3	0.101815	0	0	0	0	0	0	1	0.5	0	0	0	0	0	0	1	0.5	0	0	0	0	0	0	1	0.5	0	0
O00487	PSDE_HUMAN	26S proteasome non-ATPase regulatory subunit 14	6.06004	34554.5	85.82	19.3548	Ctrl_A	2	7	0.202578	0	0	0	0	0	0	1	0.5	0	0	0	0	0	0	1	0.5	0	0	0	0	0	0	1	0.5	0	0
Q99460	PSMD1_HUMAN	26S proteasome non-ATPase regulatory subunit 1	5.24605	105769	38.04	1.78384	Ctrl_A	1	20	0.189092	8	8	4	8	6	6	1	0.5	4	4	2	4	3	3	1	0.5	2	2	2	2	2	2	1	0.5	2	2			Yes
Q16401	PSMD5_HUMAN	26S proteasome non-ATPase regulatory subunit 5	5.35355	56160.3	42.78	5.95238	Ctrl_A	1	1	0.0178062	0	0	0	0	0	0	1	0.5	0	0	0	0	0	0	1	0.5	0	0	0	0	0	0	1	0.5	0	0
P26599	PTBP1_HUMAN	Polypyrimidine tract-binding protein 1	9.21947	57185.6	120.3	7.34463	Ctrl_A	1	134	2.34325	0	0	0	0	0	0	1	0.5	0	0	0	0	0	0	1	0.5	0	0	0	0	0	0	1	0.5	0	0
Q9UHX1	PUF60_HUMAN	Poly(U)-binding-splicing factor PUF60	5.19273	59837.6	37.87	5.54562	TiO2_C	1	8	0.133695	0	0	0	0	0	0	1	0.5	0	0	0	0	0	0	1	0.5	0	0	0	0	0	0	1	0.5	0	0
O60216	RAD21_HUMAN	Double-strand-break repair protein rad21 homolog	4.54498	71644.6	49.6	5.22979	TiO2_C	1	1	0.0139578	0	0	0	0	0	0	1	0.5	0	0	0	0	0	0	1	0.5	0	0	0	0	0	0	1	0.5	0	0
P35241	RADI_HUMAN	Radixin	6.02988	68521.4	46.69	4.45969	Ctrl_A	1	2	0.029188	0	0	0	0	0	0	1	0.5	0	0	0	0	0	0	1	0.5	0	0	0	0	0	0	1	0.5	0	0
P01112	RASH_HUMAN	GTPase HRas	5.15726	21284.5	56.54	13.7566	TiO2_C	1	1	0.0469824	0	0	0	0	0	0	1	0.5	0	0	0	0	0	0	1	0.5	0	0	0	0	0	0	1	0.5	0	0
Q96T37	RBM15_HUMAN	Putative RNA-binding protein 15	10.0889	107124	76.8472	1.22825	Ctrl_B	1	42	0.392069	7	7	7	7	7	7	1	0.5	7	7	7	7	7	7	1	0.5	1	1	1	1	1	1	1	0.5	1	1			Yes
P38159	RBMX_HUMAN	RNA-binding motif protein, X chromosome	10.059	42306.3	73.1272	3.83632	Ctrl_B	2	300	7.09114	48	41	61	37	54	59	1	0.5	48	41	61	37	54	59	1	0.5	2	2	2	2	2	2	1	0.5	2	2			Yes
Q92804	RBP56_HUMAN	TATA-binding protein-associated factor 2N	8.03755	61793.1	63.91	5.74324	TiO2_C	1	5	0.0809152	0	0	0	0	0	0	1	0.5	0	0	0	0	0	0	1	0.5	0	0	0	0	0	0	1	0.5	0	0
Q92785	REQU_HUMAN	Zinc finger protein ubi-d4	5.93572	44127.2	47.84	3.83632	Ctrl_A	1	2	0.0453235	1	0	0	1	0	0	1	0.5	1	0	0	1	0	0	1	0.5	1	0	0	1	0	0	1	0.5	1	1			Yes
O15258	RER1_HUMAN	Protein RER1	9.55996	22942.9	41.49	9.18367	Ctrl_A	1	4	0.174346	2	0	0	2	0	0	1	0.5	2	0	0	2	0	0	1	0.5	1	0	0	1	0	0	1	0.5	1	1			Yes
Q9P2R6	RERE_HUMAN	Arginine-glutamic acid dipeptide repeats protein	7.44454	172317	32.55	1.341	Ctrl_B	1	2	0.0116065	2	0	0	0	2	0	1	0.5	1	0	0	0	1	0	1	0.5	2	0	0	0	2	0	1	0.5	2	2			Yes
Q8IWW6	RHG12_HUMAN	Rho GTPase-activating protein 12	7.28904	96195.5	96.7872	4.72813	TiO2_A	2	63	0.654916	10	21	30	19	24	18	1	0.5	6	11	15	10	12	9	1.02941	0.454663	4	4	3	4	3	3	1.07692	0.259259	4	4			Yes
Q5UIP0	RIF1_HUMAN	Telomere-associated protein RIF1	5.38529	274294	81.13	0.52589	Ctrl_B	1	24	0.0874973	4	4	4	3	4	5	1	0.5	4	4	4	3	4	5	1	0.5	1	1	1	1	1	1	1	0.5	1	1			Yes
P30050	RL12_HUMAN	60S ribosomal protein L12	9.48124	17807.5	43.08	5.45455	TiO2_C	1	2	0.112312	0	0	1	1	0	0	1	0.5	0	0	1	1	0	0	1	0.5	0	0	1	1	0	0	1	0.5	1	1			Yes
P39023	RL3_HUMAN	60S ribosomal protein L3	10.1935	46079.7	31.94	5.95533	TiO2_C	1	1	0.0217015	0	0	0	0	0	0	1	0.5	0	0	0	0	0	0	1	0.5	0	0	0	0	0	0	1	0.5	0	0
P32969	RL9_HUMAN	60S ribosomal protein L9	9.96292	21849.8	77.33	14.0625	TiO2_A	1	2	0.0915341	0	0	0	0	0	0	1	0.5	0	0	0	0	0	0	1	0.5	0	0	0	0	0	0	1	0.5	0	0
P05388	RLA0_HUMAN	60S acidic ribosomal protein P0	5.71561	34251.8	59.72	9.77918	Ctrl_A	1	11	0.321151	0	0	0	0	0	0	1	0.5	0	0	0	0	0	0	1	0.5	0	0	0	0	0	0	1	0.5	0	0
P52815	RM12_HUMAN	39S ribosomal protein L12, mitochondrial	9.04506	21334.6	37.47	17.1717	Ctrl_A	1	2	0.0937442	0	0	0	0	0	0	1	0.5	0	0	0	0	0	0	1	0.5	0	0	0	0	0	0	1	0.5	0	0
Q8NCN4	RN169_HUMAN	E3 ubiquitin-protein ligase RNF169	9.27805	77146.6	30.78	1.12994	Ctrl_B	1	2	0.0259247	0	0	1	0	1	0	1	0.5	0	0	1	0	1	0	1	0.5	0	0	1	0	1	0	1	0.5	1	1			Yes
Q15287	RNPS1_HUMAN	RNA-binding protein with serine-rich domain 1	11.8464	34187.7	24.82	2.62295	Ctrl_B	1	6	0.175502	4	2	0	0	6	0	1	0.5	2	1	0	0	3	0	1	0.5	2	2	0	0	2	0	1.4	0.259259	2	2			Yes
P22626	ROA2_HUMAN	Heterogeneous nuclear ribonucleoproteins A2/B1	8.97161	37406.7	140.454	15.0142	Ctrl_A	2	34	0.908928	6	4	7	7	7	3	1	0.5	6	4	7	7	7	3	1	0.5	2	1	2	2	2	1	1	0.5	3	2			Yes
P51991	ROA3_HUMAN	Heterogeneous nuclear ribonucleoprotein A3	9.0951	39570.6	129.987	5.82011	Ctrl_A	1	52	1.31411	8	8	10	7	9	10	1	0.5	8	8	10	7	9	10	1	0.5	2	2	2	1	2	1	1.28571	0.0582571	3	2			Yes
P04844	RPN2_HUMAN	Dolichyl-diphosphooligosaccharide--protein glycosyltransferase subunit 2	5.44249	69241	64.87	5.22979	TiO2_C	1	1	0.0144423	0	0	0	0	0	0	1	0.5	0	0	0	0	0	0	1	0.5	0	0	0	0	0	0	1	0.5	0	0
P0CW22	RS17L_HUMAN	40S ribosomal protein S17-like	9.84877	15540.4	57.82	16.2963	TiO2_C	1	2	0.128697	0	0	0	0	0	0	1	0.5	0	0	0	0	0	0	1	0.5	0	0	0	0	0	0	1	0.5	0	0
Q9NQC3	RTN4_HUMAN	Reticulon-4	4.42562	129851	109.53	2.34899	TiO2_C	1	1	0.00770112	0	0	0	0	0	0	1	0.5	0	0	0	0	0	0	1	0.5	0	0	0	0	0	0	1	0.5	0	0
Q8TB61	S35B2_HUMAN	Adenosine 3'-phospho 5'-phosphosulfate transporter 1	9.32094	47483.6	29.53	2.5463	Ctrl_B	1	2	0.0421198	1	0	0	0	1	0	1	0.5	1	0	0	0	1	0	1	0.5	1	0	0	0	1	0	1	0.5	1	1			Yes
P50454	SERPH_HUMAN	Serpin H1	8.745	46411.2	84.34	6.2201	TiO2_C	1	109	2.34857	0	0	0	0	0	0	1	0.5	0	0	0	0	0	0	1	0.5	0	0	0	0	0	0	1	0.5	0	0
O75533	SF3B1_HUMAN	Splicing factor 3B subunit 1	6.64834	145738	54.6	2.30061	TiO2_C	1	3	0.0205849	0	0	0	0	0	0	1	0.5	0	0	0	0	0	0	1	0.5	0	0	0	0	0	0	1	0.5	0	0
Q9H9B4	SFXN1_HUMAN	Sideroflexin-1	9.22172	35596.3	48.27	10.559	Ctrl_A	1	2	0.0561856	0	0	0	0	0	0	1	0.5	0	0	0	0	0	0	1	0.5	0	0	0	0	0	0	1	0.5	0	0
Q9UPX8	SHAN2_HUMAN	SH3 and multiple ankyrin repeat domains protein 2	6.48104	158724	58.95	1.02041	TiO2_B	2	4	0.0252011	0	1	1	1	0	1	1	0.5	0	1	1	1	0	1	1	0.5	0	1	1	1	0	1	1	0.5	2	1			Yes
O43166	SI1L1_HUMAN	Signal-induced proliferation-associated 1-like protein 1	8.40252	199904	48.96	0.720621	TiO2_C	1	6	0.0300144	0	1	2	1	1	1	1	0.5	0	1	2	1	1	1	1	0.5	0	1	1	1	1	1	-1.2	0.187272	1	1			Yes
P62314	SMD1_HUMAN	Small nuclear ribonucleoprotein Sm D1	11.5642	13273.4	62	16.8067	Ctrl_A	1	15	1.13008	0	0	0	0	0	0	1	0.5	0	0	0	0	0	0	1	0.5	0	0	0	0	0	0	1	0.5	0	0
Q13813	SPTN1_HUMAN	Spectrin alpha chain, non-erythrocytic 1	5.21758	284364	57.74	1.17314	TiO2_B	1	28	0.0984653	0	0	0	0	0	0	1	0.5	0	0	0	0	0	0	1	0.5	0	0	0	0	0	0	1	0.5	0	0
P07814	SYEP_HUMAN	Bifunctional glutamate/proline--tRNA ligase	7.02252	170483	92.1744	2.1164	Ctrl_A	2	37	0.21703	8	6	6	10	5	5	1	0.5	8	6	6	7	5	5	1.15	0.174321	2	1	1	4	1	1	-1.28571	0.280719	2	4			Yes
P12081	SYHC_HUMAN	Histidine--tRNA ligase, cytoplasmic	5.72251	57374.2	52.06	4.91159	TiO2_B	1	1	0.0174294	0	0	0	0	0	0	1	0.5	0	0	0	0	0	0	1	0.5	0	0	0	0	0	0	1	0.5	0	0
P41252	SYIC_HUMAN	Isoleucine--tRNA ligase, cytoplasmic	5.82009	144406	67.3	2.13946	Ctrl_B	1	6	0.0415495	0	0	0	0	0	0	1	0.5	0	0	0	0	0	0	1	0.5	0	0	0	0	0	0	1	0.5	0	0
Q9P2J5	SYLC_HUMAN	Leucine--tRNA ligase, cytoplasmic	6.9507	134379	75.17	2.21088	TiO2_B	1	8	0.0595329	0	0	0	0	0	0	1	0.5	0	0	0	0	0	0	1	0.5	0	0	0	0	0	0	1	0.5	0	0
O95359	TACC2_HUMAN	Transforming acidic coiled-coil-containing protein 2	4.7108	309237	120.15	1.22117	TiO2_A	2	18	0.0582077	4	3	2	4	4	1	1	0.5	4	3	2	4	4	1	1	0.5	2	1	1	1	2	1	1	0.5	2	2			Yes
Q13148	TADBP_HUMAN	TAR DNA-binding protein 43	5.84816	44711.3	45.25	8.69565	Ctrl_B	1	5	0.111829	0	0	0	0	0	0	1	0.5	0	0	0	0	0	0	1	0.5	0	0	0	0	0	0	1	0.5	0	0
Q4KMP7	TB10B_HUMAN	TBC1 domain family member 10B	9.27417	87144.7	53.91	1.60891	Ctrl_B	1	28	0.321305	4	5	5	4	5	5	1	0.5	4	5	5	4	5	5	1	0.5	1	1	1	1	1	1	1	0.5	1	1			Yes
P17987	TCPA_HUMAN	T-complex protein 1 subunit alpha	5.80322	60305.6	48.62	6.11511	Ctrl_A	1	1	0.0165822	0	0	0	0	0	0	1	0.5	0	0	0	0	0	0	1	0.5	0	0	0	0	0	0	1	0.5	0	0
P50991	TCPD_HUMAN	T-complex protein 1 subunit delta	7.9647	57887.7	55.37	5.38033	TiO2_C	1	22	0.380046	0	0	0	0	0	0	1	0.5	0	0	0	0	0	0	1	0.5	0	0	0	0	0	0	1	0.5	0	0
P48643	TCPE_HUMAN	T-complex protein 1 subunit epsilon	5.4519	59632.8	59.58	5.36044	TiO2_C	1	10	0.167693	0	0	0	0	0	0	1	0.5	0	0	0	0	0	0	1	0.5	0	0	0	0	0	0	1	0.5	0	0
P49368	TCPG_HUMAN	T-complex protein 1 subunit gamma	6.1018	60495.3	27.46	4.40367	TiO2_C	1	1	0.0165302	0	0	0	0	0	0	1	0.5	0	0	0	0	0	0	1	0.5	0	0	0	0	0	0	1	0.5	0	0
Q01664	TFAP4_HUMAN	Transcription factor AP-4	5.62886	38701.8	58.81	3.25444	Ctrl_A	1	8	0.206709	1	1	2	3	1	0	1	0.5	1	1	2	3	1	0	1	0.5	1	1	1	1	1	0	1.2	0.187272	1	1			Yes
P24752	THIL_HUMAN	Acetyl-CoA acetyltransferase, mitochondrial	8.97851	45170.6	45.69	6.32319	Ctrl_A	1	5	0.110691	0	0	0	0	0	0	1	0.5	0	0	0	0	0	0	1	0.5	0	0	0	0	0	0	1	0.5	0	0
Q9Y490	TLN1_HUMAN	Talin-1	5.7748	269599	147.42	3.73869	Ctrl_A	3	23	0.0853119	0	0	0	0	0	0	1	0.5	0	0	0	0	0	0	1	0.5	0	0	0	0	0	0	1	0.5	0	0
P62837	UB2D2_HUMAN	Ubiquitin-conjugating enzyme E2 D2	7.68586	16724.4	26.11	16.3265	Ctrl_A	1	1	0.0597928	0	0	0	0	0	0	1	0.5	0	0	0	0	0	0	1	0.5	0	0	0	0	0	0	1	0.5	0	0
Q8TBC4	UBA3_HUMAN	NEDD8-activating enzyme E1 catalytic subunit	5.30202	51819.3	50.05	5.18359	TiO2_C	1	1	0.0192978	0	0	0	0	0	0	1	0.5	0	0	0	0	0	0	1	0.5	0	0	0	0	0	0	1	0.5	0	0
O95155	UBE4B_HUMAN	Ubiquitin conjugation factor E4 B	6.13395	146092	56.95	0.998464	Ctrl_A	1	2	0.01369	1	0	0	1	0	0	1	0.5	1	0	0	1	0	0	1	0.5	1	0	0	1	0	0	1	0.5	1	1			Yes
O60701	UGDH_HUMAN	UDP-glucose 6-dehydrogenase	6.73064	54989.2	48.05	6.07287	TiO2_C	1	5	0.0909269	0	0	0	0	0	0	1	0.5	0	0	0	0	0	0	1	0.5	0	0	0	0	0	0	1	0.5	0	0
Q8IWA0	WDR75_HUMAN	WD repeat-containing protein 75	5.64747	94438.4	37.27	3.13253	TiO2_A	1	6	0.0635335	6	0	0	6	0	0	1	0.5	3	0	0	3	0	0	1	0.5	2	0	0	2	0	0	1	0.5	2	2			Yes
Q5T200	ZC3HD_HUMAN	Zinc finger CCCH domain-containing protein 13	9.45113	196519	165.18	1.79856	Ctrl_A	3	25	0.127214	4	3	6	5	5	3	1	0.5	4	3	6	4	5	3	1.06667	0.383822	3	1	2	4	2	2	-1.22222	0.245884	3	4			Yes
Q9UBW7	ZMYM2_HUMAN	Zinc finger MYM-type protein 2	5.95305	154810	34.5272	1.08932	TiO2_A	1	2	0.012919	1	0	0	0	1	0	1	0.5	1	0	0	0	1	0	1	0.5	1	0	0	0	1	0	1	0.5	1	1			Yes
Q8TDM6	DLG5_HUMAN	Disks large homolog 5	7.10303	213735	77	0.573215	Ctrl_A	1	55	0.257328	8	8	11	7	10	11	-1.03333	0.420798	8	8	11	7	10	11	-1.03333	0.420798	1	1	1	1	1	1	1	0.5	1	1			Yes
Q7Z417	NUFP2_HUMAN	Nuclear fragile X mental retardation-interacting protein 2	8.70232	76074.7	188.947	5.7554	Ctrl_A	3	51	0.670394	10	9	6	9	11	6	-1.03571	0.434137	10	9	6	9	11	6	-1.03571	0.434137	2	2	1	3	2	1	-1.125	0.321665	2	3			Yes
O95049	ZO3_HUMAN	Tight junction protein ZO-3	6.0971	102738	143.16	3.4298	TiO2_A	2	49	0.476942	7	9	8	6	8	11	-1.03704	0.420798	7	9	8	6	8	11	-1.03704	0.420798	2	1	1	2	1	1	1	0.5	2	2			Yes
Q9Y580	RBM7_HUMAN	RNA-binding protein 7	9.56012	30484.7	118.697	7.5188	Ctrl_A	2	49	1.60736	8	9	7	9	8	8	-1.03704	0.321665	8	9	7	9	8	8	-1.03704	0.321665	2	2	2	2	2	2	1	0.5	2	2			Yes
Q96F86	EDC3_HUMAN	Enhancer of mRNA-decapping protein 3	6.65473	56042.4	96.75	2.95276	Ctrl_B	1	45	0.802964	9	6	7	8	7	8	-1.04	0.370761	9	6	7	8	7	8	-1.04	0.370761	1	1	1	1	1	1	1	0.5	1	1			Yes
Q0JRZ9	FCHO2_HUMAN	FCH domain only protein 2	6.42256	88869	98.99	4.69136	Ctrl_A	2	56	0.630141	9	10	21	15	16	11	-1.04651	0.439888	6	8	14	10	10	8	1	0.5	3	4	5	3	5	5	-1.06667	0.362329	5	5			Yes
Q9Y618	NCOR2_HUMAN	Nuclear receptor corepressor 2	7.2117	274635	46.74	0.435644	TiO2_A	1	37	0.134724	4	7	7	4	8	7	-1.04762	0.420798	4	7	7	4	8	7	-1.04762	0.420798	1	1	1	1	1	1	1	0.5	1	1			Yes
Q92609	TBCD5_HUMAN	TBC1 domain family member 5	6.09577	88948.6	81.7	2.7673	Ctrl_A	2	37	0.415971	7	6	5	7	6	6	-1.04762	0.321665	7	6	5	7	6	6	-1.04762	0.321665	3	4	4	4	3	2	1.16667	0.18695	4	5			Yes
Q99569	PKP4_HUMAN	Plakophilin-4	9.06868	131787	231.857	4.69799	TiO2_C	5	85	0.64498	14	18	25	12	23	25	-1.05	0.427943	11	14	18	8	17	17	1.02222	0.465539	4	7	7	4	7	6	1.05	0.407451	8	8			Yes
Q9NYL2	MLTK_HUMAN	Mitogen-activated protein kinase kinase kinase MLT	7.89621	91097.6	73.8344	2.75	Ctrl_A	2	31	0.340294	5	4	6	6	5	5	-1.05556	0.321665	5	4	6	6	5	5	-1.05556	0.321665	1	1	1	2	1	1	-1.16667	0.187272	1	2			Yes
Q7Z460	CLAP1_HUMAN	CLIP-associating protein 1	9.14326	169346	90.35	1.04031	TiO2_C	1	27	0.159437	5	4	4	4	5	5	-1.0625	0.259259	5	4	4	4	5	5	-1.0625	0.259259	2	1	1	1	1	1	1.16667	0.187272	2	1			Yes
Q7Z6Z7	HUWE1_HUMAN	E3 ubiquitin-protein ligase HUWE1	5.10037	481589	166.81	1.5775	Ctrl_A	4	93	0.193111	13	16	16	14	14	20	-1.0625	0.338934	13	16	16	14	14	20	-1.0625	0.338934	3	3	3	4	3	2	1	0.5	3	4			Yes
Q9NZI8	IF2B1_HUMAN	Insulin-like growth factor 2 mRNA-binding protein 1	9.26026	63441.2	45.37	2.07972	TiO2_C	1	25	0.394066	4	4	4	0	6	7	-1.06667	0.44309	4	4	4	0	6	7	-1.06667	0.44309	1	1	1	0	1	1	1.2	0.187272	1	1			Yes
Q8IVT2	MISP_HUMAN	Mitotic interactor and substrate of PLK1	6.35841	75310.9	309.12	9.13108	Ctrl_A	6	143	1.89879	26	22	24	33	24	20	-1.06667	0.349641	26	22	24	27	24	20	1.01351	0.446655	6	5	5	6	7	5	-1.10526	0.18695	6	7			Yes			x
Q96A00	PP14A_HUMAN	Protein phosphatase 1 regulatory subunit 14A	9.40794	16682.8	63.24	10.8844	TiO2_B	1	58	3.47664	18	18	20	16	20	24	-1.0678	0.304327	9	9	10	8	10	12	-1.06452	0.304327	3	3	3	3	3	3	1	0.5	3	3			Yes
O75691	UTP20_HUMAN	Small subunit processome component 20 homolog	7.07169	318182	62.16	0.789946	TiO2_B	1	23	0.0722857	4	4	3	4	4	4	-1.07143	0.187272	4	4	3	4	4	4	-1.07143	0.187272	1	1	1	1	1	1	1	0.5	1	1			Yes
P49736	MCM2_HUMAN	DNA replication licensing factor MCM2	5.33862	101832	108.43	4.31416	Ctrl_A	2	80	0.785607	11	13	14	11	14	16	-1.07317	0.293957	11	13	14	11	14	16	-1.07317	0.293957	1	1	1	1	1	1	1	0.5	1	1			Yes
P09496	CLCA_HUMAN	Clathrin light chain A	4.43334	27060	22.69	3.62903	TiO2_A	1	19	0.702143	4	3	2	3	4	3	-1.08333	0.321665	4	3	2	3	4	3	-1.08333	0.321665	1	1	1	1	1	1	1	0.5	1	1			Yes
Q15648	MED1_HUMAN	Mediator of RNA polymerase II transcription subunit 1	8.87975	168373	65.36	0.885515	Ctrl_B	1	19	0.112845	3	3	3	4	3	3	-1.08333	0.187272	3	3	3	4	3	3	-1.08333	0.187272	1	1	1	2	2	1	-1.33333	0.0582571	1	2			Yes
O60292	SI1L3_HUMAN	Signal-induced proliferation-associated 1-like protein 3	8.57284	194490	179.1	2.24593	TiO2_A	3	19	0.0976916	8	0	1	5	4	1	-1.08333	0.455312	8	0	1	5	4	1	-1.08333	0.455312	3	0	1	2	1	1	1	0.5	3	2			Yes
Q7Z434	MAVS_HUMAN	Mitochondrial antiviral-signaling protein	5.35927	56493.1	85	2.59259	Ctrl_A	1	42	0.743454	6	8	6	7	8	7	-1.08696	0.210824	6	8	6	7	8	7	-1.08696	0.210824	1	1	1	1	1	1	1	0.5	1	1			Yes
Q8WWQ0	PHIP_HUMAN	PH-interacting protein	9.01649	206560	92.0972	1.86711	Ctrl_A	2	16	0.0774594	2	3	3	5	2	2	-1.09091	0.383822	2	3	3	4	2	2	1	0.5	1	1	1	3	1	1	-1.33333	0.187031	1	3			Yes
P25205	MCM3_HUMAN	DNA replication licensing factor MCM3	5.52985	90924	68.5028	2.9703	Ctrl_B	1	63	0.692886	16	20	24	26	28	12	-1.09524	0.368124	8	10	12	13	14	6	-1.09091	0.368124	2	2	2	2	2	3	-1.11111	0.187272	2	3			Yes
Q9BWH2	FUND2_HUMAN	FUN14 domain-containing protein 2	9.74127	20662.7	37.68	4.7619	TiO2_A	1	15	0.725946	4	3	0	5	0	3	-1.1	0.434137	4	3	0	5	0	3	-1.1	0.434137	1	1	0	1	0	1	1	0.5	1	1			Yes
Q9Y6Q9	NCOA3_HUMAN	Nuclear receptor coactivator 3	7.16457	155195	98.82	2.03652	Ctrl_A	2	15	0.0966527	3	2	2	5	2	1	-1.1	0.401241	3	2	2	5	2	1	-1.1	0.401241	1	1	1	2	1	1	-1.16667	0.187272	1	2			Yes
Q86TB9	PATL1_HUMAN	Protein PAT1 homolog 1	6.21763	86795.5	59.33	1.68831	Ctrl_A	2	14	0.161299	3	2	2	4	2	2	-1.1	0.338934	3	2	2	3	2	2	1	0.5	1	1	1	2	1	1	-1.16667	0.187272	1	2			Yes
O75475	PSIP1_HUMAN	PC4 and SFRS1-interacting protein	9.14632	60066.7	113.92	6.41509	TiO2_A	2	61	1.01554	14	13	9	18	10	12	-1.10256	0.332019	10	10	9	12	8	12	-1.09375	0.253579	3	4	1	4	3	1	1	0.5	4	4			Yes
Q96RK0	CIC_HUMAN	Protein capicua homolog	8.74286	163719	130.98	3.4204	Ctrl_A	3	22	0.134377	7	7	2	7	5	6	-1.10526	0.362329	4	4	1	5	4	4	-1.33333	0.137288	5	4	2	5	3	3	1	0.5	5	5			Yes			x
Q9Y2K5	R3HD2_HUMAN	R3H domain-containing protein 2	8.99185	106932	78.51	1.22951	Ctrl_A	1	13	0.121573	2	3	1	4	3	0	-1.11111	0.407451	2	3	1	4	3	0	-1.11111	0.407451	1	1	1	1	1	0	1.2	0.187272	1	1			Yes
O60504	VINEX_HUMAN	Vinexin	9.47582	75294.9	73.49	1.93741	Ctrl_C	1	51	0.677337	7	9	8	7	9	11	-1.11111	0.240909	7	9	8	7	9	11	-1.11111	0.240909	1	1	1	1	1	1	1	0.5	1	1			Yes
P35269	T2FA_HUMAN	General transcription factor IIF subunit 1	7.0377	58205.1	79.72	8.70406	TiO2_A	2	15	0.25771	8	4	2	10	4	2	-1.11765	0.41701	4	2	1	5	2	1	-1.1	0.41701	4	3	2	4	2	2	1.09091	0.362329	5	5			Yes
O95361	TRI16_HUMAN	Tripartite motif-containing protein 16	5.3377	63914.6	73.19	3.5461	TiO2_A	1	30	0.469377	5	6	3	4	4	8	-1.11765	0.349033	5	6	3	4	4	8	-1.11765	0.349033	1	2	2	1	1	3	1	0.5	3	3			Yes
Q13409	DC1I2_HUMAN	Cytoplasmic dynein 1 intermediate chain 2	5.07828	71412.1	135.13	8.15047	Ctrl_B	2	16	0.224052	2	1	2	3	3	0	-1.125	0.383822	2	1	2	3	3	0	-1.125	0.383822	1	1	2	3	2	0	-1.14286	0.370761	2	5			Yes
P37802	TAGL2_HUMAN	Transgelin-2	8.40855	22377.2	61.15	5.52764	TiO2_A	1	28	1.25128	4	4	5	6	5	4	-1.125	0.18695	4	4	5	6	5	4	-1.125	0.18695	1	1	1	1	1	1	1	0.5	1	1			Yes
Q13573	SNW1_HUMAN	SNW domain-containing protein 1	9.5249	61456.5	70.04	2.79851	TiO2_B	1	149	2.42448	40	50	50	52	52	54	-1.12587	0.0761587	20	25	25	26	26	27	-1.12329	0.0761587	3	3	3	3	3	3	1	0.5	3	3			Yes
P10809	CH60_HUMAN	60 kDa heat shock protein, mitochondrial	5.70258	61016.4	86.05	2.09424	TiO2_A	1	9	0.147501	2	2	0	2	2	1	-1.14286	0.338934	2	2	0	2	2	1	-1.14286	0.338934	1	1	0	1	1	1	-1.2	0.187272	1	1			Yes
P51812	KS6A3_HUMAN	Ribosomal protein S6 kinase alpha-3	6.41223	83682.9	109.777	3.91892	TiO2_C	2	39	0.466045	8	4	6	9	7	5	-1.14286	0.286696	8	4	6	9	7	5	-1.14286	0.286696	2	2	2	3	2	1	1	0.5	2	3			Yes			x
Q4G0J3	LARP7_HUMAN	La-related protein 7	9.57218	66857.4	76.93	4.811	Ctrl_A	2	5	0.074786	4	0	0	5	0	0	-1.14286	0.441731	2	0	0	3	0	0	-1.2	0.397628	2	0	0	3	0	0	-1.2	0.397628	2	3			Yes
Q86WB0	NIPA_HUMAN	Nuclear-interacting partner of ALK	5.44285	55226.1	131.98	9.96016	Ctrl_B	3	30	0.543222	6	8	10	4	14	10	-1.14815	0.345881	4	5	6	2	8	5	1	0.5	4	3	3	2	5	3	1	0.5	4	5			Yes			x
Q8TB72	PUM2_HUMAN	Pumilio homolog 2	6.61159	114145	104.8	1.40713	TiO2_B	2	39	0.341671	10	9	5	11	11	6	-1.14815	0.293525	8	7	5	8	7	4	1.04545	0.41701	3	3	1	3	4	2	-1.2	0.245884	3	4			Yes
Q8N6H7	ARFG2_HUMAN	ADP-ribosylation factor GTPase-activating protein 2	8.07609	56685.1	60.42	1.91939	TiO2_A	1	22	0.388109	4	3	3	3	5	4	-1.15385	0.18695	4	3	3	3	5	4	-1.15385	0.18695	1	1	1	1	1	1	1	0.5	1	1			Yes
P15924	DESP_HUMAN	Desmoplakin	6.43523	331569	111.197	0.801115	Ctrl_B	2	85	0.256357	12	14	13	17	13	16	-1.16667	0.0775081	12	14	13	17	13	16	-1.16667	0.0775081	4	4	5	4	3	4	1.14286	0.1151	5	4			Yes
Q96PU5	NED4L_HUMAN	E3 ubiquitin-protein ligase NEDD4-like	5.56297	111862	73.52	1.74359	Ctrl_A	1	7	0.0625772	2	0	1	2	2	0	-1.16667	0.362329	2	0	1	2	2	0	-1.16667	0.362329	1	0	1	1	1	0	1	0.5	1	1			Yes
Q9Y570	PPME1_HUMAN	Protein phosphatase methylesterase 1	5.66914	42288.2	25.49	3.10881	TiO2_B	1	7	0.165531	0	1	2	0	3	1	-1.16667	0.383822	0	1	2	0	3	1	-1.16667	0.383822	0	1	2	0	1	1	1.2	0.321665	2	1			Yes
Q9H6H4	REEP4_HUMAN	Receptor expression-enhancing protein 4	9.74327	29376.3	44.06	3.11284	Ctrl_B	1	46	1.56589	6	7	8	8	8	9	-1.16667	0.0580583	6	7	8	8	8	9	-1.16667	0.0580583	1	1	1	1	2	1	-1.16667	0.187272	1	2			Yes
Q5JTD0	TJAP1_HUMAN	Tight junction-associated protein 1	5.67441	61783.4	79.04	2.693	Ctrl_A	1	20	0.323712	3	3	3	4	3	4	-1.16667	0.0582571	3	3	3	4	3	4	-1.16667	0.0582571	1	1	1	1	1	1	1	0.5	1	1			Yes
P49023	PAXI_HUMAN	Paxillin	5.79653	64463.8	81.28	2.87648	TiO2_A	1	18	0.279226	2	3	3	3	4	3	-1.18182	0.1151	2	3	3	3	4	3	-1.18182	0.1151	1	1	1	1	1	1	1	0.5	1	1			Yes
Q5THJ4	VP13D_HUMAN	Vacuolar protein sorting-associated protein 13D	6.14898	491535	41.4672	0.478687	TiO2_A	1	9	0.01831	4	4	0	6	4	0	-1.18182	0.389025	2	2	0	3	2	0	-1.14286	0.389025	2	3	0	3	3	0	-1.125	0.407451	3	3			Yes
Q15059	BRD3_HUMAN	Bromodomain-containing protein 3	9.38719	79492.1	55.74	1.51515	Ctrl_A	1	29	0.364816	3	5	5	5	6	5	-1.1875	0.125408	3	5	5	5	6	5	-1.1875	0.125408	1	1	1	1	1	1	1	0.5	1	1			Yes
Q15233	NONO_HUMAN	Non-POU domain-containing octamer-binding protein	9.00938	54197.3	56.24	4.67091	TiO2_A	1	29	0.535082	4	4	5	5	6	5	-1.1875	0.0505958	4	4	5	5	6	5	-1.1875	0.0505958	1	1	1	1	1	1	1	0.5	1	1			Yes
P52594	AGFG1_HUMAN	Arf-GAP domain and FG repeat-containing protein 1	8.81861	58224.2	72.6	1.9573	Ctrl_B	1	62	1.06485	1	11	16	0	12	22	-1.19355	0.404411	1	11	16	0	12	22	-1.19355	0.404411	1	1	1	0	1	1	1.2	0.187272	1	1			Yes
P02545	LMNA_HUMAN	Prelamin-A/C	6.56906	74094.7	197.13	7.07831	Ctrl_B	3	251	3.38756	48	69	66	30	87	103	-1.19892	0.310874	34	41	41	25	51	59	-1.15966	0.289896	7	6	6	7	6	7	-1.04545	0.259259	8	9			Yes
Q9BRJ6	CG050_HUMAN	Uncharacterized protein C7orf50	9.65003	22069.8	43.25	7.21649	Ctrl_A	1	16	0.724972	3	2	2	3	5	1	-1.2	0.304327	3	2	2	3	5	1	-1.2	0.304327	1	1	1	1	1	1	1	0.5	1	1			Yes
Q5VZK9	LR16A_HUMAN	Leucine-rich repeat-containing protein 16A	8.02063	151462	34.3	1.09409	TiO2_A	1	5	0.0330116	2	0	0	2	1	0	-1.2	0.362329	2	0	0	2	1	0	-1.2	0.362329	2	0	0	2	1	0	-1.2	0.362329	2	2			Yes
O15439	MRP4_HUMAN	Multidrug resistance-associated protein 4	8.41055	149432	61.47	1.28302	TiO2_B	1	16	0.107072	3	2	2	3	4	2	-1.2	0.18695	3	2	2	3	4	2	-1.2	0.18695	1	1	2	1	1	1	1.16667	0.187272	2	1			Yes
Q8WW12	PCNP_HUMAN	PEST proteolytic signal-containing nuclear protein	6.86094	18913.4	107.86	20.7865	TiO2_A	2	38	2.00916	11	4	2	10	7	4	-1.2	0.350539	11	4	2	10	7	4	-1.2	0.350539	2	2	1	1	1	1	1.33333	0.0582571	2	1			Yes
Q9NY27	PP4R2_HUMAN	Serine/threonine-protein phosphatase 4 regulatory subunit 2	4.48088	46868.9	47.2772	3.83693	Ctrl_B	1	5	0.106681	0	1	1	1	2	0	-1.2	0.321665	0	1	1	1	2	0	-1.2	0.321665	0	1	1	1	1	0	1	0.5	1	1			Yes
Q9BRQ0	PYGO2_HUMAN	Pygopus homolog 2	6.89048	41217.9	28.96	3.69458	TiO2_C	1	5	0.121306	0	1	1	1	1	1	-1.2	0.187272	0	1	1	1	1	1	-1.2	0.187272	0	1	1	1	1	1	-1.2	0.187272	1	1			Yes
Q68CZ2	TENS3_HUMAN	Tensin-3	6.34149	155169	93.9972	4.35986	TiO2_C	3	16	0.103114	2	1	4	2	3	4	-1.2	0.280719	2	1	4	2	3	4	-1.2	0.280719	1	1	3	1	1	1	1.33333	0.187031	3	2			Yes
Q13263	TIF1B_HUMAN	Transcription intermediary factor 1-beta	5.52198	88493.4	52.38	1.31737	TiO2_A	1	5	0.0565014	2	0	0	3	0	0	-1.2	0.397628	2	0	0	3	0	0	-1.2	0.397628	1	0	0	1	0	0	1	0.5	1	1			Yes
Q15052	ARHG6_HUMAN	Rho guanine nucleotide exchange factor 6	5.79055	87443.2	46.1472	1.15979	TiO2_B	1	25	0.2859	4	5	2	5	6	3	-1.21429	0.233802	4	5	2	5	6	3	-1.21429	0.233802	1	1	1	1	1	1	1	0.5	1	1			Yes
Q9Y446	PKP3_HUMAN	Plakophilin-3	9.39373	87029	131.517	3.01129	Ctrl_B	3	25	0.287261	3	4	4	4	7	3	-1.21429	0.233802	3	4	4	4	7	3	-1.21429	0.233802	1	3	3	2	3	2	1	0.5	3	3			Yes			x
Q7L2J0	MEPCE_HUMAN	7SK snRNA methylphosphate capping enzyme	9.62222	74309.6	135.18	4.209	Ctrl_A	2	70	0.942004	15	20	22	20	22	28	-1.21667	0.122316	9	11	12	12	12	14	-1.17143	0.072352	4	4	4	4	4	3	1.07143	0.187272	4	4			Yes
Q92685	ALG3_HUMAN	Dol-P-Man:Man(5)GlcNAc(2)-PP-Dol alpha-1,3-mannosyltransferase	9.55976	50093.5	69.18	2.73973	Ctrl_C	1	14	0.279477	0	3	3	0	3	5	-1.22222	0.362329	0	3	3	0	3	5	-1.22222	0.362329	0	1	2	0	1	2	1	0.5	2	2			Yes
P54259	ATN1_HUMAN	Atrophin-1	9.01495	125338	36.0972	1.34454	Ctrl_A	1	7	0.0558492	2	0	4	4	4	0	-1.22222	0.362329	1	0	2	2	2	0	-1.16667	0.362329	2	0	3	2	3	0	1	0.5	3	3			Yes
Q9UK58	CCNL1_HUMAN	Cyclin-L1	10.7074	59597.2	49.19	4.94297	Ctrl_A	1	7	0.117455	6	0	0	6	2	0	-1.22222	0.407451	3	0	0	3	1	0	-1.16667	0.407451	3	0	0	2	2	0	-1.16667	0.397628	3	3			Yes
O14545	TRAD1_HUMAN	TRAF-type zinc finger domain-containing protein 1	5.18691	64800.1	108.62	4.63918	Ctrl_B	2	34	0.52469	6	5	4	7	8	4	-1.22222	0.18695	6	5	4	7	8	4	-1.22222	0.18695	2	2	2	2	2	1	1.125	0.187272	2	2			Yes
O43379	WDR62_HUMAN	WD repeat-containing protein 62	5.57105	165849	43.7	0.922266	TiO2_B	1	14	0.0844139	2	1	3	3	4	1	-1.22222	0.280719	2	1	3	3	4	1	-1.22222	0.280719	1	1	1	1	2	1	-1.16667	0.187272	1	2			Yes
Q8IZ21	PHAR4_HUMAN	Phosphatase and actin regulator 4	6.2024	78163.1	48.72	1.85185	Ctrl_A	1	23	0.294256	3	4	3	4	5	4	-1.23077	0.0505958	3	4	3	4	5	4	-1.23077	0.0505958	1	1	1	1	1	1	1	0.5	1	1			Yes
Q96JM3	CHAP1_HUMAN	Chromosome alignment-maintaining phosphoprotein 1	8.69905	89042.9	150.84	6.28079	Ctrl_B	3	97	1.08936	24	16	25	28	29	24	-1.23529	0.0871158	17	11	17	18	20	14	-1.14583	0.215484	4	3	5	5	6	4	-1.2	0.143932	6	6			Yes
Q9H4L4	SENP3_HUMAN	Sentrin-specific protease 3	8.82234	64968.7	49.42	3.48432	Ctrl_A	1	16	0.246273	6	6	2	6	8	4	-1.23529	0.245884	3	3	1	3	4	2	-1.2	0.245884	2	2	2	2	2	2	1	0.5	2	2			Yes
Q13242	SRSF9_HUMAN	Serine/arginine-rich splicing factor 9	8.73948	25526.4	29.1928	5.42986	TiO2_A	1	16	0.626801	14	0	0	18	0	0	-1.23529	0.434639	7	0	0	9	0	0	-1.2	0.434639	2	0	0	2	0	0	1	0.5	2	2			Yes
Q9H4G0	E41L1_HUMAN	Band 4.1-like protein 1	5.42644	98442.2	97.1	2.15664	Ctrl_A	2	68	0.690761	9	11	10	9	15	14	-1.24242	0.120991	9	11	10	9	15	14	-1.24242	0.120991	1	1	1	2	2	2	-1.5	1.32743e-06	1	3			Yes	x
Q13185	CBX3_HUMAN	Chromobox protein homolog 3	5.22714	20798.3	24.18	6.55738	Ctrl_B	1	3	0.144242	0	0	1	1	1	0	-1.25	0.259259	0	0	1	1	1	0	-1.25	0.259259	0	0	1	1	1	0	-1.25	0.259259	1	1			Yes
Q96F63	CCD97_HUMAN	Coiled-coil domain-containing protein 97	4.52085	38922.7	42.3072	6.70554	Ctrl_B	1	3	0.0770759	1	0	0	1	1	0	-1.25	0.259259	1	0	0	1	1	0	-1.25	0.259259	1	0	0	1	1	0	-1.25	0.259259	1	1			Yes
Q9HCK8	CHD8_HUMAN	Chromodomain-helicase-DNA-binding protein 8	6.04404	290338	60.4472	0.697404	Ctrl_B	1	3	0.0103328	0	0	1	1	1	0	-1.25	0.259259	0	0	1	1	1	0	-1.25	0.259259	0	0	1	1	1	0	-1.25	0.259259	1	1			Yes
Q9UPT5	EXOC7_HUMAN	Exocyst complex component 7	6.32763	83330.1	31.5472	2.17687	Ctrl_A	1	3	0.0360014	1	0	0	2	0	0	-1.25	0.338934	1	0	0	2	0	0	-1.25	0.338934	1	0	0	1	0	0	1	0.5	1	1			Yes
Q9UPN3	MACF1_HUMAN	Microtubule-actin cross-linking factor 1, isoforms 1/2/3/5	5.27549	837787	47.08	0.162426	Ctrl_B	1	3	0.00358086	1	0	0	1	1	0	-1.25	0.259259	1	0	0	1	1	0	-1.25	0.259259	1	0	0	1	1	0	-1.25	0.259259	1	1			Yes
Q8WX93	PALLD_HUMAN	Palladin	6.66966	150470	72.87	0.795372	TiO2_A	1	48	0.319	6	8	7	8	8	11	-1.25	0.0791512	6	8	7	8	8	11	-1.25	0.0791512	1	1	1	1	1	1	1	0.5	1	1			Yes
Q8IY17	PLPL6_HUMAN	Neuropathy target esterase	8.0242	149900	110.18	1.1713	Ctrl_B	1	3	0.0200133	0	0	1	1	1	0	-1.25	0.259259	0	0	1	1	1	0	-1.25	0.259259	0	0	1	1	1	0	-1.25	0.259259	1	1			Yes
P28066	PSA5_HUMAN	Proteasome subunit alpha type-5	4.73723	26394.2	49.08	5.39419	Ctrl_B	1	3	0.113661	0	1	0	0	1	1	-1.25	0.259259	0	1	0	0	1	1	-1.25	0.259259	0	1	0	0	1	1	-1.25	0.259259	1	1			Yes
Q8WU17	RN139_HUMAN	E3 ubiquitin-protein ligase RNF139	5.98776	75943.9	68.49	2.86145	Ctrl_A	1	3	0.0395028	1	0	0	2	0	0	-1.25	0.338934	1	0	0	2	0	0	-1.25	0.338934	1	0	0	1	0	0	1	0.5	1	1			Yes
A6NKF1	SAC31_HUMAN	SAC3 domain-containing protein 1	9.04307	43525.8	49.94	5.44554	Ctrl_A	1	3	0.0689247	0	1	0	1	1	0	-1.25	0.259259	0	1	0	1	1	0	-1.25	0.259259	0	1	0	1	1	0	-1.25	0.259259	1	1			Yes
Q9NTJ3	SMC4_HUMAN	Structural maintenance of chromosomes protein 4	6.36679	147090	108.52	1.39752	TiO2_A	1	3	0.0203956	1	0	0	1	0	1	-1.25	0.259259	1	0	0	1	0	1	-1.25	0.259259	1	0	0	1	0	1	-1.25	0.259259	1	1			Yes
Q9NUL3	STAU2_HUMAN	Double-stranded RNA-binding protein Staufen homolog 2	9.62238	62601.3	30.02	2.63158	TiO2_C	1	3	0.0479224	0	0	1	1	0	1	-1.25	0.259259	0	0	1	1	0	1	-1.25	0.259259	0	0	1	1	0	1	-1.25	0.259259	1	2			Yes
Q13043	STK4_HUMAN	Serine/threonine-protein kinase 4	4.97339	55594.9	78.11	4.51745	Ctrl_A	1	3	0.0539618	1	0	0	1	1	0	-1.25	0.259259	1	0	0	1	1	0	-1.25	0.259259	1	0	0	1	1	0	-1.25	0.259259	1	1			Yes
Q15022	SUZ12_HUMAN	Polycomb protein SUZ12	8.98096	83002.6	53.27	2.43572	Ctrl_B	1	3	0.0361435	0	1	0	1	1	0	-1.25	0.259259	0	1	0	1	1	0	-1.25	0.259259	0	1	0	1	1	0	-1.25	0.259259	1	1			Yes
Q9Y6A5	TACC3_HUMAN	Transforming acidic coiled-coil-containing protein 3	4.97222	90303.7	34.37	1.78998	TiO2_C	1	3	0.0332212	0	0	1	1	1	0	-1.25	0.259259	0	0	1	1	1	0	-1.25	0.259259	0	0	1	1	1	0	-1.25	0.259259	1	1			Yes
Q04726	TLE3_HUMAN	Transducin-like enhancer protein 3	6.72451	83364.1	76.33	1.94301	TiO2_A	2	3	0.0359867	1	0	0	1	1	0	-1.25	0.259259	1	0	0	1	1	0	-1.25	0.259259	1	0	0	1	1	0	-1.25	0.259259	1	2			Yes
Q96IZ0	PAWR_HUMAN	PRKC apoptosis WT1 regulator protein	5.34736	36545.4	58.75	3.82353	Ctrl_B	1	19	0.519901	3	3	2	2	4	5	-1.27273	0.174321	3	3	2	2	4	5	-1.27273	0.174321	1	1	1	2	1	1	-1.16667	0.187272	1	2			Yes
P18615	NELFE_HUMAN	Negative elongation factor E	9.3582	43213.7	79.82	3.42105	Ctrl_A	1	26	0.601661	3	4	4	6	4	5	-1.28571	0.0580583	3	4	4	6	4	5	-1.28571	0.0580583	1	1	1	1	1	1	1	0.5	1	1			Yes
P49756	RBM25_HUMAN	RNA-binding protein 25	6.05958	100124	51.45	1.66074	TiO2_A	1	58	0.579279	7	9	9	7	15	11	-1.28571	0.16473	7	9	9	7	15	11	-1.28571	0.16473	1	2	1	1	1	1	1.16667	0.187272	2	1			Yes
Q8N122	RPTOR_HUMAN	Regulatory-associated protein of mTOR	6.43334	148942	71.8672	2.02247	TiO2_A	2	10	0.06714	4	0	0	5	1	0	-1.28571	0.379401	4	0	0	5	1	0	-1.28571	0.379401	2	0	0	2	1	0	-1.2	0.362329	2	2			Yes
Q9NQS7	INCE_HUMAN	Inner centromere protein	9.46136	105365	39.5	0.980392	TiO2_C	1	17	0.161345	0	1	6	0	4	6	-1.3	0.358013	0	1	6	0	4	6	-1.3	0.358013	0	1	1	0	1	1	1	0.5	1	1			Yes
Q9UPT8	ZC3H4_HUMAN	Zinc finger CCCH domain-containing protein 4	5.86564	140169	165.287	4.22103	Ctrl_C	3	66	0.470859	11	17	21	18	19	28	-1.30769	0.141687	6	10	12	11	11	16	-1.32258	0.12076	4	5	5	7	4	7	-1.23529	0.137288	5	7			Yes
O15014	ZN609_HUMAN	Zinc finger protein 609	8.24263	151098	75.85	1.70092	TiO2_A	2	19	0.125746	12	1	0	14	4	0	-1.3125	0.391649	7	1	0	8	3	0	-1.27273	0.385041	3	1	0	3	4	0	-1.42857	0.26954	3	4			Yes
P27707	DCK_HUMAN	Deoxycytidine kinase	5.13615	30499.1	40.63	7.30769	Ctrl_A	1	1	0.0327879	0	0	0	1	0	0	-1.33333	0.187272	0	0	0	1	0	0	-1.33333	0.187272	0	0	0	1	0	0	-1.33333	0.187272	0	1		Yes
P08910	ABHD2_HUMAN	Abhydrolase domain-containing protein 2	6.24058	48283.1	36.58	3.76471	Ctrl_A	1	1	0.0207112	0	0	0	1	0	0	-1.33333	0.187272	0	0	0	1	0	0	-1.33333	0.187272	0	0	0	1	0	0	-1.33333	0.187272	0	1		Yes
Q9UBL3	ASH2L_HUMAN	Set1/Ash2 histone methyltransferase complex subunit ASH2	5.4544	68679.5	22.5	1.11465	Ctrl_A	1	1	0.0145604	0	0	0	1	0	0	-1.33333	0.187272	0	0	0	1	0	0	-1.33333	0.187272	0	0	0	1	0	0	-1.33333	0.187272	0	1		Yes
Q8TDC3	BRSK1_HUMAN	Serine/threonine-protein kinase BRSK1	9.3876	85033.8	33.07	1.02828	Ctrl_A	1	1	0.01176	0	0	0	1	0	0	-1.33333	0.187272	0	0	0	1	0	0	-1.33333	0.187272	0	0	0	1	0	0	-1.33333	0.187272	0	1		Yes
Q96AJ1	CLUA1_HUMAN	Clusterin-associated protein 1	4.67645	48094.9	47.34	2.90557	Ctrl_A	1	8	0.166338	2	0	1	4	1	0	-1.33333	0.321665	2	0	1	4	1	0	-1.33333	0.321665	1	0	1	1	1	0	1	0.5	1	1			Yes
Q5M775	CYTSB_HUMAN	Cytospin-B	6.28899	118512	51.16	1.40449	TiO2_A	1	8	0.0675035	3	0	0	3	2	0	-1.33333	0.321665	3	0	0	3	2	0	-1.33333	0.321665	2	0	0	3	1	0	-1.4	0.289508	2	3			Yes
Q5QP82	DCA10_HUMAN	DDB1- and CUL4-associated factor 10	7.30192	60543.9	27.51	3.04114	Ctrl_A	1	1	0.016517	0	0	0	1	0	0	-1.33333	0.187272	0	0	0	1	0	0	-1.33333	0.187272	0	0	0	1	0	0	-1.33333	0.187272	0	1		Yes
B5ME19	EIFCL_HUMAN	Eukaryotic translation initiation factor 3 subunit C-like protein	5.45164	105407	37.16	1.42232	Ctrl_C	1	1	0.00948706	0	0	0	0	0	1	-1.33333	0.187272	0	0	0	0	0	1	-1.33333	0.187272	0	0	0	0	0	1	-1.33333	0.187272	0	1		Yes
P32519	ELF1_HUMAN	ETS-related transcription factor Elf-1	5.09265	67456.1	64.3272	2.26171	TiO2_A	1	15	0.222367	5	0	1	5	4	0	-1.33333	0.333746	5	0	1	5	4	0	-1.33333	0.333746	2	0	1	3	2	0	-1.33333	0.280719	2	3			Yes
P51610	HCFC1_HUMAN	Host cell factor 1	7.3236	208602	35.73	0.687961	Ctrl_B	1	1	0.00479382	0	0	0	0	1	0	-1.33333	0.187272	0	0	0	0	1	0	-1.33333	0.187272	0	0	0	0	1	0	-1.33333	0.187272	0	1		Yes
P17301	ITA2_HUMAN	Integrin alpha-2	5.15639	129214	73.59	1.35478	Ctrl_A	1	1	0.00773911	0	0	0	1	0	0	-1.33333	0.187272	0	0	0	1	0	0	-1.33333	0.187272	0	0	0	1	0	0	-1.33333	0.187272	0	1		Yes
P19013	K2C4_HUMAN	Keratin, type II cytoskeletal 4	6.25362	57249.8	45.6	2.43446	Ctrl_A	1	1	0.0174673	0	0	0	1	0	0	-1.33333	0.187272	0	0	0	1	0	0	-1.33333	0.187272	0	0	0	1	0	0	-1.33333	0.187272	0	1		Yes
O60333	KIF1B_HUMAN	Kinesin-like protein KIF1B	5.41872	204349	35.0572	0.495595	Ctrl_A	1	1	0.0048936	0	0	0	1	0	0	-1.33333	0.187272	0	0	0	1	0	0	-1.33333	0.187272	0	0	0	1	0	0	-1.33333	0.187272	0	1		Yes
O43896	KIF1C_HUMAN	Kinesin-like protein KIF1C	6.47081	122870	27.9672	0.815956	Ctrl_A	1	1	0.00813869	0	0	0	1	0	0	-1.33333	0.187272	0	0	0	1	0	0	-1.33333	0.187272	0	0	0	1	0	0	-1.33333	0.187272	0	1		Yes
Q8WWI1	LMO7_HUMAN	LIM domain only protein 7	8.34466	192576	113.71	3.32739	TiO2_A	3	9	0.0467347	5	1	0	8	0	1	-1.33333	0.375591	3	1	0	4	0	1	-1.14286	0.41701	3	1	0	2	0	1	1.16667	0.383822	3	3			Yes
O60336	MABP1_HUMAN	Mitogen-activated protein kinase-binding protein 1	6.30601	163716	25.71	0.396301	Ctrl_C	1	1	0.00610813	0	0	0	0	0	1	-1.33333	0.187272	0	0	0	0	0	1	-1.33333	0.187272	0	0	0	0	0	1	-1.33333	0.187272	0	1		Yes
Q6P0Q8	MAST2_HUMAN	Microtubule-associated serine/threonine-protein kinase 2	8.40681	196315	58.78	0.889878	Ctrl_A	1	1	0.00509387	0	0	0	1	0	0	-1.33333	0.187272	0	0	0	1	0	0	-1.33333	0.187272	0	0	0	1	0	0	-1.33333	0.187272	0	1		Yes
Q8N344	MIER2_HUMAN	Mesoderm induction early response protein 2	4.52888	59906.7	24.82	1.65138	Ctrl_B	1	1	0.0166926	0	0	0	0	1	0	-1.33333	0.187272	0	0	0	0	1	0	-1.33333	0.187272	0	0	0	0	1	0	-1.33333	0.187272	0	1		Yes
Q15746	MYLK_HUMAN	Myosin light chain kinase, smooth muscle	5.85475	210583	49.72	0.679206	Ctrl_A	1	1	0.00474873	0	0	0	1	0	0	-1.33333	0.187272	0	0	0	1	0	0	-1.33333	0.187272	0	0	0	1	0	0	-1.33333	0.187272	0	1		Yes
Q15742	NAB2_HUMAN	NGFI-A-binding protein 2	6.50107	56559	23.75	3.2381	Ctrl_A	1	1	0.0176806	0	0	0	1	0	0	-1.33333	0.187272	0	0	0	1	0	0	-1.33333	0.187272	0	0	0	1	0	0	-1.33333	0.187272	0	1		Yes
Q86SQ0	PHLB2_HUMAN	Pleckstrin homology-like domain family B member 2	7.05682	142070	56.2272	1.67598	Ctrl_B	1	1	0.00703877	0	0	0	0	1	0	-1.33333	0.187272	0	0	0	0	1	0	-1.33333	0.187272	0	0	0	0	1	0	-1.33333	0.187272	0	1		Yes
Q7L4I2	RSRC2_HUMAN	Arginine/serine-rich coiled-coil protein 2	11.331	50529.3	44.97	2.30415	Ctrl_B	1	50	0.989525	7	6	8	6	11	12	-1.33333	0.120991	7	6	8	6	11	12	-1.33333	0.120991	1	1	1	1	1	1	1	0.5	1	1			Yes
P23246	SFPQ_HUMAN	Splicing factor, proline- and glutamine-rich	9.45159	76101.6	57.4572	1.69731	Ctrl_C	1	1	0.0131403	0	0	0	0	0	1	-1.33333	0.187272	0	0	0	0	0	1	-1.33333	0.187272	0	0	0	0	0	1	-1.33333	0.187272	0	1		Yes
Q9P0V3	SH3B4_HUMAN	SH3 domain-binding protein 4	7.77481	107428	60.4672	1.34995	Ctrl_A	1	1	0.00930856	0	0	0	1	0	0	-1.33333	0.187272	0	0	0	1	0	0	-1.33333	0.187272	0	0	0	1	0	0	-1.33333	0.187272	0	1		Yes
O60749	SNX2_HUMAN	Sorting nexin-2	5.04087	58434.6	27.83	1.92678	Ctrl_A	1	1	0.0171131	0	0	0	1	0	0	-1.33333	0.187272	0	0	0	1	0	0	-1.33333	0.187272	0	0	0	1	0	0	-1.33333	0.187272	0	1		Yes
Q07889	SOS1_HUMAN	Son of sevenless homolog 1	6.37732	152368	52.58	1.27532	Ctrl_A	1	1	0.00656305	0	0	0	1	0	0	-1.33333	0.187272	0	0	0	1	0	0	-1.33333	0.187272	0	0	0	1	0	0	-1.33333	0.187272	0	1		Yes
Q9UBP0	SPAST_HUMAN	Spastin	9.67063	67155.2	41.3372	2.27273	Ctrl_B	1	1	0.0148909	0	0	0	0	1	0	-1.33333	0.187272	0	0	0	0	1	0	-1.33333	0.187272	0	0	0	0	1	0	-1.33333	0.187272	0	1		Yes
P49848	TAF6_HUMAN	Transcription initiation factor TFIID subunit 6	8.83216	72622.9	25.18	1.92024	Ctrl_A	1	1	0.0137698	0	0	0	1	0	0	-1.33333	0.187272	0	0	0	1	0	0	-1.33333	0.187272	0	0	0	1	0	0	-1.33333	0.187272	0	1		Yes
Q9UKI8	TLK1_HUMAN	Serine/threonine-protein kinase tousled-like 1	8.87914	86646	23.2872	2.21932	Ctrl_A	1	1	0.0115412	0	0	0	1	0	0	-1.33333	0.187272	0	0	0	1	0	0	-1.33333	0.187272	0	0	0	1	0	0	-1.33333	0.187272	0	1		Yes
Q00341	VIGLN_HUMAN	Vigilin	6.42823	141368	47.6172	1.26183	Ctrl_A	1	1	0.00707373	0	0	0	1	0	0	-1.33333	0.187272	0	0	0	1	0	0	-1.33333	0.187272	0	0	0	1	0	0	-1.33333	0.187272	0	1		Yes
P16989	YBOX3_HUMAN	Y-box-binding protein 3	9.77092	40066	44.7172	6.45161	Ctrl_A	1	1	0.0249588	0	0	0	1	0	0	-1.33333	0.187272	0	0	0	1	0	0	-1.33333	0.187272	0	0	0	1	0	0	-1.33333	0.187272	0	1		Yes
Q9H0D6	XRN2_HUMAN	5'-3' exoribonuclease 2	7.25822	108513	92	3.05263	Ctrl_A	1	24	0.221171	12	2	6	12	16	0	-1.34783	0.329874	6	1	3	6	8	0	-1.30769	0.329874	6	2	4	5	7	0	1	0.5	8	7			Yes
P04792	HSPB1_HUMAN	Heat shock protein beta-1	5.97753	22768.5	138.92	10.7317	TiO2_B	3	206	9.04759	32	39	29	36	65	35	-1.34951	0.153839	30	37	27	29	48	35	-1.18557	0.198844	4	4	4	4	3	2	1.25	0.0792314	4	4			Yes			x
Q9NYI0	PSD3_HUMAN	PH and SEC7 domain-containing protein 3	5.68116	115962	40.48	1.62214	Ctrl_A	1	10	0.0862352	8	0	0	6	6	0	-1.36364	0.354799	4	0	0	3	3	0	-1.28571	0.354799	2	0	0	2	2	0	-1.4	0.259259	2	2			Yes
Q6ZTN6	AN13D_HUMAN	Ankyrin repeat domain-containing protein 13D	5.26404	58439.5	34.31	4.2471	Ctrl_A	1	3	0.0513351	2	0	0	4	0	0	-1.4	0.338934	1	0	0	2	0	0	-1.25	0.338934	2	0	0	2	0	0	1	0.5	2	2			Yes
Q9H8G2	CAAP1_HUMAN	Caspase activity and apoptosis inhibitor 1	4.6281	38343.8	58.12	4.70914	TiO2_A	1	6	0.156479	1	1	0	2	2	0	-1.4	0.210824	1	1	0	2	2	0	-1.4	0.210824	1	1	0	1	1	0	1	0.5	1	1			Yes
Q9UNE7	CHIP_HUMAN	E3 ubiquitin-protein ligase CHIP	5.61455	34834.2	40.93	5.94059	TiO2_A	1	3	0.0861221	2	0	0	4	0	0	-1.4	0.338934	1	0	0	2	0	0	-1.25	0.338934	2	0	0	2	0	0	1	0.5	2	2			Yes
Q6P1L5	F117B_HUMAN	Protein FAM117B	9.86171	61930.1	79.16	2.88625	TiO2_B	1	6	0.0968835	1	1	0	3	1	0	-1.4	0.259259	1	1	0	3	1	0	-1.4	0.259259	1	1	0	1	1	0	1	0.5	1	1			Yes
Q86VR2	F134C_HUMAN	Protein FAM134C	4.83492	51363.7	37.92	5.15021	TiO2_A	1	3	0.058407	2	0	0	4	0	0	-1.4	0.338934	1	0	0	2	0	0	-1.25	0.338934	2	0	0	3	0	0	-1.2	0.397628	2	3			Yes
Q6ZRV2	FA83H_HUMAN	Protein FAM83H	6.51559	127044	52.3628	1.95081	Ctrl_A	2	5	0.0393565	1	0	1	4	0	0	-1.4	0.326497	1	0	1	3	0	0	-1.2	0.383822	1	0	1	3	0	0	-1.2	0.383822	1	3			Yes
Q9H1H9	KI13A_HUMAN	Kinesin-like protein KIF13A	5.43084	202183	50.06	0.720222	Ctrl_A	1	6	0.0296761	0	1	1	2	1	1	-1.4	0.1151	0	1	1	2	1	1	-1.4	0.1151	0	1	1	1	1	1	-1.2	0.187272	1	1			Yes
P17252	KPCA_HUMAN	Protein kinase C alpha type	6.61159	76700.1	62.68	2.08333	Ctrl_A	1	6	0.0782267	2	0	0	2	2	0	-1.4	0.259259	2	0	0	2	2	0	-1.4	0.259259	1	0	0	1	1	0	-1.25	0.259259	1	1			Yes
Q8ND30	LIPB2_HUMAN	Liprin-beta-2	5.88481	98482.3	29.94	1.59817	Ctrl_C	1	6	0.0609246	0	1	1	1	2	1	-1.4	0.1151	0	1	1	1	2	1	-1.4	0.1151	0	1	1	1	2	1	-1.4	0.1151	1	2			Yes
P55081	MFAP1_HUMAN	Microfibrillar-associated protein 1	4.9462	51926.6	96.4772	5.23918	TiO2_A	2	4	0.0770318	2	0	0	4	0	0	-1.4	0.338934	2	0	0	2	0	0	1	0.5	1	0	0	2	0	0	-1.25	0.338934	1	2			Yes
Q9NTI5	PDS5B_HUMAN	Sister chromatid cohesion protein PDS5 homolog B	8.67395	164563	223.23	2.76434	Ctrl_A	4	62	0.376755	7	11	9	16	12	11	-1.4	0.0524787	7	11	9	13	11	11	-1.26667	0.0580583	2	2	2	5	3	2	-1.44444	0.102592	2	5			Yes
Q9ULU4	PKCB1_HUMAN	Protein kinase C-binding protein 1	6.83292	131610	41.89	2.10793	Ctrl_A	1	3	0.0227947	2	0	0	4	0	0	-1.4	0.338934	1	0	0	2	0	0	-1.25	0.338934	2	0	0	2	0	0	1	0.5	2	2			Yes
Q9NRY4	RHG35_HUMAN	Rho GTPase-activating protein 35	6.19534	170407	73.92	1.00067	Ctrl_B	1	42	0.246469	5	8	4	7	10	8	-1.4	0.0740741	5	8	4	7	10	8	-1.4	0.0740741	1	1	2	1	1	1	1.16667	0.187272	2	1			Yes
Q86X10	RLGPB_HUMAN	Ral GTPase-activating protein subunit beta	6.33453	166692	30.28	0.736278	TiO2_A	1	6	0.0359945	2	0	0	3	1	0	-1.4	0.289508	2	0	0	3	1	0	-1.4	0.289508	1	0	0	1	1	0	-1.25	0.259259	1	1			Yes
Q2M2I8	AAK1_HUMAN	AP2-associated protein kinase 1	6.15864	103821	78.86	2.80957	Ctrl_B	2	34	0.327488	7	7	4	11	11	5	-1.42857	0.125408	6	5	4	7	8	4	-1.22222	0.18695	3	3	1	5	4	3	-1.5	0.0658888	4	5			Yes			x
P49750	YLPM1_HUMAN	YLP motif-containing protein 1	6.13681	219849	85.3472	0.871348	Ctrl_B	1	11	0.0500343	1	2	1	2	2	3	-1.42857	0.0505958	1	2	1	2	2	3	-1.42857	0.0505958	1	1	1	1	1	1	1	0.5	1	1			Yes
O60716	CTND1_HUMAN	Catenin delta-1	5.85582	108103	154.3	4.64876	Ctrl_A	3	35	0.323764	6	4	5	15	5	3	-1.44444	0.258484	6	4	5	9	5	3	-1.11111	0.368799	1	1	1	2	1	1	-1.16667	0.187272	1	2			Yes
P78344	IF4G2_HUMAN	Eukaryotic translation initiation factor 4 gamma 2	6.69588	102297	86.37	1.6538	Ctrl_B	1	26	0.254162	3	4	3	4	7	5	-1.46154	0.0505958	3	4	3	4	7	5	-1.46154	0.0505958	2	1	1	1	1	1	1.16667	0.187272	2	1			Yes			x
P19338	NUCL_HUMAN	Nucleolin	4.60331	76568.3	67.4	4.92958	TiO2_B	1	13	0.169783	4	6	0	8	2	6	-1.46154	0.233802	2	3	0	4	1	3	-1.375	0.233802	2	2	0	2	2	2	-1.28571	0.187031	2	2			Yes
Q9NZM3	ITSN2_HUMAN	Intersectin-2	8.31935	193340	92.65	1.94461	Ctrl_B	2	21	0.108617	8	6	2	12	9	4	-1.47368	0.181516	4	3	1	6	5	2	-1.45455	0.163082	2	3	2	2	4	2	-1.1	0.338934	3	4			Yes
