# Supplementary material for: Titanium Dioxide Nanoparticles Alter the Cellular Phosphoproteome in A549 Cells
Source: Nanomaterials (Basel). 2020 Jan 21;10(2):185. doi: 10.3390/nano10020185 (PMC7074930; doi:10.3390/nano10020185)
Supplement: Supplementary file 1 [file nanomaterials-10-00185-s001.zip › nanomaterials-685198/Table S4.xlsx]

## Sheet: phosphopeptides.txt
Category	Term	Genes	Count	%	PValue	Genes	List Total	Fold Enrichment	FDR
UP_KEYWORDS	Phosphoprotein	Q9BUN8, Q15185, Q76N89, Q9NYB9, P23193, Q06210, Q15477, P78310, Q8N3V7, Q66K74, P05783, P35568, P10451, Q9Y5Y0, Q53EU6, Q96AE4, O00443, Q15036, Q96LD4, P50548, Q9Y6I3, P06400, P18583, Q8IYB3, Q05209, Q92667, Q8NDX5, Q9BTK6, Q9UHR4, Q8WWM7, P15408, Q9UKV3, Q9UHY1, P46821, Q13557, P29317, Q8N3X1, Q9UMS6, Q9NZN4, Q9Y4G6, Q9C0C2, Q8N357, A1L390, P46379, P42858, O95817, Q02952, Q99575, O43768, Q5VZ89,…	81	96.4286	2.64988e-28	Q9BUN8, Q15185, Q76N89, Q9NYB9, P23193, Q06210, Q15477, P78310, Q8N3V7, Q66K74, P05783, P35568, P10451, Q9Y5Y0, Q53EU6, Q96AE4, O00443, Q15036, Q96LD4, P50548, Q9Y6I3, P06400, P18583, Q8IYB3, Q05209, Q92667, Q8NDX5, Q9BTK6, Q9UHR4, Q8WWM7, P15408, Q9UKV3, Q9UHY1, P46821, Q13557, P29317, Q8N3X1, Q9UMS6, Q9NZN4, Q9Y4G6, Q9C0C2, Q8N357, A1L390, P46379, P42858, O95817, Q02952, Q99575, O43768, Q5VZ89,…	84	2.40674	3.22635e-25
UP_KEYWORDS	Acetylation	Q15185, Q9BUN8, P23193, Q8N3V7, Q8N3X1, P05783, Q96AE4, P46379, O00443, P42858, O95817, Q96LD4, O43768, P06400, P18583, O75643, Q8IYB3, P49327, Q13501, Q05209, Q8N8A6, Q9P035, Q86UE4, Q15942, Q9ULW0, Q8WWM7, P15408, O15541, Q9UHY1, Q9UKV3, P60468, Q8IVF2, P78347, Q92597, P43243, P35658, P46821, Q13557, Q14247, Q6VN20	40	47.619	1.16168e-10	Q15185, Q9BUN8, P23193, Q8N3V7, Q8N3X1, P05783, Q96AE4, P46379, O00443, P42858, O95817, Q96LD4, O43768, P06400, P18583, O75643, Q8IYB3, P49327, Q13501, Q05209, Q8N8A6, Q9P035, Q86UE4, Q15942, Q9ULW0, Q8WWM7, P15408, O15541, Q9UHY1, Q9UKV3, P60468, Q8IVF2, P78347, Q92597, P43243, P35658, P46821, Q13557, Q14247, Q6VN20	84	2.86229	1.4144e-07
UP_KEYWORDS	Cytoplasm	Q76N89, Q15185, Q96JP2, Q9NYB9, Q15477, Q8N3V7, Q66K74, P05783, Q9UMS6, Q9Y4G6, Q9NZN4, Q9C0C2, P46379, O00443, P42858, Q15036, Q02952, Q96LD4, O43768, Q9Y6I3, Q5VZ89, O95239, P55265, P49327, Q13501, Q05209, Q86UE4, Q15942, Q9ULW0, O14974, Q9UHR4, Q9Y4H2, Q8WWM7, Q9UHY1, Q9BV36, Q9UKK3, Q7KZI7, P78347, Q92597, P46821, Q6WCQ1, Q14247, Q6VN20	43	51.1905	6.32795e-08	Q76N89, Q15185, Q96JP2, Q9NYB9, Q15477, Q8N3V7, Q66K74, P05783, Q9UMS6, Q9Y4G6, Q9NZN4, Q9C0C2, P46379, O00443, P42858, Q15036, Q02952, Q96LD4, O43768, Q9Y6I3, Q5VZ89, O95239, P55265, P49327, Q13501, Q05209, Q86UE4, Q15942, Q9ULW0, O14974, Q9UHR4, Q9Y4H2, Q8WWM7, Q9UHY1, Q9BV36, Q9UKK3, Q7KZI7, P78347, Q92597, P46821, Q6WCQ1, Q14247, Q6VN20	84	2.18761	7.70456e-05
GOTERM_CC_DIRECT	cell-cell adherens junction	Q8WWM7, P29317, O95817, P05783, P49327, Q7KZI7, Q92597, Q15942, Q9C0C2, Q9UHR4, Q6WCQ1, Q14247	12	14.2857	1.83779e-07	Q8WWM7, P29317, O95817, P05783, P49327, Q7KZI7, Q92597, Q15942, Q9C0C2, Q9UHR4, Q6WCQ1, Q14247	82	8.25674	0.000228412
GOTERM_CC_DIRECT	nucleoplasm	Q15185, P23193, Q15477, P78310, Q8N3X1, Q9C0C2, Q96AE4, P46379, P42858, P50548, Q99575, O43768, P06400, P18583, O95239, O75643, Q8IYB3, P14859, Q13501, P55265, Q9ULW0, O14974, Q8NDX5, Q9UHR4, P15408, Q9UHY1, Q9UKV3, Q1KMD3, P78347, P43243, P35658, Q13557	32	38.0952	3.79688e-07	Q15185, P23193, Q15477, P78310, Q8N3X1, Q9C0C2, Q96AE4, P46379, P42858, P50548, Q99575, O43768, P06400, P18583, O95239, O75643, Q8IYB3, P14859, Q13501, P55265, Q9ULW0, O14974, Q8NDX5, Q9UHR4, P15408, Q9UHY1, Q9UKV3, Q1KMD3, P78347, P43243, P35658, Q13557	82	2.55453	0.000471899
UP_KEYWORDS	Methylation	P06400, P18583, Q9C0B5, P05783, P55265, Q15942, Q9C0C2, Q9Y4H2, Q8WWM7, Q96AE4, A1L390, Q9UKV3, Q1KMD3, O95817, Q9UKK3, Q96LD4, Q9Y6I3, Q14247	18	21.4286	4.08084e-07	P06400, P18583, Q9C0B5, P05783, P55265, Q15942, Q9C0C2, Q9Y4H2, Q8WWM7, Q96AE4, A1L390, Q9UKV3, Q1KMD3, O95817, Q9UKK3, Q96LD4, Q9Y6I3, Q14247	84	4.40581	0.00049686
GOTERM_BP_DIRECT	cell-cell adhesion	Q8WWM7, P29317, O95817, P05783, P49327, Q7KZI7, Q92597, Q9C0C2, Q9UHR4, Q6WCQ1, Q14247	11	13.0952	4.86563e-07	Q8WWM7, P29317, O95817, P05783, P49327, Q7KZI7, Q92597, Q9C0C2, Q9UHR4, Q6WCQ1, Q14247	79	8.62777	0.000716124
UP_KEYWORDS	Ubl conjugation	P23193, P18583, P29317, Q8IYB3, P05783, Q8N3X1, P55265, P49327, Q9ULW0, P35568, Q96AE4, P15408, P46379, Q9UKV3, P42858, O95817, Q8IVF2, P78347, Q02952, P43243, P50548, Q14247, Q9Y6I3	23	27.381	6.86364e-07	P23193, P18583, P29317, Q8IYB3, P05783, Q8N3X1, P55265, P49327, Q9ULW0, P35568, Q96AE4, P15408, P46379, Q9UKV3, P42858, O95817, Q8IVF2, P78347, Q02952, P43243, P50548, Q14247, Q9Y6I3	84	3.30515	0.000835676
GOTERM_MF_DIRECT	protein binding	Q15185, Q9BUN8, Q9NYB9, P23193, P78310, Q8N3V7, Q66K74, P05783, P35568, P10451, Q9Y5Y0, Q96AE4, Q15036, Q9Y6I3, P06400, P18583, Q8IYB3, Q05209, Q92667, Q8NDX5, Q9BTK6, Q9UHR4, Q8WWM7, P15408, Q9UKV3, Q9UHY1, P46821, Q13557, P29317, Q8N3X1, Q9UMS6, Q9NZN4, Q9Y4G6, Q8N357, P06756, P46379, P42858, O95817, Q02952, Q99575, O43768, O95239, O75643, P55265, P49327, P14859, Q13501, Q9P035, Q86UE4, Q9ULW0,…	65	77.381	9.8995e-07	Q15185, Q9BUN8, Q9NYB9, P23193, P78310, Q8N3V7, Q66K74, P05783, P35568, P10451, Q9Y5Y0, Q96AE4, Q15036, Q9Y6I3, P06400, P18583, Q8IYB3, Q05209, Q92667, Q8NDX5, Q9BTK6, Q9UHR4, Q8WWM7, P15408, Q9UKV3, Q9UHY1, P46821, Q13557, P29317, Q8N3X1, Q9UMS6, Q9NZN4, Q9Y4G6, Q8N357, P06756, P46379, P42858, O95817, Q02952, Q99575, O43768, O95239, O75643, P55265, P49327, P14859, Q13501, Q9P035, Q86UE4, Q9ULW0,…	83	1.50484	0.00124876
GOTERM_CC_DIRECT	focal adhesion	P29317, P06756, Q05209, Q02952, Q9UMS6, Q9P035, Q9Y4G6, Q15942, P35658, O14974, Q6WCQ1, Q14247	12	14.2857	1.21636e-06	P29317, P06756, Q05209, Q02952, Q9UMS6, Q9P035, Q9Y4G6, Q15942, P35658, O14974, Q6WCQ1, Q14247	82	6.82078	0.00151176
GOTERM_MF_DIRECT	cadherin binding involved in cell-cell adhesion	Q8WWM7, P29317, O95817, P05783, P49327, Q7KZI7, Q92597, Q9C0C2, Q9UHR4, Q6WCQ1, Q14247	11	13.0952	1.37811e-06	Q8WWM7, P29317, O95817, P05783, P49327, Q7KZI7, Q92597, Q9C0C2, Q9UHR4, Q6WCQ1, Q14247	83	7.71462	0.00173839
GOTERM_CC_DIRECT	cytosol	Q76N89, Q15185, Q06210, Q9NYB9, Q66K74, P35568, Q9NZN4, Q9C0C2, P46379, O00443, P42858, O95817, Q15036, P50548, Q5VZ89, O95239, Q8IYB3, P49327, Q13501, Q05209, Q92667, Q9ULW0, O14974, Q9UHR4, Q641Q2, Q9Y4H2, Q9UHY1, Q9UKV3, P60468, Q92597, P46821, P35658, Q13557, Q6VN20	34	40.4762	1.79156e-06	Q76N89, Q15185, Q06210, Q9NYB9, Q66K74, P35568, Q9NZN4, Q9C0C2, P46379, O00443, P42858, O95817, Q15036, P50548, Q5VZ89, O95239, Q8IYB3, P49327, Q13501, Q05209, Q92667, Q9ULW0, O14974, Q9UHR4, Q641Q2, Q9Y4H2, Q9UHY1, Q9UKV3, P60468, Q92597, P46821, P35658, Q13557, Q6VN20	82	2.27942	0.00222664
UP_KEYWORDS	Isopeptide bond	P23193, P18583, O75643, Q8IYB3, Q8N3X1, P05783, P55265, P49327, Q9ULW0, P15408, Q9UKV3, O95817, Q8IVF2, P78347, Q02952, P43243, P50548, Q14247	18	21.4286	2.22066e-06	P23193, P18583, O75643, Q8IYB3, Q8N3X1, P05783, P55265, P49327, Q9ULW0, P15408, Q9UKV3, O95817, Q8IVF2, P78347, Q02952, P43243, P50548, Q14247	84	3.89595	0.00270372
GOTERM_CC_DIRECT	cytoplasm	Q76N89, Q15185, Q96JP2, Q9NYB9, P78310, Q66K74, P05783, Q9Y4G6, P35568, Q9C0C2, P46379, O00443, P42858, O95817, Q15036, Q02952, Q96LD4, O43768, Q9Y6I3, Q9C0B5, O95239, P55265, P49327, Q13501, Q05209, Q9P035, Q86UE4, Q15942, O14974, Q9UHR4, Q9Y4D8, Q641Q2, Q8WWM7, Q9UKV3, Q8IVF2, Q9UKK3, P78347, Q92597, P46821, Q13557, Q6WCQ1, Q14247	42	50	2.45827e-05	Q76N89, Q15185, Q96JP2, Q9NYB9, P78310, Q66K74, P05783, Q9Y4G6, P35568, Q9C0C2, P46379, O00443, P42858, O95817, Q15036, Q02952, Q96LD4, O43768, Q9Y6I3, Q9C0B5, O95239, P55265, P49327, Q13501, Q05209, Q9P035, Q86UE4, Q15942, O14974, Q9UHR4, Q9Y4D8, Q641Q2, Q8WWM7, Q9UKV3, Q8IVF2, Q9UKK3, P78347, Q92597, P46821, Q13557, Q6WCQ1, Q14247	82	1.78748	0.0305487
GOTERM_MF_DIRECT	poly(A) RNA binding	P18583 (SON), O75643 (SNRNP200), Q8IYB3 (SRRM1), P05783 (KRT18), P55265 (ADAR), P49327 (FASN), Q8N8A6 (DDX51), Q92667 (AKAP1), Q86UE4 (LYRIC), Q15942 (ZYX), Q8WWM7 (ATXN2L), Q96AE4 (FUBP1), Q9UKV3 (ACIN1), Q1KMD3 (HNRNPUL2), P60468 (SEC61B), Q7KZI7 (MARK2), P43243(MATR3), Q99575 (POP1)	18	21.4286	2.43432e-05	P18583, O75643, Q8IYB3, P05783, P55265, P49327, Q8N8A6, Q92667, Q86UE4, Q15942, Q8WWM7, Q96AE4, Q9UKV3, Q1KMD3, P60468, Q7KZI7, P43243, Q99575	83	3.24264	0.0307032
UP_KEYWORDS	Cytoskeleton	Q9NYB9 (ABI2 ), Q8N3V7 (SYNPO ), O95239 (KIF4A ), Q66K74 (MAP1S ), Q9Y4G6 (TLN2 ), Q15942 (ZYX), Q9ULW0 (TPX2 ), Q9C0C2 (TNKS1BP1 ), Q9UHR4 (BAIAP2L1 ), Q9UKK3 (PARP4 ), Q7KZI7 (MARK2 ), Q02952 (AKAP12 ), Q92597 (NDRG1 ), P46821 (MAP1B), Q6WCQ1 (MPRIP ), Q14247 (CTTN)	16	19.0476	4.42472e-05	Q9NYB9 (ABI2 ), Q8N3V7 (SYNPO ), O95239 (KIF4A ), Q66K74 (MAP1S ), Q9Y4G6 (TLN2 ), Q15942 (ZYX), Q9ULW0 (TPX2 ), Q9C0C2 (TNKS1BP1 ), Q9UHR4 (BAIAP2L1 ), Q9UKK3 (PARP4 ), Q7KZI7 (MARK2 ), Q02952 (AKAP12 ), Q92597 (NDRG1 ), P46821 (MAP1B), Q6WCQ1 (MPRIP ), Q14247 (CTTN)	84	3.44481	0.0538597
UP_SEQ_FEATURE	compositionally biased region:Pro-rich	Q9NYB9 (ABI2 ), Q8N3V7 (SYNPO ), Q8IYB3 (SRRM1 ), Q66K74 (MAP1S ), Q8N3X1 (FNBP4 ), Q9UMS6 (SYNPO2), P35568 (IRS1 ), Q15942 (ZYX), Q9C0C2 (TNKS1BP1 ), Q8NDX5 (PHC3 ), Q8WWM7 (ATXN2L ), Q96AE4 (FUBP1), P46379 (BAG6 ), Q9UKV3 (ACIN1 ), Q96LD4 (TRIM47)	15	17.8571	3.86944e-05	Q9NYB9 (ABI2 ), Q8N3V7 (SYNPO ), Q8IYB3 (SRRM1 ), Q66K74 (MAP1S ), Q8N3X1 (FNBP4 ), Q9UMS6 (SYNPO2), P35568 (IRS1 ), Q15942 (ZYX), Q9C0C2 (TNKS1BP1 ), Q8NDX5 (PHC3 ), Q8WWM7 (ATXN2L ), Q96AE4 (FUBP1), P46379 (BAG6 ), Q9UKV3 (ACIN1 ), Q96LD4 (TRIM47)	83	3.70741	0.0547055
UP_KEYWORDS	Nucleus	P23193 (TCEA1 ), Q15477 (SKIV2L ), Q66K74 (MAP1S ), P05783 (KRT18 ), Q9UMS6 (SYNPO2), Q9C0C2 (TNKS1BP1 ), Q96AE4 (FUBP1), P46379 (BAG6 ), O00443 (PIK3C2A), P42858 (HTT ), Q96LD4 (TRIM47 ), Q99575 (POP1 ), P50548 (ERF), Q9Y6I3 (EPN1), P06400 (RB1), P18583, O75643, O95239, Q8IYB3, P14859, P55265, Q13501, Q8N8A6, Q86UE4, Q15942, Q9ULW0, Q8NDX5, Q9BTK6, Q8WWM7, P15408, Q9UKV3, Q1KMD3, Q9UKK3, Q8IVF2,…	39	46.4286	4.80997e-05	P23193 (TCEA1 ), Q15477 (SKIV2L ), Q66K74 (MAP1S ), P05783 (KRT18 ), Q9UMS6 (SYNPO2), Q9C0C2 (TNKS1BP1 ), Q96AE4 (FUBP1), P46379 (BAG6 ), O00443 (PIK3C2A), P42858 (HTT ), Q96LD4 (TRIM47 ), Q99575 (POP1 ), P50548 (ERF), Q9Y6I3 (EPN1), P06400 (RB1), P18583, O75643, O95239, Q8IYB3, P14859, P55265, Q13501, Q8N8A6, Q86UE4, Q15942, Q9ULW0, Q8NDX5, Q9BTK6, Q8WWM7, P15408, Q9UKV3, Q1KMD3, Q9UKK3, Q8IVF2,…	84	1.82217	0.0585478
UP_SEQ_FEATURE	compositionally biased region:Ser-rich	Q9Y4D8, A1L390, Q9UKV3, Q8IYB3, Q13501, P35568, Q8NDX5, O14974, Q6WCQ1, Q6VN20	10	11.9048	7.82667e-05	Q9Y4D8, A1L390, Q9UKV3, Q8IYB3, Q13501, P35568, Q8NDX5, O14974, Q6WCQ1, Q6VN20	83	5.48124	0.110623
UP_KEYWORDS	Alternative splicing	Q15185 (PTGES3), Q9BUN8 (DERL1), Q76N89 (HECW1), Q9NYB9 (ABI2), P23193 (TCEA1), Q06210 (GFPT1), P78310 (CXADR), Q8N3V7 (SYNPO), Q66K74 (MAP1S), P10451 (SPP1), Q9Y5Y0 (FLVCR1), Q96AE4 (FUBP1), O00443 (PIK3C2A), Q15036 (SNX17), Q96LD4 (TRIM47), P50548 (ERF), Q9Y6I3 (EPN1), P18583 (SON), Q8IYB3 (SRRM1), Q05209 (PTPN12), Q92667 (AKAP1), Q8NDX5 (PHC3), Q8WWM7 (ATXN2L), P15408 (FOSL2), Q9UKV3 (ACIN1), …	60	71.4286	0.000206749	Q15185, Q9BUN8, Q76N89, Q9NYB9, P23193, Q06210, P78310, Q8N3V7, Q66K74, P10451, Q9Y5Y0, Q96AE4, O00443, Q15036, Q96LD4, P50548, Q9Y6I3, P18583, Q8IYB3, Q05209, Q92667, Q8NDX5, Q8WWM7, P15408, Q9UKV3, Q13557, P29317, Q8N3X1, Q9UMS6, Q9NZN4, Q9C0C2, A1L390, P06756, P46379, Q02952, O43768, Q5VZ89, Q9C0B5, O95239, O75643, P55265, P14859, Q13501, Q9P035, Q9ULW0, Q15942, Q9UPQ0, O14974, Q9Y4D8, Q641Q2,…	84	1.38856	0.251435
GOTERM_CC_DIRECT	actin cytoskeleton	Q8N3V7 (SYNPO), Q9UMS6 (SYNPO2), Q9Y4G6 (TLN2), Q8NDX5 (PHC3), O14974 (PPP1R12A), Q9UHR4 (BAIAP2L1), Q6WCQ1 (MPRIP)	7	8.33333	0.000420676	Q8N3V7, Q9UMS6, Q9Y4G6, Q8NDX5, O14974, Q9UHR4, Q6WCQ1	82	7.13627	0.521587
GOTERM_CC_DIRECT	nucleus	Q76N89, Q15185, P23193, Q15477, Q8N3V7, Q66K74, Q9UMS6, P35568, Q9NZN4, Q9C0C2, Q96AE4, P46379, O00443, P42858, Q96LD4, P50548, Q9Y6I3, P06400, O75643, Q8IYB3, P14859, P55265, Q86UE4, Q15942, Q9ULW0, Q8NDX5, Q9BTK6, Q9Y4D8, P15408, Q9UKV3, Q1KMD3, Q9UKK3, Q8IVF2, P78347, Q92597, P43243, P35658, Q13557, Q6VN20	39	46.4286	0.000793276	Q76N89, Q15185, P23193, Q15477, Q8N3V7, Q66K74, Q9UMS6, P35568, Q9NZN4, Q9C0C2, Q96AE4, P46379, O00443, P42858, Q96LD4, P50548, Q9Y6I3, P06400, O75643, Q8IYB3, P14859, P55265, Q86UE4, Q15942, Q9ULW0, Q8NDX5, Q9BTK6, Q9Y4D8, P15408, Q9UKV3, Q1KMD3, Q9UKK3, Q8IVF2, P78347, Q92597, P43243, P35658, Q13557, Q6VN20	82	1.60065	0.981477
UP_KEYWORDS	Host-virus interaction	Q9BUN8, P06400, Q9NYB9, P29317, P78310, P06756, P05783, Q15942	8	9.52381	0.00093044	Q9BUN8, P06400, Q9NYB9, P29317, P78310, P06756, P05783, Q15942	84	5.09116	1.12698
GOTERM_CC_DIRECT	membrane	Q9BUN8, Q9C0B5, O75643, O95239, P55265, P49327, Q8N8A6, Q92667, Q8WWM7, P06756, P46379, Q9UHY1, O00443, Q1KMD3, P60468, Q15036, Q9UKK3, Q7KZI7, P78347, P43243, Q13557	21	25	0.00125488	Q9BUN8, Q9C0B5, O75643, O95239, P55265, P49327, Q8N8A6, Q92667, Q8WWM7, P06756, P46379, Q9UHY1, O00443, Q1KMD3, P60468, Q15036, Q9UKK3, Q7KZI7, P78347, P43243, Q13557	82	2.12142	1.54851
UP_SEQ_FEATURE	mutagenesis site	P06400 (RB1), P29317 (EPHA2 ), P78310 (CXADR ), Q8IYB3 (SRRM1 ), P05783 (KRT18 ), P55265 (ADAR ), Q13501 (SQSTM1 ), Q15942 (ZYX), P35568 (IRS1), O14974 (PPP1R12A ), Q9UHR4 (BAIAP2L1 ), P46379 (BAG6 ), Q9BV36 (MLPH ), Q9UKV3 (ACIN1 ), O00443 (PIK3C2A), Q15036 (SNX17 ), Q7KZI7 (MARK2 ), P78347 (GTF2I ), P50548 (ERF), Q9Y6I3 (EPN1)	20	23.8095	0.00112007	P06400 (RB1), P29317 (EPHA2 ), P78310 (CXADR ), Q8IYB3 (SRRM1 ), P05783 (KRT18 ), P55265 (ADAR ), Q13501 (SQSTM1 ), Q15942 (ZYX), P35568 (IRS1), O14974 (PPP1R12A ), Q9UHR4 (BAIAP2L1 ), P46379 (BAG6 ), Q9BV36 (MLPH ), Q9UKV3 (ACIN1 ), O00443 (PIK3C2A), Q15036 (SNX17 ), Q7KZI7 (MARK2 ), P78347 (GTF2I ), P50548 (ERF), Q9Y6I3 (EPN1)	83	2.20651	1.57233
UP_KEYWORDS	Cell junction	P29317, P78310, P06756, Q8N3V7, Q05209, Q86UE4, Q9Y4G6, Q15942, P46821, Q14247	10	11.9048	0.00157383	P29317, P78310, P06756, Q8N3V7, Q05209, Q86UE4, Q9Y4G6, Q15942, P46821, Q14247	84	3.62981	1.89945
GOTERM_BP_DIRECT	osteoblast differentiation	P29317, O75643, P49327, P55265, P10451	5	5.95238	0.00139364	P29317, O75643, P49327, P55265, P10451	79	10.2191	2.03168
GOTERM_CC_DIRECT	Z disc	Q8N3V7 (SYNPO), O95817 (BAG3), Q8IVF2 (AHNAK2 ), Q9UMS6 (SYNPO2), O14974 (PPP1R12A)	5	5.95238	0.00189305	Q8N3V7, O95817, Q8IVF2, Q9UMS6, O14974	82	9.41711	2.32752
GOTERM_MF_DIRECT	actin binding	Q9BV36, Q8N3V7, Q9UMS6, Q9Y4G6, Q9UPQ0, Q9UHR4, Q6WCQ1	7	8.33333	0.00232429	Q9BV36, Q8N3V7, Q9UMS6, Q9Y4G6, Q9UPQ0, Q9UHR4, Q6WCQ1	83	5.12122	2.89271
UP_SEQ_FEATURE	Nuclear localization signal	P06400, O00443, O95239, Q9UKK3, P78347, P43243, Q9C0C2	7	8.33333	0.00285404	P06400, O00443, O95239, Q9UKK3, P78347, P43243, Q9C0C2	83	4.91878	3.9612
UP_KEYWORDS	Coiled coil	Q76N89, Q9NYB9, Q96JP2, O95239, O75643, Q8IYB3, P05783, Q9P035, Q9Y4G6, Q9ULW0, Q9UPQ0, O14974, Q9UHR4, P15408, Q9BV36, Q9UKV3, P42858, Q96LD4, P43243, P35658, P46821, Q6WCQ1, Q14247	23	27.381	0.00371864	Q76N89, Q9NYB9, Q96JP2, O95239, O75643, Q8IYB3, P05783, Q9P035, Q9Y4G6, Q9ULW0, Q9UPQ0, O14974, Q9UHR4, P15408, Q9BV36, Q9UKV3, P42858, Q96LD4, P43243, P35658, P46821, Q6WCQ1, Q14247	84	1.85615	4.43471
GOTERM_CC_DIRECT	cell projection	Q66K74, Q05209, P78347, P10451	4	4.7619	0.00453817	Q66K74, Q05209, P78347, P10451	82	11.853	5.49634
GOTERM_BP_DIRECT	microtubule cytoskeleton organization	P18583 (SON ), Q66K74 (MAP1S ), Q7KZI7 (MARK2 ), P46821 (MAP1B)	4	4.7619	0.00439254	P18583 (SON ), Q66K74 (MAP1S ), Q7KZI7 (MARK2 ), P46821 (MAP1B)	79	11.975	6.27377
UP_KEYWORDS	Apoptosis	P29317 (EPHA2), P46379 (BAG6), Q9UKV3 (ACIN1), P42858 (HTT), O95817 (BAG3), Q66K74 (MAP1S), Q13501 (SQSTM1 ), Q9ULW0 (TPX2)	8	9.52381	0.00589886	P29317 (EPHA2), P46379 (BAG6), Q9UKV3 (ACIN1), P42858 (HTT), O95817 (BAG3), Q66K74 (MAP1S), Q13501 (SQSTM1 ), Q9ULW0 (TPX2)	84	3.65689	6.95007
GOTERM_BP_DIRECT	regulation of cellular response to heat	Q15185, O95817, P35658, Q13557	4	4.7619	0.00512119	Q15185, O95817, P35658, Q13557	79	11.3364	7.2783
GOTERM_MF_DIRECT	14-3-3 protein binding	Q9Y4H2, Q9UMS6, O14974	3	3.57143	0.00600223	Q9Y4H2, Q9UMS6, O14974	83	25.4232	7.31308
GOTERM_CC_DIRECT	perinuclear region of cytoplasm	Q9BV36 (MLPH), Q9UHY1 (NRBP1), Q66K74 (MAP1S ), P05783 (KRT18), Q86UE4 (LYRIC), P10451 (SPP1 ), Q9NZN4 (EHD ), Q92597 (NDRG1), Q13557 (CAMK2D)	9	10.7143	0.00629226	Q9BV36, Q9UHY1, Q66K74, P05783, Q86UE4, P10451, Q9NZN4, Q92597, Q13557	82	3.22093	7.54529
GOTERM_BP_DIRECT	insulin receptor signaling pathway	Q9Y4H2, O00443, P35568, Q9UHR4	4	4.7619	0.00571269	Q9Y4H2, O00443, P35568, Q9UHR4	79	10.9004	8.08636
GOTERM_CC_DIRECT	intracellular membrane-bounded organelle	Q641Q2, P46379, Q15036, P14859, P35568, P35658, Q8NDX5, Q14247	8	9.52381	0.0120012	Q641Q2, P46379, Q15036, P14859, P35568, P35658, Q8NDX5, Q14247	82	3.18629	13.9345
INTERPRO	Microtubule associated protein 1	Q66K74, P46821	2	2.38095	0.0127165	Q66K74, P46821	80	154.658	15.236
GOTERM_BP_DIRECT	viral process	P06400, Q9NYB9, P29317, P05783, Q15942, P35658	6	7.14286	0.0126989	P06400, Q9NYB9, P29317, P05783, Q15942, P35658	79	4.26536	17.1468
GOTERM_BP_DIRECT	negative regulation of extrinsic apoptotic signaling pathway	P06756 (ITGAV), P42858 (HTT), Q14247 (CTTN)	3	3.57143	0.0134397	P06756, P42858, Q14247	79	16.7808	18.0571
UP_KEYWORDS	RNA-binding	Q15477 (SKIV2L), P18583 (SON), Q9UKV3 (ACIN1), Q8IYB3 (SRRM1), P55265 (ADAR), Q8N8A6 (DDX51), Q92667 (AKAP1), P43243 (MATR3)	8	9.52381	0.0178076	Q15477, P18583, Q9UKV3, Q8IYB3, P55265, Q8N8A6, Q92667, P43243	84	2.94751	19.6493
GOTERM_BP_DIRECT	erythrocyte differentiation	Q9UKV3, P55265, Q9Y5Y0	3	3.57143	0.014823	Q9UKV3, P55265, Q9Y5Y0	79	15.9418	19.732
KEGG_PATHWAY	Focal adhesion	P06756, P10451, Q9Y4G6, Q15942, O14974	5	5.95238	0.0197858	P06756, P10451, Q9Y4G6, Q15942, O14974	36	4.63794	19.9595
UP_KEYWORDS	Fatty acid biosynthesis	Q15185, P49327, Q9P035	3	3.57143	0.0187018	Q15185, P49327, Q9P035	84	14.1353	20.5354
GOTERM_CC_DIRECT	cytoplasmic vesicle membrane	Q5VZ89 (DENND4C ), P42858 (HTT), Q8IVF2 (AHNAK2 ), Q15036 (SNX17)	4	4.7619	0.0186205	Q5VZ89 (DENND4C ), P42858 (HTT), Q8IVF2 (AHNAK2 ), Q15036 (SNX17)	82	7.05536	20.8329
GOTERM_MF_DIRECT	1-phosphatidylinositol-3-kinase activity	Q9Y4H2, O00443, P35568	3	3.57143	0.018504	Q9Y4H2, O00443, P35568	83	14.1897	20.9907
UP_SEQ_FEATURE	compositionally biased region:Poly-Ser	Q9Y4D8, Q9Y4H2, Q5VZ89, O95817, Q9UMS6, P50548, P35568	7	8.33333	0.0179107	Q9Y4D8, Q9Y4H2, Q5VZ89, O95817, Q9UMS6, P50548, P35568	83	3.32428	22.5532
UP_KEYWORDS	Polymorphism	Q9BUN8, Q15477, P78310, Q66K74, P05783, P35568, P10451, Q9Y5Y0, Q96AE4, O00443, Q96LD4, P50548, P06400, P18583, Q8IYB3, Q05209, Q92667, Q9UHR4, Q9UKV3, Q9UHY1, P46821, Q13557, P29317, Q8N3X1, Q9UMS6, Q9NZN4, Q9Y4G6, Q9C0C2, A1L390, P06756, P46379, P42858, O95817, Q02952, Q99575, Q5VZ89, O95239, O75643, P02765, P55265, P14859, P49327, Q13501, Q8N8A6, Q9P035, Q86UE4, Q15942, Q9ULW0, Q9UPQ0, O14974,…	59	70.2381	0.0216914	Q9BUN8, Q15477, P78310, Q66K74, P05783, P35568, P10451, Q9Y5Y0, Q96AE4, O00443, Q96LD4, P50548, P06400, P18583, Q8IYB3, Q05209, Q92667, Q9UHR4, Q9UKV3, Q9UHY1, P46821, Q13557, P29317, Q8N3X1, Q9UMS6, Q9NZN4, Q9Y4G6, Q9C0C2, A1L390, P06756, P46379, P42858, O95817, Q02952, Q99575, Q5VZ89, O95239, O75643, P02765, P55265, P14859, P49327, Q13501, Q8N8A6, Q9P035, Q86UE4, Q15942, Q9ULW0, Q9UPQ0, O14974,…	84	1.20034	23.4334
GOTERM_MF_DIRECT	protein kinase C binding	P06756, Q13501, P35568	3	3.57143	0.0210115	P06756, Q13501, P35568	83	13.2643	23.4995
GOTERM_BP_DIRECT	negative regulation of apoptotic process	P18583 (SON ), P46379 (BAG6), O95817 (BAG3), P05783 (KRT18 ), Q13501 (SQSTM1 ), P55265 (ADAR ), Q86UE4 (LYRIC)	7	8.33333	0.0190868	P18583 (SON ), P46379 (BAG6), O95817 (BAG3), P05783 (KRT18 ), Q13501 (SQSTM1 ), P55265 (ADAR ), Q86UE4 (LYRIC)	79	3.27011	24.6959
UP_KEYWORDS	Disease mutation	P06400, Q06210, P29317, Q15477, O75643, P05783, Q05209, P55265, Q13501, Q9Y4G6, Q9Y5Y0, P35568, Q9BV36, P42858, O95817, P43243, Q99575, P50548	18	21.4286	0.024443	P06400, Q06210, P29317, Q15477, O75643, P05783, Q05209, P55265, Q13501, Q9Y4G6, Q9Y5Y0, P35568, Q9BV36, P42858, O95817, P43243, Q99575, P50548	84	1.7295	26.0145
UP_KEYWORDS	Lipid biosynthesis	Q15185, Q53EU6, P49327, Q9P035	4	4.7619	0.0252504	Q15185, Q53EU6, P49327, Q9P035	84	6.28236	26.7567
GOTERM_CC_DIRECT	cytoskeleton	Q9NYB9 (ABI2), Q96JP2 (MYO15B), Q02952 (AKAP12), Q9C0C2 (TNKS1BP1), Q9UHR4 (BAIAP2L1), Q14247 (CTTN)	6	7.14286	0.0247595	Q9NYB9, Q96JP2, Q02952, Q9C0C2, Q9UHR4, Q14247	82	3.59424	26.7726
GOTERM_BP_DIRECT	phosphatidylinositol-3-phosphate biosynthetic process	Q9Y4H2, O00443, P35568	3	3.57143	0.0217573	Q9Y4H2, O00443, P35568	79	13.0137	27.6576
UP_KEYWORDS	Microtubule	O95239 (KIF4A ), Q66K74 (MAP1S ), Q92597 (NDRG1), Q9ULW0 (TPX2 ), P46821 (MAP1B)	5	5.95238	0.0266728	O95239 (KIF4A ), Q66K74 (MAP1S ), Q92597 (NDRG1), Q9ULW0 (TPX2 ), P46821 (MAP1B)	84	4.37521	28.0475
UP_KEYWORDS	Neurodegeneration	P42858, Q13501, P43243, Q92597, Q9Y5Y0	5	5.95238	0.030794	P42858, Q13501, P43243, Q92597, Q9Y5Y0	84	4.18109	31.6703
GOTERM_CC_DIRECT	plasma membrane	P29317, P78310, Q9Y4G6, Q9Y5Y0, Q9NZN4, P35568, Q9C0C2, O00443, P06756, O95817, Q02952, Q9Y6I3, Q9C0B5, Q5VZ89, P49327, Q05209, Q15942, Q9UHR4, Q641Q2, Q9Y4H2, Q9UKV3, Q8IVF2, Q7KZI7, Q92597, P46821, Q13557, Q14247	27	32.1429	0.0314373	P29317, P78310, Q9Y4G6, Q9Y5Y0, Q9NZN4, P35568, Q9C0C2, O00443, P06756, O95817, Q02952, Q9Y6I3, Q9C0B5, Q5VZ89, P49327, Q05209, Q15942, Q9UHR4, Q641Q2, Q9Y4H2, Q9UKV3, Q8IVF2, Q7KZI7, Q92597, P46821, Q13557, Q14247	82	1.4561	32.7664
BIOCARTA	RNA polymerase III transcription	P55265 (ADAR), P43243 (MATR3)	2	2.38095	0.0423923	P55265, P43243	15	43.3333	33.0283
OMIM_DISEASE	Diabetes mellitus, noninsulin-dependent	Q9Y4H2, P35568	2	2.38095	0.0495304	Q9Y4H2, P35568	21	37.619	35.1264
GOTERM_CC_DIRECT	lamellipodium	Q9NYB9, P29317, Q9UHY1, Q14247	4	4.7619	0.0344513	Q9NYB9, P29317, Q9UHY1, Q14247	82	5.5561	35.3209
UP_SEQ_FEATURE	compositionally biased region:Glu-rich	Q76N89, Q9UKV3, Q1KMD3, Q9UPQ0, Q9BTK6	5	5.95238	0.0317542	Q76N89, Q9UKV3, Q1KMD3, Q9UPQ0, Q9BTK6	83	4.13909	36.6398
INTERPRO	DNA/RNA helicase, DEAD/DEAH box type, N-terminal	Q15477 (SKIV2L), O75643 (SNRNP200), Q8N8A6 (DDX51)	3	3.57143	0.0349294	Q15477, O75643, Q8N8A6	80	10.0864	36.8221
UP_SEQ_FEATURE	short sequence motif:DEVH box	Q15477, O75643	2	2.38095	0.0322386	Q15477, O75643	83	60.4307	37.0866
GOTERM_MF_DIRECT	ATP-dependent RNA helicase activity	Q15477, O75643, Q8N8A6	3	3.57143	0.0398076	Q15477, O75643, Q8N8A6	83	9.38703	40.0955
KEGG_PATHWAY	cGMP-PKG signaling pathway	Q15477 (SKIV2L), O75643 (SNRNP200), Q8N8A6 (DDX51)	4	4.7619	0.045524	Q9Y4H2, P78347, P35568, O14974	36	4.83755	40.4931
GOTERM_MF_DIRECT	profilin binding	P42858, Q14247	2	2.38095	0.0428879	P42858, Q14247	83	45.1968	42.475
UP_KEYWORDS	mRNA processing	P18583 (SON ), Q9UKV3 (ACIN1 ), O75643 (SNRNP200 ), Q8IYB3 (SRRM1 ), P55265 (ADAR)	5	5.95238	0.0453101	P18583 (SON ), Q9UKV3 (ACIN1 ), O75643 (SNRNP200 ), Q8IYB3 (SRRM1 ), P55265 (ADAR)	84	3.68994	43.139
UP_KEYWORDS	Tight junction	P78310, Q8N3V7, Q86UE4	3	3.57143	0.0472285	P78310, Q8N3V7, Q86UE4	84	8.54693	44.5146
GOTERM_BP_DIRECT	positive regulation of glucose metabolic process	Q9Y4H2, P35568	2	2.38095	0.0410468	Q9Y4H2, P35568	79	47.2349	46.0374
GOTERM_BP_DIRECT	positive regulation of fatty acid beta-oxidation	Q9Y4H2, P35568	2	2.38095	0.0410468	Q9Y4H2, P35568	79	47.2349	46.0374
GOTERM_BP_DIRECT	mitochondrion transport along microtubule	Q66K74, P46821	2	2.38095	0.0410468	Q66K74, P46821	79	47.2349	46.0374
GOTERM_CC_DIRECT	microtubule	O95239, Q66K74, Q92597, Q9ULW0, P46821	5	5.95238	0.0498131	O95239, Q66K74, Q92597, Q9ULW0, P46821	82	3.57305	47.0097
KEGG_PATHWAY	RNA transport	Q9UKV3, Q8IYB3, Q99575, P35658	4	4.7619	0.0560738	Q9UKV3, Q8IYB3, Q99575, P35658	36	4.4438	47.4235
UP_KEYWORDS	Lipid-binding	Q641Q2, Q15036, Q7KZI7, Q9Y6I3	4	4.7619	0.0525191	Q641Q2, Q15036, Q7KZI7, Q9Y6I3	84	4.68922	48.1517
INTERPRO	Insulin receptor substrate-1, PTB	Q9Y4H2, P35568	2	2.38095	0.0499157	Q9Y4H2, P35568	80	38.6646	48.385
GOTERM_MF_DIRECT	ubiquitin protein ligase binding	Q9BUN8, P06400, Q9NYB9, P46379, Q13501	5	5.95238	0.0510834	Q9BUN8, P06400, Q9NYB9, P46379, Q13501	83	3.5433	48.3887
GOTERM_MF_DIRECT	kinase binding	P06400 (RB1), Q9NYB9 (ABI2 ), P42858 (HTT)	3	3.57143	0.0514942	P06400 (RB1), Q9NYB9 (ABI2 ), P42858 (HTT)	83	8.13542	48.6699
UP_KEYWORDS	SH3 domain	Q9NYB9, Q96JP2, Q9UHR4, Q14247	4	4.7619	0.0562388	Q9NYB9, Q96JP2, Q9UHR4, Q14247	84	4.55836	50.5763
GOTERM_BP_DIRECT	positive regulation of GTPase activity	Q9Y4H2, A1L390, Q5VZ89, P60468, Q9P035, P35568, Q13557	7	8.33333	0.0474023	Q9Y4H2, A1L390, Q5VZ89, P60468, Q9P035, P35568, Q13557	79	2.63345	51.0684
SMART	SM00310:PTBI	Q9Y4H2, P35568	2	2.38095	0.0637337	Q9Y4H2, P35568	61	29.9762	51.1504
GOTERM_BP_DIRECT	cellular response to insulin stimulus	Q9Y4H2, Q5VZ89, P35568	3	3.57143	0.0498293	Q9Y4H2, Q5VZ89, P35568	79	8.28144	52.8715
UP_SEQ_FEATURE	IRS-type PTB	Q9Y4H2, P35568	2	2.38095	0.0518641	Q9Y4H2, P35568	83	37.1881	52.9112
GOTERM_BP_DIRECT	positive regulation of actin filament bundle assembly	Q8N3V7, Q9UMS6	2	2.38095	0.04994	Q8N3V7, Q9UMS6	79	38.6467	52.9523
GOTERM_BP_DIRECT	mRNA processing	P18583, Q9UKV3, Q8IYB3, P55265	4	4.7619	0.0506987	P18583, Q9UKV3, Q8IYB3, P55265	79	4.74988	53.5023
GOTERM_CC_DIRECT	nuclear speck	Q8WWM7, P18583, Q9UKV3, Q8IYB3	4	4.7619	0.0603621	Q8WWM7, P18583, Q9UKV3, Q8IYB3	82	4.42276	53.875
GOTERM_MF_DIRECT	ubiquitin-specific protease binding	Q9BUN8, P46379	2	2.38095	0.061361	Q9BUN8, P46379	83	31.2901	55.0132
GOTERM_MF_DIRECT	helicase activity	Q15477, O75643, Q8N8A6	3	3.57143	0.0642404	Q15477, O75643, Q8N8A6	83	7.17831	56.7233
UP_SEQ_FEATURE	compositionally biased region:Poly-Asn	Q9Y4H2, P78347	2	2.38095	0.0596038	Q9Y4H2, P78347	83	32.2297	58.0649
UP_SEQ_FEATURE	domain:B30.2/SPRY	Q1KMD3, Q96LD4, Q6VN20	3	3.57143	0.0598791	Q1KMD3, Q96LD4, Q6VN20	83	7.47597	58.2381
INTERPRO	Src homology-3 domain	Q9NYB9, Q96JP2, Q9UHR4, Q14247	4	4.7619	0.0660652	Q9NYB9, Q96JP2, Q9UHR4, Q14247	80	4.25665	58.6373
GOTERM_BP_DIRECT	brain development	Q9Y4H2, P46379, O95817, Q66K74	4	4.7619	0.0585682	Q9Y4H2, P46379, O95817, Q66K74	79	4.47488	58.864
INTERPRO	IPR001870:B30.2/SPRY domain	Q1KMD3, Q96LD4, Q6VN20	3	3.57143	0.0666095	Q1KMD3, Q96LD4, Q6VN20	80	7.02992	58.9476
GOTERM_BP_DIRECT	hepatocyte apoptotic process	P06400, P05783	2	2.38095	0.0587517	P06400, P05783	79	32.7011	58.9818
GOTERM_CC_DIRECT	nuclear matrix	O95239 (KIF4A ), Q8IYB3 (SRRM1 ), P43243 (MATR3)	3	3.57143	0.0693039	O95239 (KIF4A ), Q8IYB3 (SRRM1 ), P43243 (MATR3)	82	6.87352	59.0433
UP_KEYWORDS	Cell projection	Q9NYB9, P29317, Q8N3V7, Q9UHY1, Q05209, P46821, Q14247	7	8.33333	0.0709648	Q9NYB9, P29317, Q8N3V7, Q9UHY1, Q05209, P46821, Q14247	84	2.37876	59.189
UP_SEQ_FEATURE	domain:CS	Q15185, Q9P035	2	2.38095	0.0634502	Q15185, Q9P035	83	30.2154	60.4263
KEGG_PATHWAY	Proteoglycans in cancer	P06756, O14974, Q13557, Q14247	4	4.7619	0.080342	P06756, O14974, Q13557, Q14247	36	3.82167	60.6657
INTERPRO	CS-like domain	Q15185, Q9P035	2	2.38095	0.0699804	Q15185, Q9P035	80	27.2926	60.8218
GOTERM_CC_DIRECT	dendritic spine	Q8N3V7, P46821, Q14247	3	3.57143	0.0730634	Q8N3V7, P46821, Q14247	82	6.66732	61.0528
GOTERM_BP_DIRECT	retrograde protein transport, ER to cytosol	Q9BUN8, P60468	2	2.38095	0.0631272	Q9BUN8, P60468	79	30.3653	61.7005
GOTERM_CC_DIRECT	endoplasmic reticulum	Q9BUN8 (DERL1 ), Q53EU6 (GPAT3 ), P60468 (SEC61B), P42858 (HTT ), P14859 (POU2F1 ), Q13501 (SQSTM1 ), Q9P035 (HACD3 ), Q86UE4 (LYRIC-MTDH)	8	9.52381	0.0749263	Q9BUN8 (DERL1 ), Q53EU6 (GPAT3 ), P60468 (SEC61B), P42858 (HTT ), P14859 (POU2F1 ), Q13501 (SQSTM1 ), Q9P035 (HACD3 ), Q86UE4 (LYRIC-MTDH)	82	2.14728	62.0145
UP_SEQ_FEATURE	compositionally biased region:Poly-Glu	A1L390, O15541, P42858, Q8N3X1, Q02952, Q9UMS6	6	7.14286	0.06633	A1L390, O15541, P42858, Q8N3X1, Q02952, Q9UMS6	83	2.73133	62.1128
GOTERM_MF_DIRECT	cytoskeletal adaptor activity	Q9NYB9, Q9UHR4	2	2.38095	0.0749843	Q9NYB9, Q9UHR4	83	25.4232	62.5898
GOTERM_BP_DIRECT	positive regulation of glycogen biosynthetic process	Q9Y4H2, P35568	2	2.38095	0.0674827	Q9Y4H2, P35568	79	28.3409	64.2391
UP_KEYWORDS	Transferase	Q9Y4D8, Q76N89, Q53EU6, Q06210, P29317, Q9C0B5, O00443, Q9UKK3, P49327, Q7KZI7, Q92667, Q13557	12	14.2857	0.0812415	Q9Y4D8, Q76N89, Q53EU6, Q06210, P29317, Q9C0B5, O00443, Q9UKK3, P49327, Q7KZI7, Q92667, Q13557	84	1.7214	64.3582
INTERPRO	Helicase, C-terminal	Q15477, O75643, Q8N8A6	3	3.57143	0.077447	Q15477, O75643, Q8N8A6	80	6.4441	64.6957
GOTERM_CC_DIRECT	lamellipodium membrane	P29317, P06756	2	2.38095	0.081193	P29317, P06756	82	23.3941	65.0918
GOTERM_MF_DIRECT	microtubule binding	O95239, Q66K74, Q92597, P46821	4	4.7619	0.0806206	O95239, Q66K74, Q92597, P46821	83	3.91126	65.3656
INTERPRO	Helicase, superfamily 1/2, ATP-binding domain	Q15477, O75643, Q8N8A6	3	3.57143	0.0799267	Q15477, O75643, Q8N8A6	80	6.32693	65.9019
GOTERM_BP_DIRECT	phosphatidylinositol phosphorylation	Q9Y4H2, O00443, P35568	3	3.57143	0.0708141	Q9Y4H2, O00443, P35568	79	6.78373	66.074
UP_KEYWORDS	Endocytosis	O00443 (PIK3C2A), Q9Y6I3 (EPN1), Q14247 (CTTN)	3	3.57143	0.0858107	O00443 (PIK3C2A), Q9Y6I3 (EPN1), Q14247 (CTTN)	84	6.07468	66.4574
UP_KEYWORDS	mRNA splicing	P18583, Q9UKV3, O75643, Q8IYB3	4	4.7619	0.0878972	P18583, Q9UKV3, O75643, Q8IYB3	84	3.76941	67.3777
GOTERM_CC_DIRECT	nucleolus	Q641Q2, P23193, Q9UKV3, Q66K74, P05783, P55265, Q8N8A6, Q86UE4	8	9.52381	0.0863019	Q641Q2, P23193, Q9UKV3, Q66K74, P05783, P55265, Q8N8A6, Q86UE4	82	2.07462	67.429
UP_KEYWORDS	Fatty acid metabolism	Q15185, P49327, Q9P035	3	3.57143	0.0894549	Q15185, P49327, Q9P035	84	5.92771	68.0496
INTERPRO	Beta-lactamase-like	Q66K74, P46821	2	2.38095	0.0857304	Q66K74, P46821	80	22.094	68.5779
GOTERM_MF_DIRECT	proline-rich region binding	Q9NYB9, Q9UHR4	2	2.38095	0.0884123	Q9NYB9, Q9UHR4	83	21.409	68.8914
GOTERM_MF_DIRECT	phosphatidylinositol 3-kinase binding	Q9Y4H2, P35568	2	2.38095	0.0884123	Q9Y4H2, P35568	83	21.409	68.8914
GOTERM_CC_DIRECT	bicellular tight junction	P78310, Q8N3V7, Q86UE4	3	3.57143	0.0900721	P78310, Q8N3V7, Q86UE4	82	5.90028	69.0605
UP_KEYWORDS	Actin-binding	Q8N3V7, Q9UMS6, Q9UHR4, Q6WCQ1	4	4.7619	0.0990018	Q8N3V7, Q9UMS6, Q9UHR4, Q6WCQ1	84	3.57682	71.8976
GOTERM_BP_DIRECT	Rac protein signal transduction	Q9NYB9, Q9P035	2	2.38095	0.0847056	Q9NYB9, Q9P035	79	22.3744	72.82
INTERPRO	SAP domain	Q9UKV3, Q1KMD3	2	2.38095	0.0973698	Q9UKV3, Q1KMD3	80	19.3323	73.3704
GOTERM_BP_DIRECT	phosphatidylinositol-mediated signaling	Q9Y4H2, O00443, P35568	3	3.57143	0.087054	Q9Y4H2, O00443, P35568	79	6.01576	73.8285
UP_SEQ_FEATURE	domain:SAP	Q9UKV3, Q1KMD3	2	2.38095	0.093667	Q9UKV3, Q1KMD3	83	20.1436	75.1121
UP_SEQ_FEATURE	compositionally biased region:Poly-Pro	Q9Y4D8, Q9Y4H2, P06400, P42858, P50548	5	5.95238	0.0938311	Q9Y4D8, Q9Y4H2, P06400, P42858, P50548	83	2.87082	75.1757
GOTERM_BP_DIRECT	mammary gland development	Q9Y4H2, P49327	2	2.38095	0.0931989	Q9Y4H2, P49327	79	20.2435	76.3048
UP_SEQ_FEATURE	Cleavage; by caspase-3	P46379, Q9UKV3	2	2.38095	0.0973758	P46379, Q9UKV3	83	19.3378	76.5142
UP_SEQ_FEATURE	sequence variant	Q9BUN8, Q15477, P78310, Q66K74, P05783, P35568, P10451, Q9Y5Y0, Q96AE4, O00443, Q96LD4, P50548, P06400, P18583, Q8IYB3, Q05209, Q92667, Q9UHR4, Q9UKV3, Q9UHY1, P46821, Q13557, P29317, Q8N3X1, Q9UMS6, Q9NZN4, Q9Y4G6, Q9C0C2, A1L390, P06756, P46379, P42858, O95817, Q02952, Q99575, Q5VZ89, O95239, O75643, P02765, P55265, P14859, P49327, Q13501, Q8N8A6, Q9P035, Q86UE4, Q15942, Q9ULW0, Q9UPQ0, O14974,…	58	69.0476	0.0978329	Q9BUN8, Q15477, P78310, Q66K74, P05783, P35568, P10451, Q9Y5Y0, Q96AE4, O00443, Q96LD4, P50548, P06400, P18583, Q8IYB3, Q05209, Q92667, Q9UHR4, Q9UKV3, Q9UHY1, P46821, Q13557, P29317, Q8N3X1, Q9UMS6, Q9NZN4, Q9Y4G6, Q9C0C2, A1L390, P06756, P46379, P42858, O95817, Q02952, Q99575, Q5VZ89, O95239, O75643, P02765, P55265, P14859, P49327, Q13501, Q8N8A6, Q9P035, Q86UE4, Q15942, Q9ULW0, Q9UPQ0, O14974,…	83	1.12673	76.6818
GOTERM_BP_DIRECT	intracellular protein transport	Q9BV36, P60468, Q15036, Q14247	4	4.7619	0.0971063	Q9BV36, P60468, Q15036, Q14247	79	3.60266	77.764

## Sheet: proteins
Apoptosis and related terms
P29317	EPHA2	Ephrin type-A receptor 2
P46379	BAG6	Large proline-rich protein BAG6
Q9UKV3	ACIN1	Apoptotic chromatin condensation inducer in the nucleus
P42858	HTT	Huntingtin
O95817	BAG3	BAG family molecular chaperone regulator 3
Q66K74	MAP1S	Microtubule-associated protein 1S
Q13501	SQSTM1	Sequestosome-1
Q9ULW0	TPX2	Targeting protein for Xklp2
P06756	ITGAV	Integrin alpha-V
Q14247	CTTN	Src substrate cortactin
P18583	SON	Protein SON
P05783	KRT18	Keratin, type I cytoskeletal 18
P55265	ADAR	Double-stranded RNA-specific adenosine deaminase
Q86UE4	LYRIC	Protein LYRIC
Cytoskeleton and related terms
Q9NYB9	ABI2	Abl interactor 2
Q8N3V7	SYNPO	Synaptopodin
Q9UMS6	SYNPO2	Synaptopodin-2
O95239	KIF4A	Chromosome-associated kinesin KIF4A
Q66K74	MAP1S	Microtubule-associated protein 1S
Q9Y4G6	TLN2	Talin-2
Q15942	ZYX	Zyxin
Q9ULW0	TPX2	Targeting protein for Xklp2
Q9C0C2	TNKS1BP1	182 kDa tankyrase-1-binding protein
Q9UHR4	BAIAP2L1	Brain-specific angiogenesis inhibitor 1-associated protein 2-like protein 1
Q9UKK3	PARP4	Protein mono-ADP-ribosyltransferase PARP4
Q7KZI7	MARK2	Serine/threonine-protein kinase MARK2
Q02952	AKAP12	A-kinase anchor protein 12
Q92597	NDRG1	Protein NDRG1
P46821	MAP1B	Microtubule-associated protein 1B
Q6WCQ1	MPRIP	Myosin phosphatase Rho-interacting protein
Q14247	CTTN	Src substrate cortactin
P18583	SON	Protein SON
Q96JP2	MYO15B	Unconventional myosin-XVB
Q8NDX5	PHC3	Polyhomeotic-like protein 3
O14974	PPP1R12A	Protein phosphatase 1 regulatory subunit 12A
RNA and related terms
P18583	SON	Protein SON
O75643	SNRNP200	U5 small nuclear ribonucleoprotein 200 kDa helicase
Q8IYB3	SRRM1	Serine/arginine repetitive matrix protein 1
P05783	KRT18	Keratin, type I cytoskeletal 18
P55265	ADAR	Double-stranded RNA-specific adenosine deaminase
P49327	FASN	Fatty acid synthase
Q8N8A6	DDX51	ATP-dependent RNA helicase DDX51
Q92667	AKAP1	A-kinase anchor protein 1, mitochondrial
Q86UE4	LYRIC	Protein LYRIC
Q15942	ZYX	Zyxin
Q8WWM7	ATXN2L	Ataxin-2-like protein
Q96AE4	FUBP1	Far upstream element-binding protein 1
Q9UKV3	ACIN1	Apoptotic chromatin condensation inducer in the nucleus
Q1KMD3	HNRNPUL2	Heterogeneous nuclear ribonucleoprotein U-like protein 2
P60468	SEC61B	Protein transport protein Sec61 subunit beta
Q7KZI7	MARK2	Serine/threonine-protein kinase MARK2
P43243	MATR3	Matrin-3
Q99575	POP1	Ribonucleases P/MRP protein subunit POP1
