# Supplementary material for: Titanium Dioxide Nanoparticles Alter the Cellular Phosphoproteome in A549 Cells
Source: Nanomaterials (Basel). 2020 Jan 21;10(2):185. doi: 10.3390/nano10020185 (PMC7074930; doi:10.3390/nano10020185)
Supplement: Supplementary file 1 [file nanomaterials-10-00185-s001.zip › nanomaterials-685198/Table S5.xlsx]

## Sheet: cluster phosphocounts.txt
Annotation Cluster 1	Enrichment Score: 8.056376102266281
Category	Term	Count	%	PValue	Genes	List Total	Fold Enrichment	FDR
GOTERM_CC_DIRECT	GO:0005913~cell-cell adherens junction	15	14.1509	3.79475e-09	P29317, P05783, P49327, Q15942, Q9C0C2, Q9UHR4, Q8WWM7, P55196, O95817, Q9UQN3, Q7KZI7, Q92597, Q6WCQ1, Q9UJU6, Q14247	104	8.13765	4.83401e-06
GOTERM_BP_DIRECT	GO:0098609~cell-cell adhesion	14	13.2075	6.79436e-09	P29317, P05783, P49327, Q9C0C2, Q9UHR4, Q8WWM7, P55196, O95817, Q9UQN3, Q7KZI7, Q92597, Q6WCQ1, Q9UJU6, Q14247	100	8.67483	1.03001e-05
GOTERM_MF_DIRECT	GO:0098641~cadherin binding involved in cell-cell adhesion	14	13.2075	2.62749e-08	P29317, P05783, P49327, Q9C0C2, Q9UHR4, Q8WWM7, P55196, O95817, Q9UQN3, Q7KZI7, Q92597, Q6WCQ1, Q9UJU6, Q14247	105	7.76138	3.43027e-05
Annotation Cluster 2	Enrichment Score: 3.477246519789759
Category	Term	Count	%	PValue	Genes	List Total	Fold Enrichment	FDR
GOTERM_MF_DIRECT	GO:0003779~actin binding	10	9.43396	5.48925e-05	Q9BV36, Q8N3V7, O14639, Q9UMS6, P49006, Q9Y4G6, Q9UPQ0, Q9UHR4, Q6WCQ1, Q9UJU6	105	5.78314	0.0716402
GOTERM_CC_DIRECT	GO:0015629~actin cytoskeleton	8	7.54717	0.000238627	Q8N3V7, O14639, Q9UMS6, Q9Y4G6, Q8NDX5, O14974, Q9UHR4, Q6WCQ1	104	6.43049	0.303554
UP_KEYWORDS	Actin-binding	7	6.60377	0.00282507	Q8N3V7, O14639, Q9UMS6, P49006, Q9UHR4, Q6WCQ1, Q9UJU6	106	4.9603	3.44007
Annotation Cluster 3	Enrichment Score: 1.9888166401979581
Category	Term	Count	%	PValue	Genes	List Total	Fold Enrichment	FDR
UP_KEYWORDS	Cell junction	13	12.2642	0.000169201	P29317, P78310, Q8N3V7, Q05209, Q86UE4, Q9Y4F1, Q15942, Q9Y4G6, P55196, P06756, P46821, Q9UJU6, Q14247	106	3.73939	0.209165
GOTERM_CC_DIRECT	GO:0043197~dendritic spine	4	3.77358	0.0190929	Q8N3V7, Q9Y4F1, P46821, Q14247	104	7.00923	21.7742
UP_KEYWORDS	Cell projection	9	8.49057	0.0312011	Q9NYB9, P29317, Q8N3V7, Q9UHY1, Q05209, Q9Y4F1, P46821, Q9UJU6, Q14247	106	2.42364	32.445
UP_KEYWORDS	Synapse	5	4.71698	0.109974	Q8N3V7, Q9Y4G6, Q9Y4F1, P46821, Q9UJU6	106	2.71933	76.3452
Annotation Cluster 4	Enrichment Score: 1.6928923547150432
Category	Term	Count	%	PValue	Genes	List Total	Fold Enrichment	FDR
UP_SEQ_FEATURE	domain:WW 2	3	2.83019	0.00986313	Q76N89, O95817, Q8N3X1	105	19.7665	13.4832
UP_SEQ_FEATURE	domain:WW 1	3	2.83019	0.00986313	Q76N89, O95817, Q8N3X1	105	19.7665	13.4832
INTERPRO	IPR001202:WW domain	3	2.83019	0.0337586	Q76N89, O95817, Q8N3X1	102	10.2991	36.6677
SMART	SM00456:WW	3	2.83019	0.0515249	Q76N89, O95817, Q8N3X1	76	8.10177	44.5308
Annotation Cluster 5	Enrichment Score: 1.6473139534779777
Category	Term	Count	%	PValue	Genes	List Total	Fold Enrichment	FDR
GOTERM_CC_DIRECT	GO:0030027~lamellipodium	6	5.66038	0.00214829	Q9NYB9, P29317, Q9UHY1, O14639, Q9UJU6, Q14247	104	6.57115	2.70239
GOTERM_CC_DIRECT	GO:0005856~cytoskeleton	7	6.60377	0.0187651	Q9NYB9, Q96JP2, P08670, Q9Y4F1, Q9C0C2, Q9UHR4, Q14247	104	3.30624	21.4405
UP_KEYWORDS	SH3 domain	5	4.71698	0.0244287	Q9NYB9, Q96JP2, Q9UHR4, Q9UJU6, Q14247	106	4.51536	26.3635
INTERPRO	IPR001452:Src homology-3 domain	5	4.71698	0.0312753	Q9NYB9, Q96JP2, Q9UHR4, Q9UJU6, Q14247	102	4.17319	34.4682
UP_SEQ_FEATURE	domain:SH3	4	3.77358	0.0627675	Q9NYB9, Q9UHR4, Q9UJU6, Q14247	105	4.36746	61.2167
SMART	SM00326:SH3	5	4.71698	0.0675829	Q9NYB9, Q96JP2, Q9UHR4, Q9UJU6, Q14247	76	3.21187	54.1398
Annotation Cluster 6	Enrichment Score: 1.485044619514326
Category	Term	Count	%	PValue	Genes	List Total	Fold Enrichment	FDR
GOTERM_CC_DIRECT	GO:0016607~nuclear speck	6	5.66038	0.00568121	Q8WWM7, P18583, Q9UKV3, Q8IYB3, Q9UQ35, Q69YN4	104	5.23077	7.00063
UP_KEYWORDS	mRNA processing	7	6.60377	0.00713222	P18583, Q9UKV3, O75643, Q8IYB3, P55265, Q9UQ35, Q69YN4	106	4.09374	8.47601
UP_KEYWORDS	mRNA splicing	6	5.66038	0.0107441	P18583, Q9UKV3, O75643, Q8IYB3, Q9UQ35, Q69YN4	106	4.48062	12.5117
GOTERM_BP_DIRECT	GO:0006397~mRNA processing	5	4.71698	0.0214768	P18583, Q9UKV3, Q8IYB3, P55265, Q69YN4	100	4.6905	28.0451
GOTERM_BP_DIRECT	GO:0008380~RNA splicing	4	3.77358	0.0749584	P18583, Q9UKV3, Q8IYB3, Q69YN4	100	4.04627	69.3089
GOTERM_CC_DIRECT	GO:0071013~catalytic step 2 spliceosome	3	2.83019	0.0955168	O75643, Q8IYB3, Q9UQ35	104	5.71405	72.1644
UP_KEYWORDS	Spliceosome	3	2.83019	0.137238	O75643, Q8IYB3, Q9UQ35	106	4.58647	83.9036
GOTERM_BP_DIRECT	GO:0000398~mRNA splicing, via spliceosome	4	3.77358	0.143372	O75643, Q8IYB3, Q9UQ35, P24928	100	3.02559	90.4248
Annotation Cluster 7	Enrichment Score: 1.4564275011190022
Category	Term	Count	%	PValue	Genes	List Total	Fold Enrichment	FDR
INTERPRO	IPR014352:FERM/acyl-CoA-binding protein, 3-helical bundle	3	2.83019	0.0303262	Q96JP2, Q9Y4G6, Q9Y4F1	102	10.9171	33.6091
INTERPRO	IPR019749:Band 4.1 domain	3	2.83019	0.031454	Q96JP2, Q9Y4G6, Q9Y4F1	102	10.703	34.6288
INTERPRO	IPR000299:FERM domain	3	2.83019	0.031454	Q96JP2, Q9Y4G6, Q9Y4F1	102	10.703	34.6288
INTERPRO	IPR019748:FERM central domain	3	2.83019	0.031454	Q96JP2, Q9Y4G6, Q9Y4F1	102	10.703	34.6288
SMART	SM00295:B41	3	2.83019	0.0553372	Q96JP2, Q9Y4G6, Q9Y4F1	76	7.78406	46.9646
Annotation Cluster 8	Enrichment Score: 1.3664277972691024
Category	Term	Count	%	PValue	Genes	List Total	Fold Enrichment	FDR
GOTERM_BP_DIRECT	GO:0008286~insulin receptor signaling pathway	4	3.77358	0.0109888	Q9Y4H2, O00443, P35568, Q9UHR4	100	8.61128	15.4232
GOTERM_MF_DIRECT	GO:0016303~1-phosphatidylinositol-3-kinase activity	3	2.83019	0.0288126	Q9Y4H2, O00443, P35568	105	11.2166	31.7288
GOTERM_BP_DIRECT	GO:0036092~phosphatidylinositol-3-phosphate biosynthetic process	3	2.83019	0.0338167	Q9Y4H2, O00443, P35568	100	10.2808	40.6383
GOTERM_BP_DIRECT	GO:0046854~phosphatidylinositol phosphorylation	3	2.83019	0.106233	Q9Y4H2, O00443, P35568	100	5.35915	81.779
GOTERM_BP_DIRECT	GO:0048015~phosphatidylinositol-mediated signaling	3	2.83019	0.129401	Q9Y4H2, O00443, P35568	100	4.75245	87.7635
Annotation Cluster 9	Enrichment Score: 1.3554202811737799
Category	Term	Count	%	PValue	Genes	List Total	Fold Enrichment	FDR
GOTERM_BP_DIRECT	GO:0043547~positive regulation of GTPase activity	11	10.3774	0.001825	Q9Y4H2, P55196, A1L390, Q5VZ89, P60468, Q92538, Q12802, Q9P035, P35568, Q9Y4F1, Q13557	100	3.26924	2.7312
INTERPRO	IPR001849:Pleckstrin homology domain	6	5.66038	0.0162837	Q9Y4H2, A1L390, Q12802, P35568, Q9Y4F1, Q6WCQ1	102	4.02843	19.6173
INTERPRO	IPR011993:Pleckstrin homology-like domain	7	6.60377	0.0291714	Q9Y4H2, A1L390, Q12802, P35568, Q9Y4G6, Q9Y4F1, Q6WCQ1	102	2.9828	32.5497
SMART	SM00233:PH	6	5.66038	0.0468671	Q9Y4H2, A1L390, Q12802, P35568, Q9Y4F1, Q6WCQ1	76	3.00748	41.4193
UP_SEQ_FEATURE	domain:DH	3	2.83019	0.048594	A1L390, Q12802, Q9Y4F1	105	8.42983	51.7063
INTERPRO	IPR000219:Dbl homology (DH) domain	3	2.83019	0.0571875	A1L390, Q12802, Q9Y4F1	102	7.68807	54.3088
GOTERM_MF_DIRECT	GO:0005089~Rho guanyl-nucleotide exchange factor activity	3	2.83019	0.0816949	A1L390, Q12802, Q9Y4F1	105	6.26382	67.1312
GOTERM_BP_DIRECT	GO:0035023~regulation of Rho protein signal transduction	3	2.83019	0.0826344	A1L390, Q12802, Q9Y4F1	100	6.21926	72.951
SMART	SM00325:RhoGEF	3	2.83019	0.0912802	A1L390, Q12802, Q9Y4F1	76	5.83804	65.5745
GOTERM_MF_DIRECT	GO:0004871~signal transducer activity	4	3.77358	0.131509	Q9Y4H2, Q12802, P35568, O14974	105	3.15238	84.1305
UP_SEQ_FEATURE	domain:PH	4	3.77358	0.134575	Q9Y4H2, A1L390, Q12802, P35568	105	3.11961	87.899
Annotation Cluster 10	Enrichment Score: 1.2809872690194046
Category	Term	Count	%	PValue	Genes	List Total	Fold Enrichment	FDR
KEGG_PATHWAY	hsa03013:RNA transport	5	4.71698	0.0292249	Q9UKV3, Q8IYB3, Q99575, P35658, P52948	48	4.16606	28.7084
GOTERM_BP_DIRECT	GO:0006405~RNA export from nucleus	3	2.83019	0.0417464	Q8IYB3, P35658, P52948	100	9.15927	47.61
GOTERM_BP_DIRECT	GO:0006406~mRNA export from nucleus	3	2.83019	0.11767	Q8IYB3, P35658, P52948	100	5.0376	85.0108
Annotation Cluster 11	Enrichment Score: 1.2198296215438755
Category	Term	Count	%	PValue	Genes	List Total	Fold Enrichment	FDR
GOTERM_MF_DIRECT	GO:0008017~microtubule binding	5	4.71698	0.0397164	O95239, Q66K74, Q92597, P23396, P46821	105	3.8647	41.0858
UP_KEYWORDS	Microtubule	5	4.71698	0.0552701	O95239, Q66K74, Q92597, Q9ULW0, P46821	106	3.46715	50.5164
GOTERM_CC_DIRECT	GO:0005874~microtubule	5	4.71698	0.0997818	O95239, Q66K74, Q92597, Q9ULW0, P46821	104	2.81721	73.791
Annotation Cluster 12	Enrichment Score: 1.1703534882046083
Category	Term	Count	%	PValue	Genes	List Total	Fold Enrichment	FDR
UP_KEYWORDS	LIM domain	3	2.83019	0.0523157	O14639, Q15942, Q9UPQ0	106	8.09002	48.5672
INTERPRO	IPR001781:Zinc finger, LIM-type	3	2.83019	0.0586183	O14639, Q15942, Q9UPQ0	102	7.58129	55.2225
SMART	SM00132:LIM	3	2.83019	0.100525	O14639, Q15942, Q9UPQ0	76	5.51371	69.2811
Annotation Cluster 13	Enrichment Score: 1.0536865366585981
Category	Term	Count	%	PValue	Genes	List Total	Fold Enrichment	FDR
GOTERM_MF_DIRECT	GO:0019900~kinase binding	4	3.77358	0.0111294	P06400, Q9NYB9, P42858, P23396	105	8.57448	13.594
GOTERM_BP_DIRECT	GO:0006915~apoptotic process	7	6.60377	0.118195	P06400, P42858, Q66K74, Q53EL6, P06493, Q9ULW0, P23396	100	2.07309	85.1454
GOTERM_MF_DIRECT	GO:0008134~transcription factor binding	3	2.83019	0.524648	P06400, P42858, P23396	105	1.69829	99.9939
Annotation Cluster 14	Enrichment Score: 1.0039017126301615
Category	Term	Count	%	PValue	Genes	List Total	Fold Enrichment	FDR
GOTERM_MF_DIRECT	GO:0004004~ATP-dependent RNA helicase activity	4	3.77358	0.00752457	Q15477, Q13283, O75643, Q8N8A6	105	9.89363	9.39013
UP_KEYWORDS	Helicase	4	3.77358	0.0368516	Q15477, Q13283, O75643, Q8N8A6	106	5.43106	37.162
INTERPRO	IPR011545:DNA/RNA helicase, DEAD/DEAH box type, N-terminal	3	2.83019	0.0543638	Q15477, O75643, Q8N8A6	102	7.91091	52.4547
GOTERM_MF_DIRECT	GO:0004386~helicase activity	3	2.83019	0.0966259	Q15477, O75643, Q8N8A6	105	5.67429	73.4638
INTERPRO	IPR001650:Helicase, C-terminal	3	2.83019	0.117114	Q15477, O75643, Q8N8A6	102	5.05419	80.9243
INTERPRO	IPR014001:Helicase, superfamily 1/2, ATP-binding domain	3	2.83019	0.120689	Q15477, O75643, Q8N8A6	102	4.9623	81.9264
SMART	SM00490:HELICc	3	2.83019	0.189788	Q15477, O75643, Q8N8A6	76	3.71016	90.4122
SMART	SM00487:DEXDc	3	2.83019	0.195196	Q15477, O75643, Q8N8A6	76	3.64208	91.1015
INTERPRO	IPR027417:P-loop containing nucleoside triphosphate hydrolase	7	6.60377	0.345037	Q96JP2, Q15477, Q1KMD3, O95239, O75643, Q8N8A6, Q9NZN4	102	1.44898	99.6407
UP_KEYWORDS	Hydrolase	11	10.3774	0.347342	O95453, Q15477, Q13283, O75643, P49327, Q05209, P55265, Q8N8A6, Q9NZN4, Q99575, Q8TEA8	106	1.27814	99.4907
Annotation Cluster 15	Enrichment Score: 0.9904626996581266
Category	Term	Count	%	PValue	Genes	List Total	Fold Enrichment	FDR
GOTERM_BP_DIRECT	GO:0000086~G2/M transition of mitotic cell cycle	4	3.77358	0.0473129	P06493, Q9ULW0, O14974, O43768	100	4.90277	52.0387
UP_KEYWORDS	Cell cycle	8	7.54717	0.0487167	P06400, P18583, P05783, P06493, Q13112, Q9ULW0, P23396, O43768	106	2.38967	46.0973
GOTERM_BP_DIRECT	GO:0007067~mitotic nuclear division	5	4.71698	0.0590471	P06493, Q9ULW0, P23396, O14974, O43768	100	3.38548	60.2539
GOTERM_BP_DIRECT	GO:0006915~apoptotic process	7	6.60377	0.118195	P06400, P42858, Q66K74, Q53EL6, P06493, Q9ULW0, P23396	100	2.07309	85.1454
UP_KEYWORDS	Mitosis	4	3.77358	0.150002	P06493, Q9ULW0, P23396, O43768	106	2.96428	86.6146
GOTERM_BP_DIRECT	GO:0051301~cell division	5	4.71698	0.15213	P06400, P06493, Q9ULW0, P23396, O43768	100	2.39886	91.8061
UP_KEYWORDS	Cell division	4	3.77358	0.317684	P06493, Q9ULW0, P23396, O43768	106	2.00165	99.1174
Annotation Cluster 16	Enrichment Score: 0.8481117760147613
Category	Term	Count	%	PValue	Genes	List Total	Fold Enrichment	FDR
UP_KEYWORDS	Fatty acid biosynthesis	3	2.83019	0.0289713	Q15185, P49327, Q9P035	106	11.2016	30.4956
UP_KEYWORDS	Lipid biosynthesis	4	3.77358	0.0457367	Q15185, Q53EU6, P49327, Q9P035	106	4.97847	43.9703
UP_KEYWORDS	Fatty acid metabolism	3	2.83019	0.132058	Q15185, P49327, Q9P035	106	4.69743	82.6662
UP_KEYWORDS	Lipid metabolism	4	3.77358	0.380438	Q15185, Q53EU6, P49327, Q9P035	106	1.79363	99.7325
KEGG_PATHWAY	hsa01100:Metabolic pathways	7	6.60377	0.863296	Q15185, Q53EU6, Q9NR19, Q06210, O00443, P49327, P24928	48	0.822959	100
Annotation Cluster 17	Enrichment Score: 0.8270724421884693
Category	Term	Count	%	PValue	Genes	List Total	Fold Enrichment	FDR
UP_SEQ_FEATURE	domain:B30.2/SPRY	3	2.83019	0.0902933	Q1KMD3, Q96LD4, Q6VN20	105	5.90957	74.911
INTERPRO	IPR001870:B30.2/SPRY domain	3	2.83019	0.101389	Q1KMD3, Q96LD4, Q6VN20	102	5.51367	75.8753
INTERPRO	IPR013320:Concanavalin A-like lectin/glucanase, subgroup	3	2.83019	0.360692	Q1KMD3, Q96LD4, Q6VN20	102	2.35281	99.7395
Annotation Cluster 18	Enrichment Score: 0.711245103775825
Category	Term	Count	%	PValue	Genes	List Total	Fold Enrichment	FDR
UP_SEQ_FEATURE	domain:PDZ	3	2.83019	0.116492	P55196, Q8IVF2, Q9UMS6	105	5.07282	83.6301
INTERPRO	IPR001478:PDZ domain	3	2.83019	0.206526	P55196, Q8IVF2, Q9UMS6	102	3.52163	95.3901
SMART	SM00228:PDZ	3	2.83019	0.305487	P55196, Q8IVF2, Q9UMS6	76	2.66434	98.2773
Annotation Cluster 19	Enrichment Score: 0.6917714864371104
Category	Term	Count	%	PValue	Genes	List Total	Fold Enrichment	FDR
UP_SEQ_FEATURE	repeat:3	4	3.77358	0.111826	P46379, Q92597, P24928, Q9Y6I3	105	3.39691	82.3205
UP_SEQ_FEATURE	repeat:1	4	3.77358	0.148935	P46379, Q92597, P24928, Q9Y6I3	105	2.97395	90.5237
UP_SEQ_FEATURE	repeat:4	3	2.83019	0.262473	P46379, P24928, Q9Y6I3	105	2.98557	98.8304
UP_SEQ_FEATURE	repeat:2	3	2.83019	0.391099	P46379, Q92597, Q9Y6I3	105	2.20473	99.9289
Annotation Cluster 20	Enrichment Score: 0.6087531057410874
Category	Term	Count	%	PValue	Genes	List Total	Fold Enrichment	FDR
GOTERM_BP_DIRECT	GO:0018107~peptidyl-threonine phosphorylation	3	2.83019	0.0210753	Q7KZI7, P06493, Q13557	100	13.2568	27.5963
GOTERM_MF_DIRECT	GO:0005524~ATP binding	15	14.1509	0.0746863	Q96JP2, Q9NR19, P29317, Q15477, O75643, O95239, Q8N8A6, P06493, Q9NZN4, Q9ULW0, Q9UHY1, O00443, Q13283, Q7KZI7, Q13557	105	1.61309	63.7012
UP_KEYWORDS	ATP-binding	12	11.3208	0.0974308	Q9NR19, Q15477, P29317, O00443, Q13283, O95239, O75643, Q7KZI7, Q8N8A6, P06493, Q9NZN4, Q13557	106	1.675	71.873
UP_SEQ_FEATURE	nucleotide phosphate-binding region:ATP	9	8.49057	0.143984	Q15477, P29317, O95239, O75643, Q7KZI7, Q8N8A6, P06493, Q9NZN4, Q13557	105	1.73007	89.6854
INTERPRO	IPR011009:Protein kinase-like domain	6	5.66038	0.163429	P29317, Q9UHY1, O00443, Q7KZI7, P06493, Q13557	102	2.05594	90.6844
UP_KEYWORDS	Kinase	7	6.60377	0.173264	P29317, O00443, Q7KZI7, Q12802, Q92667, P06493, Q13557	106	1.84915	90.5047
UP_SEQ_FEATURE	domain:Protein kinase	5	4.71698	0.236023	P29317, Q9UHY1, Q7KZI7, P06493, Q13557	105	1.9987	98.0429
INTERPRO	IPR000719:Protein kinase, catalytic domain	5	4.71698	0.273715	P29317, Q9UHY1, Q7KZI7, P06493, Q13557	102	1.86808	98.579
UP_KEYWORDS	Nucleotide-binding	12	11.3208	0.303279	Q9NR19, Q15477, P29317, O00443, Q13283, O95239, O75643, Q7KZI7, Q8N8A6, P06493, Q9NZN4, Q13557	106	1.30309	98.857
UP_SEQ_FEATURE	binding site:ATP	5	4.71698	0.32826	P29317, Q7KZI7, P06493, Q9NZN4, Q13557	105	1.71215	99.7014
INTERPRO	IPR017441:Protein kinase, ATP binding site	4	3.77358	0.34343	P29317, Q7KZI7, P06493, Q13557	102	1.91025	99.6287
GOTERM_MF_DIRECT	GO:0004674~protein serine/threonine kinase activity	4	3.77358	0.4095	Q9UHY1, Q7KZI7, P06493, Q13557	105	1.71033	99.8969
GOTERM_BP_DIRECT	GO:0006468~protein phosphorylation	4	3.77358	0.506352	Q9UHY1, Q7KZI7, Q12802, Q13557	100	1.47298	99.9977
INTERPRO	IPR008271:Serine/threonine-protein kinase, active site	3	2.83019	0.508536	Q7KZI7, P06493, Q13557	102	1.74953	99.9921
UP_KEYWORDS	Serine/threonine-protein kinase	3	2.83019	0.59865	Q7KZI7, P06493, Q13557	106	1.48214	99.9988
UP_SEQ_FEATURE	active site:Proton acceptor	4	3.77358	0.681493	P29317, Q7KZI7, P06493, Q13557	105	1.13736	100
SMART	SM00220:S_TKc	3	2.83019	0.753912	Q7KZI7, P06493, Q13557	76	1.10581	100
Annotation Cluster 21	Enrichment Score: 0.5728174443859978
Category	Term	Count	%	PValue	Genes	List Total	Fold Enrichment	FDR
UP_KEYWORDS	DNA-binding	18	16.9811	0.0302664	P06400, P23193, P18583, Q12888, O95239, Q66K74, Q8IYB3, P55265, P14859, Q8TEA8, Q8NDX5, P24928, Q96AE4, P15408, Q13283, P78347, P50548, P23396	106	1.70482	31.6341
GOTERM_BP_DIRECT	GO:0006281~DNA repair	5	4.71698	0.0503116	Q9UKK3, P06493, Q13112, P23396, Q9BTK6	100	3.57277	54.277
UP_KEYWORDS	DNA repair	4	3.77358	0.188604	Q12888, Q13112, P23396, Q9BTK6	106	2.65065	92.4688
UP_KEYWORDS	DNA damage	4	3.77358	0.267629	Q12888, Q13112, P23396, Q9BTK6	106	2.20637	97.8806
UP_KEYWORDS	Transcription	12	11.3208	0.691445	P06400, Q96AE4, P23193, P15408, Q12888, P14859, P78347, P50548, Q13112, P23396, Q9BTK6, P24928	106	0.971612	100
GOTERM_MF_DIRECT	GO:0003700~transcription factor activity, sequence-specific DNA binding	6	5.66038	0.712705	P06400, Q96AE4, P15408, P14859, P78347, P50548	105	1.00378	100
UP_KEYWORDS	Transcription regulation	11	10.3774	0.764806	P06400, Q96AE4, P23193, P15408, Q12888, P14859, P78347, P50548, Q13112, P23396, Q9BTK6	106	0.915851	100
GOTERM_BP_DIRECT	GO:0006351~transcription, DNA-templated	9	8.49057	0.902671	P06400, P23193, P15408, Q12888, P14859, P50548, Q13112, P23396, Q9BTK6	100	0.773033	100
Annotation Cluster 22	Enrichment Score: 0.5307730128134699
Category	Term	Count	%	PValue	Genes	List Total	Fold Enrichment	FDR
INTERPRO	IPR012677:Nucleotide-binding, alpha-beta plait	4	3.77358	0.174055	O95453, Q9UKV3, Q13283, P43243	102	2.75683	92.1409
GOTERM_MF_DIRECT	GO:0000166~nucleotide binding	4	3.77358	0.362721	O95453, Q9UKV3, Q13283, P43243	105	1.84795	99.7211
GOTERM_MF_DIRECT	GO:0003676~nucleic acid binding	8	7.54717	0.404968	O95453, P18583, Q9UKV3, Q13283, O75643, Q8N8A6, Q9NZN4, P43243	105	1.30576	99.8861
Annotation Cluster 23	Enrichment Score: 0.21912094585326342
Category	Term	Count	%	PValue	Genes	List Total	Fold Enrichment	FDR
GOTERM_MF_DIRECT	GO:0008270~zinc ion binding	9	8.49057	0.432444	P23193, O15541, Q9C0B5, O14639, Q96LD4, P43243, Q15942, Q9UPQ0, Q8NDX5	105	1.23776	99.9386
UP_KEYWORDS	Zinc	13	12.2642	0.543121	P23193, O15541, Q9BV36, O14639, Q86VM9, P55265, Q96LD4, Q12802, P43243, Q15942, Q9UPQ0, Q8NDX5, P24928	106	1.07499	99.9938
UP_KEYWORDS	Metal-binding	18	16.9811	0.695195	P23193, Q86VM9, P55265, Q15942, Q9NZN4, Q9UPQ0, Q8TEA8, Q8NDX5, P24928, O95453, O15541, P06756, Q9BV36, O14639, Q7KZI7, Q12802, Q96LD4, P43243	106	0.960134	100
UP_KEYWORDS	Zinc-finger	8	7.54717	0.813921	P23193, O15541, Q9BV36, Q86VM9, Q96LD4, Q12802, P43243, Q8NDX5	106	0.872141	100
Annotation Cluster 24	Enrichment Score: 0.08041844267659276
Category	Term	Count	%	PValue	Genes	List Total	Fold Enrichment	FDR
GOTERM_CC_DIRECT	GO:0005783~endoplasmic reticulum	7	6.60377	0.32652	Q9BUN8, Q53EU6, P60468, P42858, P14859, Q9P035, Q86UE4	104	1.48142	99.3498
UP_KEYWORDS	Endoplasmic reticulum	5	4.71698	0.800066	Q9BUN8, Q53EU6, P60468, Q9P035, Q86UE4	106	0.909842	100
GOTERM_CC_DIRECT	GO:0005789~endoplasmic reticulum membrane	4	3.77358	0.871111	Q9BUN8, Q53EU6, P60468, Q86UE4	104	0.813136	100
UP_KEYWORDS	Transmembrane helix	16	15.0943	0.99956	Q9BUN8, P29317, Q9C0B5, P78310, Q92667, Q86UE4, Q9P035, Q9Y5Y0, Q8TEA8, Q8N357, Q9Y4D8, Q8WWM7, Q53EU6, P06756, Q1KMD3, P60468	106	0.551396	100
UP_KEYWORDS	Transmembrane	16	15.0943	0.999587	Q9BUN8, P29317, Q9C0B5, P78310, Q92667, Q86UE4, Q9P035, Q9Y5Y0, Q8TEA8, Q8N357, Q9Y4D8, Q8WWM7, Q53EU6, P06756, Q1KMD3, P60468	106	0.549737	100
UP_SEQ_FEATURE	transmembrane region	13	12.2642	0.999842	Q9Y4D8, Q9BUN8, Q53EU6, P29317, Q5VZ89, Q9C0B5, P78310, P06756, P60468, Q9P035, Q86UE4, Q9Y5Y0, Q8N357	105	0.491296	100
UP_SEQ_FEATURE	topological domain:Cytoplasmic	6	5.66038	0.999971	Q9BUN8, P29317, P78310, P06756, P60468, Q86UE4	105	0.331729	100
GOTERM_CC_DIRECT	GO:0016021~integral component of membrane	13	12.2642	0.999988	Q8WWM7, Q9Y4D8, Q9BUN8, Q53EU6, Q9C0B5, Q1KMD3, P60468, Q92667, Q9P035, Q86UE4, Q9Y5Y0, Q8TEA8, Q8N357	104	0.441216	100
Annotation Cluster 25	Enrichment Score: 0.06779810296899144
Category	Term	Count	%	PValue	Genes	List Total	Fold Enrichment	FDR
UP_KEYWORDS	Cell adhesion	5	4.71698	0.228753	P55196, P29317, P78310, P06756, Q15942	106	2.02673	95.9807
GOTERM_CC_DIRECT	GO:0009986~cell surface	3	2.83019	0.815374	P29317, P78310, P06756	104	0.969912	100
UP_KEYWORDS	Receptor	7	6.60377	0.854952	Q9Y4H2, P29317, P78310, P06756, Q05209, P35568, Q9Y5Y0	106	0.82471	100
GOTERM_CC_DIRECT	GO:0005887~integral component of plasma membrane	5	4.71698	0.963435	P29317, P78310, P06756, Q15942, Q9Y5Y0	104	0.61919	100
UP_KEYWORDS	Glycoprotein	10	9.43396	0.999937	P29317, P78310, P06756, Q8N3V7, P08670, P02765, P05783, Q9Y5Y0, P35658, Q8N357	106	0.426632	100
UP_SEQ_FEATURE	topological domain:Cytoplasmic	6	5.66038	0.999971	Q9BUN8, P29317, P78310, P06756, P60468, Q86UE4	105	0.331729	100
UP_KEYWORDS	Signal	8	7.54717	0.999973	P29317, P78310, P46379, P06756, P02765, P35658, Q9C0C2, Q8N357	106	0.373385	100
UP_SEQ_FEATURE	disulfide bond	4	3.77358	0.999987	P29317, P78310, P06756, P02765	105	0.262017	100
UP_SEQ_FEATURE	signal peptide	5	4.71698	0.999991	P29317, P78310, P06756, P02765, Q8N357	105	0.285529	100
UP_SEQ_FEATURE	topological domain:Extracellular	3	2.83019	0.999997	P29317, P78310, P06756	105	0.205679	100
UP_SEQ_FEATURE	glycosylation site:N-linked (GlcNAc...)	7	6.60377	0.999997	P29317, Q5VZ89, P78310, P06756, Q8N3V7, P02765, Q8N357	105	0.315903	100
UP_KEYWORDS	Disulfide bond	4	3.77358	0.999999	P29317, P78310, P06756, P02765	106	0.226162	100
