# Supplementary material for: Titanium Dioxide Nanoparticles Alter the Cellular Phosphoproteome in A549 Cells
Source: Nanomaterials (Basel). 2020 Jan 21;10(2):185. doi: 10.3390/nano10020185 (PMC7074930; doi:10.3390/nano10020185)
Supplement: Supplementary file 1 [file nanomaterials-10-00185-s001.zip › nanomaterials-685198/Table S6.xlsx]

## Sheet: chart_7BF4C64074611575985896509
Category	Term	Count	%	PValue	Genes	List Total	Fold Enrichment	FDR
UP_KEYWORDS	Phosphoprotein	33	100.0	1.8757499469047218E-13	Q76N89, Q9BUN8, P29317, O14745, Q8N3V7, Q8N3X1, O60271, P10451, P35568, Q9Y5Y0, O60832, P42858, O95817, Q02952, Q99575, Q9H4G0, P02765, O95239, Q8IYB3, Q9BTU6, P49327, Q05209, P55265, Q92667, Q15942, O14974, Q641Q2, Q9UHY1, P60468, Q1KMD3, Q9UKK3, P43243, Q6VN20	33	2.4958767887460587	2.130406961953213E-10
UP_KEYWORDS	Acetylation	18	54.54545454545454	2.469939648835557E-6	Q9BUN8, O14745, Q9H4G0, Q8N3V7, Q8IYB3, Q8N3X1, Q9BTU6, P49327, Q05209, O60271, Q15942, O60832, Q9UHY1, P42858, P60468, O95817, P43243, Q6VN20	33	3.2786214953271027	0.0028044065165655496
UP_KEYWORDS	Ubl conjugation	12	36.36363636363637	3.069024500364807E-5	O60832, P29317, P42858, O95817, Q8IYB3, Q8N3X1, P49327, Q9BTU6, P55265, Q02952, P43243, P35568	33	4.389442815249267	0.03484107382201174
GOTERM_MF_DIRECT	GO:0005515~protein binding	28	84.84848484848484	4.2290336040054774E-5	Q9BUN8, P29317, O14745, Q8N3V7, Q8N3X1, O60271, P10451, Q9Y5Y0, P35568, O60832, P42858, O95817, Q02952, Q99575, Q9H4G0, O95239, Q8IYB3, Q9BTU6, Q05209, P49327, P55265, Q92667, Q15942, O14974, Q9UHY1, P60468, Q9UKK3, P43243	32	1.6813745019920319	0.04853568463140112
GOTERM_CC_DIRECT	GO:0005829~cytosol	17	51.515151515151516	4.287570257524254E-5	Q76N89, Q9H4G0, O95239, Q8IYB3, Q9BTU6, P49327, Q05209, O60271, Q92667, P35568, O14974, Q641Q2, Q9UHY1, P42858, P60468, O95817, Q6VN20	33	2.832012432012432	0.048905239551888524
GOTERM_MF_DIRECT	GO:0044822~poly(A) RNA binding	10	30.303030303030305	1.3634466292211075E-4	O60832, Q1KMD3, P60468, Q8IYB3, P49327, P55265, Q92667, P43243, Q15942, Q99575	32	4.672553144375553	0.15640266947614112
GOTERM_BP_DIRECT	GO:0001649~osteoblast differentiation	4	12.121212121212121	7.50088388927175E-4	P29317, P49327, P55265, P10451	30	21.528205128205126	0.9982141080159268
GOTERM_CC_DIRECT	GO:0016020~membrane	12	36.36363636363637	8.838717666964231E-4	Q9BUN8, O14745, Q9UHY1, Q1KMD3, P60468, O95239, Q9UKK3, P49327, Q9BTU6, P55265, Q92667, P43243	33	3.0122314049586776	1.0037683192415048
UP_KEYWORDS	Cytoplasm	17	51.515151515151516	9.338421483562288E-4	Q76N89, O14745, Q9H4G0, Q8N3V7, O95239, P55265, P49327, Q05209, O60271, Q15942, O14974, O60832, Q9UHY1, P42858, Q9UKK3, Q02952, Q6VN20	33	2.2014811738648947	1.0552006100300604
UP_SEQ_FEATURE	domain:WW 2	3	9.090909090909092	9.740580227922478E-4	Q76N89, O95817, Q8N3X1	33	62.89341692789969	1.1864856148148695
UP_SEQ_FEATURE	domain:WW 1	3	9.090909090909092	9.740580227922478E-4	Q76N89, O95817, Q8N3X1	33	62.89341692789969	1.1864856148148695
UP_KEYWORDS	Disease mutation	12	36.36363636363637	0.0011020668634209047	O14745, O60832, P29317, Q9H4G0, P42858, O95817, Q05209, P55265, P43243, P35568, Q9Y5Y0, Q99575	33	2.934901960784314	1.2442042410416798
UP_KEYWORDS	Isopeptide bond	8	24.242424242424242	0.0014966465406440028	O60832, O95817, Q8IYB3, Q8N3X1, P49327, P55265, Q02952, P43243	33	4.4075382803298	1.6862308385015345
GOTERM_CC_DIRECT	GO:0005913~cell-cell adherens junction	5	15.151515151515152	0.0023544368574933043	P29317, Q9H4G0, O95817, P49327, Q15942	33	8.548644338118024	2.6534639788580283
INTERPRO	IPR001202:WW domain	3	9.090909090909092	0.0035286711659750654	Q76N89, O95817, Q8N3X1	32	32.82841981132076	4.005388165485946
SMART	SM00456:WW	3	9.090909090909092	0.004603446311207567	Q76N89, O95817, Q8N3X1	22	27.987940630797773	4.224964423459521
GOTERM_CC_DIRECT	GO:0005925~focal adhesion	5	15.151515151515152	0.004666473767422412	P29317, Q05209, Q02952, Q15942, O14974	33	7.061923583662715	5.196476102478609
UP_KEYWORDS	Cell projection	6	18.181818181818183	0.0047793355202493115	O14745, P29317, Q8N3V7, Q9UHY1, Q9BTU6, Q05209	33	5.19001386962552	5.294307664308084
GOTERM_CC_DIRECT	GO:0005737~cytoplasm	17	51.515151515151516	0.008646892688926378	Q76N89, O14745, Q9H4G0, O95239, Q05209, P55265, P49327, O60271, Q15942, P35568, O14974, Q641Q2, O60832, P42858, O95817, Q9UKK3, Q02952	33	1.797801840697283	9.432965942861971
GOTERM_BP_DIRECT	GO:0098609~cell-cell adhesion	4	12.121212121212121	0.011141812973274197	P29317, Q9H4G0, O95817, P49327	30	8.261746617466173	13.911979551710363
GOTERM_CC_DIRECT	GO:0016363~nuclear matrix	3	9.090909090909092	0.012536059081231173	O95239, Q8IYB3, P43243	33	17.0796626054358	13.404797887558505
GOTERM_MF_DIRECT	GO:0098641~cadherin binding involved in cell-cell adhesion	4	12.121212121212121	0.015812303865583313	P29317, Q9H4G0, O95817, P49327	32	7.276293103448276	16.720263536395453
GOTERM_CC_DIRECT	GO:0005654~nucleoplasm	11	33.33333333333333	0.01755527990965994	O60832, Q9UHY1, Q1KMD3, P42858, O95239, Q8IYB3, Q8N3X1, P55265, P43243, Q99575, O14974	33	2.1819923371647505	18.295741128854083
GOTERM_CC_DIRECT	GO:0030018~Z disc	3	9.090909090909092	0.018166636735431105	Q8N3V7, O95817, O14974	33	14.040061633281972	18.87392549415512
BIOCARTA	h_antisensePathway:RNA polymerase III transcription	2	6.0606060606060606	0.018348138949613596	P55265, P43243	7	92.85714285714285	11.231855608060803
UP_KEYWORDS	RNA-binding	5	15.151515151515152	0.018953192262958315	O60832, Q8IYB3, P55265, Q92667, P43243	33	4.689223057644111	19.528382714061877
UP_KEYWORDS	Cell junction	5	15.151515151515152	0.019905515214985656	P29317, Q8N3V7, Q9BTU6, Q05209, Q15942	33	4.6197530864197525	20.410885284028723
GOTERM_BP_DIRECT	GO:0030970~retrograde protein transport, ER to cytosol	2	6.0606060606060606	0.023917787991408253	Q9BUN8, P60468	30	79.96190476190476	27.65055213781983
UP_KEYWORDS	Cytoskeleton	6	18.181818181818183	0.029757135504947983	Q9H4G0, Q8N3V7, O95239, Q9UKK3, Q02952, Q15942	33	3.288224956063269	29.036203486734657
UP_SEQ_FEATURE	compositionally biased region:Ser-rich	4	12.121212121212121	0.03265994051457462	Q8IYB3, P35568, O14974, Q6VN20	33	5.514464371607229	33.41479664622546
GOTERM_BP_DIRECT	GO:0046627~negative regulation of insulin receptor signaling pathway	2	6.0606060606060606	0.0489308878101213	P02765, P35568	30	38.60229885057471	48.867176399365434
GOTERM_CC_DIRECT	GO:0015629~actin cytoskeleton	3	9.090909090909092	0.055876007703935054	O14745, Q8N3V7, O14974	33	7.599666388657215	48.1067900666044
GOTERM_BP_DIRECT	GO:0051898~negative regulation of protein kinase B signaling	2	6.0606060606060606	0.06201697924263036	O14745, P29317	30	30.255855855855856	57.5133655085478
GOTERM_BP_DIRECT	GO:0030218~erythrocyte differentiation	2	6.0606060606060606	0.06687930184007485	P55265, Q9Y5Y0	30	27.986666666666665	60.36538653701409
UP_KEYWORDS	Methylation	5	15.151515151515152	0.0679505990228052	Q1KMD3, O95817, Q9UKK3, P55265, Q15942	33	3.115218115218115	55.021951324274895
UP_SEQ_FEATURE	compositionally biased region:Pro-rich	5	15.151515151515152	0.0683953991584185	Q8N3V7, Q8IYB3, Q8N3X1, P35568, Q15942	33	3.1082295346099027	58.008874883304706
KEGG_PATHWAY	hsa04510:Focal adhesion	3	9.090909090909092	0.07256527606883466	P10451, Q15942, O14974	16	6.26122572815534	50.759604575594196
GOTERM_CC_DIRECT	GO:0005876~spindle microtubule	2	6.0606060606060606	0.07449905143915013	O95239, Q9UKK3	33	25.10192837465565	58.65724073079821
UP_KEYWORDS	Alternative splicing	22	66.66666666666666	0.07559029739530185	Q76N89, Q9BUN8, O14745, Q9H4G0, P29317, Q8N3V7, O95239, Q8IYB3, Q8N3X1, Q05209, P55265, O60271, Q92667, P10451, Q15942, Q9Y5Y0, O14974, Q641Q2, O60832, Q02952, P43243, Q6VN20	33	1.2959919398003839	59.03476946105124
UP_KEYWORDS	Neurodegeneration	3	9.090909090909092	0.07577520847211555	P42858, P43243, Q9Y5Y0	33	6.385665529010239	59.12771409268727
UP_KEYWORDS	Polymorphism	24	72.72727272727273	0.08569941909554488	Q9BUN8, O14745, P29317, O95239, P02765, Q8IYB3, Q8N3X1, Q05209, P49327, P55265, O60271, Q92667, P10451, Q15942, P35568, Q9Y5Y0, O14974, Q9UHY1, P42858, O95817, Q9UKK3, Q02952, P43243, Q99575	33	1.2428796811425726	63.84295143222174
GOTERM_CC_DIRECT	GO:0001725~stress fiber	2	6.0606060606060606	0.09066503797171856	Q8N3V7, Q15942	33	20.453423120089784	66.18667074431552
GOTERM_CC_DIRECT	GO:0048471~perinuclear region of cytoplasm	4	12.121212121212121	0.09429889984200118	O14745, Q9UHY1, O60271, P10451	33	3.5571170643634415	67.6966136887557
GOTERM_BP_DIRECT	GO:0030433~ER-associated ubiquitin-dependent protein catabolic process	2	6.0606060606060606	0.0986783917726402	Q9BUN8, P60468	30	18.657777777777778	75.06831647218473
