# Supplementary material for: Titanium Dioxide Nanoparticles Alter the Cellular Phosphoproteome in A549 Cells
Source: Nanomaterials (Basel). 2020 Jan 21;10(2):185. doi: 10.3390/nano10020185 (PMC7074930; doi:10.3390/nano10020185)
Supplement: Supplementary file 1 [file nanomaterials-10-00185-s001.zip › nanomaterials-685198/Table S7.xlsx]

## Sheet: Feuil1
IPA® disease and biofunction ontology terms enriched in protein category 1 and proteins involved
Diseases or Functions Annotation	Categories	p-Value	Number of proteins involved	Proteins involved
formation of cytoplasmic inclusions	Cellular Assembly and Organization, Cellular Compromise	0.00149	3	HTT,KRT18,SQSTM1
quantity of adipose tissue	Connective Tissue Development and Function, Tissue Morphology	0.00149	3	FASN,GFPT1,IRS2
head and neck neoplasia	Cancer, Organismal Injury and Abnormalities	0.00168	29	ACIN1,AHNAK2,AKAP1,AKAP12,BAG3,BAG6,CTTN,DKC1,EHD2,EPHA2,ERF,FAM21A/FAM21C,FASN,FUBP1,HECTD4,IRS2,ITGAV,MAP1B,MAP1S,MARK2,MPRIP,MTDH,MYO15B,PARP4,PI4K2A,POU2F1,RB1,SPP1,SYNPO2
arrest in G1 phase	Cell Cycle	0.00175	6	ACIN1,BAG3,FASN,ITGAV,PTGES3,RB1
epithelial-mesenchymal transition of breast cancer cell lines	Cellular Development	0.00207	4	IRS1,IRS2,RB1,SPP1
glucose metabolism disorder	Metabolic Disease	0.00282	11	AHSG,BAG6,CXADR,FASN,HTT,IRS1,IRS2,ITGAV,SKIV2L,SPP1,SQSTM1
arrest in G1 phase of tumor cell lines	Cell Cycle	0.00288	5	ACIN1,FASN,ITGAV,PTGES3,RB1
arrest in interphase of tumor cell lines	Cell Cycle	0.00473	7	ACIN1,FASN,ITGAV,MTDH,NDRG1,PTGES3,RB1
epithelial-mesenchymal transition of tumor cell lines	Cellular Development	0.00481	5	IRS1,IRS2,NDRG1,RB1,SPP1
cell movement of myeloid cells	Cellular Movement, Hematological System Development and Function, Immune Cell Trafficking	0.00545	3	CXADR,ITGAV,SPP1
malignant neoplasm of eye	Cancer, Ophthalmic Disease, Organismal Injury and Abnormalities	0.00545	3	AKAP12,RB1,SPP1
arrest in interphase	Cell Cycle	0.00619	8	ACIN1,BAG3,FASN,ITGAV,MTDH,NDRG1,PTGES3,RB1
diabetes mellitus	Endocrine System Disorders, Gastrointestinal Disease, Metabolic Disease	0.00765	10	AHSG,BAG6,CXADR,HTT,IRS1,IRS2,ITGAV,SKIV2L,SPP1,SQSTM1
fragmentation of DNA	Cell Death and Survival, DNA Replication, Recombination, and Repair	0.00805	4	ACIN1,HTT,MAP1S,RB1
gliomatosis	Cancer, Neurological Disease, Organismal Injury and Abnormalities	0.00887	13	ACIN1,AHNAK2,AKAP12,BAG3,BAG6,EPHA2,FUBP1,ITGAV,MPRIP,PARP4,RB1,SLC9A3R1,SYNPO2
cell death of colon cancer cell lines	Cell Death and Survival	0.0112	7	BAG3,FASN,ITGAV,KRT18,NDRG1,SPP1,SQSTM1
cell movement of phagocytes	Cellular Movement, Hematological System Development and Function, Immune Cell Trafficking, Inflammatory Response	0.0125	3	CXADR,ITGAV,SPP1
lobular breast cancer	Cancer, Organismal Injury and Abnormalities, Reproductive System Disease	0.0125	3	FASN,PI4K2A,RB1
migration of epithelial cell lines	Cellular Movement, Hair and Skin Development and Function	0.0125	3	CTTN,EPHA2,SPP1
nuclear transport of protein	Molecular Transport, Protein Trafficking	0.0125	3	ADAR,NUP214,SEC61B
retinal degeneration	Ophthalmic Disease, Organismal Injury and Abnormalities	0.0125	3	FLVCR1,HTT,SNRNP200
astrocytoma	Cancer, Neurological Disease, Organismal Injury and Abnormalities	0.0127	12	ACIN1,AHNAK2,AKAP12,BAG3,BAG6,EPHA2,ITGAV,MPRIP,PARP4,RB1,SLC9A3R1,SYNPO2
PKB signaling	Cell-To-Cell Signaling and Interaction	0.0132	2	EPHA2,SLC9A3R1
arrest in G1 phase of bone cancer cell lines	Cell Cycle	0.0132	2	PTGES3,RB1
arrest in interphase of tumor cells	Cancer, Cell Cycle, Organismal Injury and Abnormalities	0.0132	2	NDRG1,RB1
beta-oxidation of fatty acid	Energy Production, Lipid Metabolism, Small Molecule Biochemistry	0.0132	2	IRS1,IRS2
binding of melanoma cell lines	Cell-To-Cell Signaling and Interaction	0.0132	2	ITGAV,SPP1
cell rounding of prostate cancer cell lines	Cell Morphology	0.0132	2	AKAP12,EPHA2
chemotaxis of neutrophils	Cellular Movement, Hematological System Development and Function, Immune Cell Trafficking, Inflammatory Response	0.0132	2	CXADR,SPP1
expression of reporter protein	Protein Synthesis	0.0132	2	POU2F1,SPP1
fragmentation of DNA fragment	Cell Death and Survival, DNA Replication, Recombination, and Repair	0.0132	2	HTT,MAP1S
homeostasis of D-glucose	Carbohydrate Metabolism, Cellular Function and Maintenance, Small Molecule Biochemistry	0.0132	2	HECTD4,IRS1
percentage body fat	Organismal Functions	0.0132	2	FASN,IRS2
retinoblastoma cancer	Cancer, Ophthalmic Disease, Organismal Injury and Abnormalities	0.0132	2	AKAP12,RB1
synthesis of triacylglycerol	Lipid Metabolism, Small Molecule Biochemistry	0.0132	2	AGPAT9,FASN
inflammatory response	Inflammatory Response	0.0132	4	AHSG,CXADR,PARP4,SPP1
brain glioma	Cancer, Neurological Disease, Organismal Injury and Abnormalities	0.0135	10	ACIN1,AHNAK2,BAG3,BAG6,FUBP1,ITGAV,MPRIP,PARP4,RB1,SYNPO2
central nervous system tumor	Cancer, Neurological Disease, Organismal Injury and Abnormalities	0.0148	14	ACIN1,AHNAK2,AKAP12,BAG3,BAG6,EPHA2,FUBP1,IRS2,ITGAV,MPRIP,PARP4,RB1,SLC9A3R1,SYNPO2
transport of molecule	Molecular Transport	0.0155	11	ADAR,CTTN,ENSA,FLVCR1,HTT,IRS1,IRS2,ITGAV,MTDH,NUP214,SEC61B
metastatic colorectal cancer	Cancer, Gastrointestinal Disease, Organismal Injury and Abnormalities	0.0157	5	EPHA2,IRS1,KRT18,MLPH,TCEA1
synthesis of carbohydrate	Carbohydrate Metabolism	0.0157	5	IRS1,IRS2,ITGAV,PI4K2A,SPP1
brain astrocytoma	Cancer, Neurological Disease, Organismal Injury and Abnormalities	0.0193	9	ACIN1,AHNAK2,BAG3,BAG6,ITGAV,MPRIP,PARP4,RB1,SYNPO2
metabolism of carbohydrate	Carbohydrate Metabolism	0.0202	6	HECTD4,IRS1,IRS2,ITGAV,PI4K2A,SPP1
microtubule dynamics	Cellular Assembly and Organization, Cellular Function and Maintenance	0.0208	13	CTTN,EPHA2,HTT,KIF4A,KRT18,MAP1B,MARK2,NDRG1,PIK3C2A,RB1,SLC9A3R1,SON,TPX2
brain tumor	Cancer, Neurological Disease, Organismal Injury and Abnormalities	0.021	11	ACIN1,AHNAK2,BAG3,BAG6,FUBP1,IRS2,ITGAV,MPRIP,PARP4,RB1,SYNPO2
solid tumor of head and neck	Cancer, Organismal Injury and Abnormalities	0.021	11	ACIN1,AHNAK2,BAG3,BAG6,CTTN,FUBP1,ITGAV,MPRIP,PARP4,RB1,SYNPO2
Hereditary Eye Disease	Hereditary Disorder, Ophthalmic Disease, Organismal Injury and Abnormalities	0.0229	3	EPHA2,FLVCR1,SNRNP200
cell rounding	Cell Morphology	0.0229	3	AKAP12,BAG6,EPHA2
obesity	Nutritional Disease	0.0229	3	FASN,IRS1,SPP1
endocrine gland tumor	Cancer, Endocrine System Disorders, Organismal Injury and Abnormalities	0.0239	19	ACIN1,AHNAK2,AKAP12,DKC1,EHD2,EPHA2,ERF,FAM21A/FAM21C,HECTD4,IRS2,MAP1B,MAP1S,MARK2,MYO15B,PARP4,PI4K2A,POU2F1,RB1,SPP1
apoptosis of colon cancer cell lines	Cell Death and Survival	0.0257	6	BAG3,FASN,ITGAV,KRT18,NDRG1,SPP1
transport of protein	Molecular Transport, Protein Trafficking	0.0284	5	ADAR,CTTN,HTT,NUP214,SEC61B
inflammation of body region	Inflammatory Response	0.0289	4	HTT,KRT18,MTDH,SPP1
thyroid gland tumor	Cancer, Endocrine System Disorders, Organismal Injury and Abnormalities	0.0302	17	ACIN1,AHNAK2,AKAP12,EHD2,EPHA2,ERF,FAM21A/FAM21C,HECTD4,IRS2,MAP1B,MAP1S,MARK2,MYO15B,PARP4,PI4K2A,POU2F1,SPP1
organization of cytoplasm	Cellular Assembly and Organization, Cellular Function and Maintenance	0.0306	16	ABI2,CTTN,CXADR,EPHA2,HTT,KIF4A,KRT18,MAP1B,MARK2,NDRG1,PIK3C2A,PPP1R12A,RB1,SLC9A3R1,SON,TPX2
organization of cytoskeleton	Cellular Assembly and Organization, Cellular Function and Maintenance	0.0308	15	ABI2,CTTN,CXADR,EPHA2,HTT,KIF4A,KRT18,MAP1B,MARK2,NDRG1,PIK3C2A,RB1,SLC9A3R1,SON,TPX2
arrest in prometaphase	Cell Cycle	0.0365	2	AKAP12,MAP1S
axonal transport	Cellular Function and Maintenance, Nervous System Development and Function	0.0365	2	HTT,KIF4A
cell division of tumor cell lines	Cell Cycle	0.0365	2	AKAP12,FUBP1
consumption of oxygen	Energy Production	0.0365	2	HTT,SQSTM1
formation of aggresome	Cellular Assembly and Organization, Cellular Function and Maintenance, Protein Degradation, Protein Synthesis	0.0365	2	BAG3,HTT
kidney stones	Organismal Injury and Abnormalities, Renal and Urological Disease	0.0365	2	AHSG,SLC9A3R1
metabolism of D-glucose	Carbohydrate Metabolism, Small Molecule Biochemistry	0.0365	2	HECTD4,IRS2
nuclear export of protein	Molecular Transport, Protein Trafficking	0.0365	2	ADAR,NUP214
quantity of lactic acid	Molecular Transport	0.0365	2	HTT,SQSTM1
cell death of carcinoma cell lines	Cell Death and Survival	0.0366	5	CTTN,KRT18,MTDH,RB1,SPP1
cell viability of neuroblastoma cell lines	Cell Death and Survival	0.0368	3	BAG3,HTT,SQSTM1
salivary gland tumor	Cancer, Gastrointestinal Disease, Organismal Injury and Abnormalities	0.0368	3	AKAP1,FASN,RB1
tumorigenesis of cells	Cancer, Organismal Injury and Abnormalities	0.0368	3	CXADR,ERF,RB1
arrest in G2 phase of tumor cell lines	Cell Cycle	0.0396	4	FASN,MTDH,NDRG1,RB1
