# Supplementary material for: Titanium Dioxide Nanoparticles Alter the Cellular Phosphoproteome in A549 Cells
Source: Nanomaterials (Basel). 2020 Jan 21;10(2):185. doi: 10.3390/nano10020185 (PMC7074930; doi:10.3390/nano10020185)
Supplement: Supplementary file 1 [file nanomaterials-10-00185-s001.zip › nanomaterials-685198/Table S8.xlsx]

## Sheet: Feuil1
IPA® disease and biofunction ontology terms enriched in protein category 2 and proteins involved
Diseases or Functions Annotation	Categories	p-Value	Number of proteins involved	Proteins involved
transport of molecule	Molecular Transport	0.0192	5	ADAR,FLVCR1,HTT,IRS1,SEC61B
transformation of prostate cancer cell lines	Cancer	0.0341	1	IRS1
arrest in cell cycle progression of tumor cells	Cancer, Cell Cycle, Organismal Injury and Abnormalities	0.0341	1	FASN
high grade salivary duct carcinoma	Cancer, Gastrointestinal Disease, Organismal Injury and Abnormalities	0.00643	2	AKAP1,FASN
synthesis of nitric oxide	Cell Signaling, Small Molecule Biochemistry	0.00484	3	FASN,HTT,IRS1
transport of protein	Molecular Transport, Protein Trafficking	0.0147	3	ADAR,HTT,SEC61B
development of cytoplasm	Cellular Assembly and Organization	0.0491	3	AKAP1,HTT,ZYX
axonal transport	Cellular Function and Maintenance, Nervous System Development and Function	0.00328	2	HTT,KIF4A
formation of aggresome	Cellular Assembly and Organization, Cellular Function and Maintenance, Protein Degradation, Protein Synthesis	0.00328	2	BAG3,HTT
dephosphorylation of protein	Post-Translational Modification	0.00643	2	PPP1R12A,PTPN12
development of multicellular organism	Organismal Development	0.00643	2	EPHA2,FLVCR1
KRAS wild-type metastatic colorectal cancer	Cancer, Gastrointestinal Disease, Organismal Injury and Abnormalities	0.0341	1	EPHA2
nuclear transport of protein	Molecular Transport, Protein Trafficking	0.0105	2	ADAR,SEC61B
refractory colorectal cancer	Cancer, Gastrointestinal Disease, Organismal Injury and Abnormalities	0.0341	1	EPHA2
stage IV colorectal cancer	Cancer, Gastrointestinal Disease, Organismal Injury and Abnormalities	0.0341	1	EPHA2
locally advanced gastrointestinal stromal tumor	Cancer, Organismal Injury and Abnormalities	0.0341	1	EPHA2
cell viability of neuroblastoma cell lines	Cell Death and Survival	0.0211	2	BAG3,HTT
progressive metastatic gastrointestinal stromal tumor	Cancer, Organismal Injury and Abnormalities	0.0341	1	EPHA2
quantity of metal	Molecular Transport	0.0211	2	AKAP1,HTT
refractory metastasis	Cancer, Organismal Injury and Abnormalities	0.0341	1	EPHA2
unresectable gastrointestinal stromal tumor	Cancer, Organismal Injury and Abnormalities	0.0341	1	EPHA2
ductal breast cancer	Cancer, Organismal Injury and Abnormalities, Reproductive System Disease	0.0425	2	EPHA2,FASN
inflammatory response	Inflammatory Response	0.0347	2	AHSG,PARP4
synthesis of purine nucleotide	Nucleic Acid Metabolism, Small Molecule Biochemistry	0.0347	2	FASN,HTT
transmembrane potential of mitochondria	Cell Morphology, Cellular Function and Maintenance	0.0347	2	HTT,IRS1
primary invasive breast cancer	Cancer, Organismal Injury and Abnormalities, Reproductive System Disease	0.0341	1	EPHA2
occlusion of artery	Cardiovascular Disease	0.0221	4	ADAR,BAG3,HTT,IRS1
coronary artery disease	Cardiovascular Disease, Organismal Injury and Abnormalities	0.0276	2	HTT,IRS1
dilated cardiomyopathy 1HH	Cardiovascular Disease, Organismal Injury and Abnormalities	0.0341	1	BAG3
psoriasis	Dermatological Diseases and Conditions	0.0355	4	ADAR,EPHA2,FASN,SEC61B
depigmentation	Dermatological Diseases and Conditions	0.0341	1	HTT
symmetrical dyschromatosis of extremities	Dermatological Diseases and Conditions, Hereditary Disorder, Organismal Injury and Abnormalities	0.0341	1	ADAR
accumulation of colon cancer cell lines	Tissue Development	0.0341	1	FASN
accumulation of vesicles	Cellular Assembly and Organization	0.0341	1	HTT
posterior polar cataract type 1	Developmental Disorder, Hereditary Disorder, Ophthalmic Disease, Organismal Injury and Abnormalities	0.0341	1	EPHA2
acute phase reaction	Inflammatory Response	0.0341	1	AHSG
behavioral deficit	Developmental Disorder, Neurological Disease, Psychological Disorders	0.0341	1	HTT
gestational diabetes mellitus	Endocrine System Disorders, Gastrointestinal Disease, Metabolic Disease	0.0341	1	IRS1
aggregation of protein	Post-Translational Modification	0.0341	1	HTT
aggressive behavior	Behavior	0.0341	1	HTT
anoikis of pancreatic cancer cell lines	Cell Death and Survival	0.0341	1	EPHA2
anxiety	Behavior	0.0341	1	HTT
apathy	Behavior	0.0341	1	HTT
apoptosis of brain cells	Cell Death and Survival	0.0341	1	HTT
apoptosis of lymphoblasts	Cell Death and Survival	0.0341	1	HTT
apoptosis of melanocytes	Cell Death and Survival	0.0341	1	EPHA2
apoptosis of photoreceptors	Cell Death and Survival	0.0341	1	HTT
arrest in G1 phase of colon cancer cell lines	Cell Cycle	0.0341	1	FASN
arrest in G1 phase of vascular endothelial cells	Cell Cycle	0.0341	1	BAG3
arrest in G2 phase of colon cancer cell lines	Cell Cycle	0.0341	1	FASN
insulin resistance	Endocrine System Disorders, Metabolic Disease	0.0211	2	FASN,IRS1
susceptibility to insulin resistance	Endocrine System Disorders, Metabolic Disease	0.0341	1	IRS1
dysphagia	Gastrointestinal Disease	0.0341	1	HTT
posterior column ataxia with retinitis pigmentosa	Hereditary Disorder, Neurological Disease, Ophthalmic Disease, Organismal Injury and Abnormalities	0.0341	1	FLVCR1
Aicardi-Goutieres syndrome 6	Hereditary Disorder, Neurological Disease, Psychological Disorders	0.0341	1	ADAR
adult-onset Huntington disease	Hereditary Disorder, Neurological Disease, Psychological Disorders, Skeletal and Muscular Disorders	0.0341	1	HTT
advanced stage Huntington's disease	Hereditary Disorder, Neurological Disease, Psychological Disorders, Skeletal and Muscular Disorders	0.0341	1	HTT
juvenile onset Huntington disease	Hereditary Disorder, Neurological Disease, Psychological Disorders, Skeletal and Muscular Disorders	0.0341	1	HTT
late-onset huntington disease	Hereditary Disorder, Neurological Disease, Psychological Disorders, Skeletal and Muscular Disorders	0.0341	1	HTT
Hereditary Eye Disease	Hereditary Disorder, Ophthalmic Disease, Organismal Injury and Abnormalities	0.0154	2	EPHA2,FLVCR1
catabolism of tRNA	RNA Damage and Repair	0.0341	1	POP1
cell death of ASH sensory neurons	Cell Death and Survival	0.0341	1	HTT
cell death of GABAergic neurons	Cell Death and Survival	0.0341	1	HTT
cell death of medium spiny neurons	Cell Death and Survival	0.0341	1	HTT
cell viability of striatal neurons	Cell Death and Survival, Nervous System Development and Function	0.0341	1	HTT
cell-cell adhesion of squamous cell carcinoma cell lines	Cell-To-Cell Signaling and Interaction	0.0341	1	ZYX
cell-cell contact of prostate cancer cell lines	Cell-To-Cell Signaling and Interaction	0.0341	1	FASN
choreiform movement	Behavior	0.0341	1	HTT
conformational modification of RNA	RNA Post-Transcriptional Modification	0.0341	1	ADAR
conversion of nitrogenous base	RNA Post-Transcriptional Modification	0.0341	1	ADAR
coordination	Nervous System Development and Function	0.0341	1	HTT
cytotoxicity of neuroblastoma cell lines	Cell Death and Survival, Cellular Compromise	0.0341	1	HTT
damage of medium spiny neurons	Cell Death and Survival, Cellular Compromise, Neurological Disease, Organismal Injury and Abnormalities, Tissue Morphology	0.0341	1	HTT
damage of projection neurons	Cellular Compromise, Neurological Disease, Organismal Injury and Abnormalities	0.0341	1	HTT
degeneration of GABAergic neurons	Cell Death and Survival, Cellular Compromise, Neurological Disease, Tissue Morphology	0.0341	1	HTT
BAG3-related myofibrillar myopathy	Hereditary Disorder, Skeletal and Muscular Disorders	0.0341	1	BAG3
Wiskott-Aldrich syndrome	Immunological Disease	0.0341	1	ADAR
replication of Murine herpesvirus 4	Infectious Disease	0.0341	1	ADAR
aspiration pneumonia	Inflammatory Response, Respiratory Disease	0.0341	1	HTT
disruption of Golgi apparatus	Cellular Compromise	0.0341	1	HTT
disruption of actin cytoskeleton	Cellular Assembly and Organization, Cellular Compromise	0.0341	1	HTT
dysfunction of cells	Cellular Compromise	0.0341	1	HTT
glucose metabolism disorder	Metabolic Disease	0.0386	4	AHSG,FASN,HTT,IRS1
seizures	Neurological Disease	0.0276	2	BAG3,HTT
athetosis	Neurological Disease	0.0341	1	HTT
bradykinesia	Neurological Disease	0.0341	1	HTT
degeneration of ventral nerve cord	Neurological Disease	0.0341	1	HTT
dyskinesia of body trunk	Neurological Disease	0.0341	1	HTT
dyskinesia of face	Neurological Disease	0.0341	1	HTT
endocytosis of vesicles	Cellular Assembly and Organization, Cellular Function and Maintenance	0.0341	1	HTT
exchange of GDP	Molecular Transport, Nucleic Acid Metabolism, Small Molecule Biochemistry	0.0341	1	HTT
executive functioning	Behavior	0.0341	1	HTT
eye saccade	Visual System Development and Function	0.0341	1	HTT
facial expression	Behavior	0.0341	1	HTT
fast axonal transport	Cellular Function and Maintenance, Nervous System Development and Function	0.0341	1	HTT
dystonia	Neurological Disease	0.0341	1	HTT
formation of midzone	Cellular Assembly and Organization	0.0341	1	KIF4A
formation of nuclear inclusions	Cellular Assembly and Organization, Cellular Compromise, DNA Replication, Recombination, and Repair	0.0341	1	HTT
formation of retraction fibers	Cell Morphology, Cellular Assembly and Organization, Cellular Function and Maintenance	0.0341	1	EPHA2
gait	Behavior	0.0341	1	HTT
formation of htt body	Neurological Disease	0.0341	1	HTT
mechanosensory defect	Neurological Disease	0.0341	1	HTT
hyperactivity	Behavior	0.0341	1	HTT
hypercondensation of chromosomes	DNA Replication, Recombination, and Repair	0.0341	1	KIF4A
integrity of adherens junctions	Cell Morphology, Cellular Assembly and Organization	0.0341	1	ZYX
irritability of organism	Behavior	0.0341	1	HTT
myoclonus	Neurological Disease	0.0341	1	HTT
neuropathy of brain	Neurological Disease	0.0341	1	HTT
limb clasping	Behavior	0.0341	1	HTT
personality change	Neurological Disease	0.0341	1	HTT
loss of medium spiny neurons	Cell Death and Survival, Nervous System Development and Function, Tissue Morphology	0.0341	1	HTT
loss of pyramidal neurons	Cell Death and Survival, Nervous System Development and Function, Tissue Morphology	0.0341	1	HTT
mass of brain	Nervous System Development and Function, Organ Morphology	0.0341	1	HTT
progressive cognitive impairment	Neurological Disease	0.0341	1	HTT
memory	Behavior, Nervous System Development and Function	0.0341	1	HTT
morphology of axons	Cell Morphology, Nervous System Development and Function, Tissue Morphology	0.0341	1	HTT
morphology of vascular endothelial cells	Cardiovascular System Development and Function, Cell Morphology, Organismal Development, Tissue Morphology	0.0341	1	EPHA2
motor function of eye	Nervous System Development and Function, Skeletal and Muscular System Development and Function	0.0341	1	HTT
movement of mitochondria	Cellular Function and Maintenance	0.0341	1	HTT
progressive dyskinesia	Neurological Disease	0.0341	1	HTT
neurodegeneration of ASH sensory neurons	Cell Death and Survival, Cellular Compromise, Neurological Disease, Tissue Morphology	0.0341	1	HTT
neurodegeneration of photoreceptors	Cellular Compromise, Neurological Disease, Ophthalmic Disease, Organismal Injury and Abnormalities, Tissue Morphology	0.0341	1	HTT
neurodegeneration of projection neurons	Cell Death and Survival, Cellular Compromise, Neurological Disease, Tissue Morphology	0.0341	1	HTT
neurodegeneration of pyramidal neurons	Cell Death and Survival, Cellular Compromise, Neurological Disease, Organismal Injury and Abnormalities, Tissue Morphology	0.0341	1	HTT
resting tremor	Neurological Disease	0.0341	1	HTT
atrophy of cerebral cortex	Neurological Disease, Organ Morphology, Organismal Injury and Abnormalities	0.0341	1	HTT
olfactory discrimination	Behavior, Nervous System Development and Function	0.0341	1	HTT
optokinetic nystagmus	Visual System Development and Function	0.0341	1	HTT
oxidation of DNA	DNA Replication, Recombination, and Repair	0.0341	1	HTT
oxidation of NADPH	DNA Replication, Recombination, and Repair, Energy Production, Nucleic Acid Metabolism, Small Molecule Biochemistry	0.0341	1	FASN
oxidation of carbohydrate	Carbohydrate Metabolism, Energy Production	0.0341	1	FASN
astrocytosis	Neurological Disease, Organismal Injury and Abnormalities	0.0341	1	HTT
atrophy of caudate nucleus	Neurological Disease, Organismal Injury and Abnormalities	0.0341	1	HTT
permeability of kidney cell lines	Cell Morphology, Cellular Function and Maintenance, Renal and Urological System Development and Function	0.0341	1	EPHA2
peroxidation of lipid	Cellular Compromise, Lipid Metabolism, Small Molecule Biochemistry	0.0341	1	HTT
atrophy of putamen	Neurological Disease, Organismal Injury and Abnormalities	0.0341	1	HTT
degeneration of median forebrain bundle	Neurological Disease, Organismal Injury and Abnormalities	0.0341	1	HTT
gliosis of caudate nucleus	Neurological Disease, Organismal Injury and Abnormalities	0.0341	1	HTT
dyssomnia	Neurological Disease, Psychological Disorders	0.0341	1	HTT
obsessive-compulsive disorder	Neurological Disease, Psychological Disorders	0.0341	1	HTT
dyskinesia of arm	Neurological Disease, Skeletal and Muscular Disorders	0.0341	1	HTT
progressive motor dysfunction	Neurological Disease, Skeletal and Muscular Disorders	0.0341	1	HTT
obesity	Nutritional Disease	0.0154	2	FASN,IRS1
quantity of cellular inclusion bodies	Cellular Assembly and Organization	0.0341	1	HTT
quantity of heavy metal	Molecular Transport	0.0341	1	HTT
quantity of mitotic spindle	Cellular Assembly and Organization, DNA Replication, Recombination, and Repair	0.0341	1	KIF4A
quantity of reactive astrocytes	Nervous System Development and Function, Tissue Morphology	0.0341	1	HTT
reduction of Cu2+	Small Molecule Biochemistry	0.0341	1	HTT
weight loss	Nutritional Disease	0.0341	1	HTT
binge eating disorder	Nutritional Disease, Psychological Disorders	0.0341	1	FASN
retinal degeneration	Ophthalmic Disease, Organismal Injury and Abnormalities	0.0105	2	FLVCR1,HTT
respiration of mitochondria	Cellular Function and Maintenance	0.0341	1	HTT
respiratory quotient	Respiratory System Development and Function	0.0341	1	FASN
abnormal movement of eye	Ophthalmic Disease, Organismal Injury and Abnormalities	0.0341	1	HTT
Cytosis	Organismal Injury and Abnormalities	0.0347	2	EPHA2,HTT
pathogenesis	Organismal Injury and Abnormalities	0.0341	1	HTT
acute kidney injury	Organismal Injury and Abnormalities, Renal and Urological Disease	0.0341	1	AHSG
Substance-Related Disorders	Psychological Disorders	0.0341	1	HTT
synthesis of acetyl-coenzyme A	Lipid Metabolism, Nucleic Acid Metabolism, Small Molecule Biochemistry	0.0341	1	FASN
synthesis of malonyl-coenzyme A	Lipid Metabolism, Nucleic Acid Metabolism, Small Molecule Biochemistry	0.0341	1	FASN
synthesis of myristic acid	Lipid Metabolism, Small Molecule Biochemistry	0.0341	1	FASN
synthesis of palmitic acid	Lipid Metabolism, Small Molecule Biochemistry	0.0341	1	FASN
synthesis of stearic acid	Lipid Metabolism, Small Molecule Biochemistry	0.0341	1	FASN
trafficking of vesicles	Cellular Assembly and Organization	0.0341	1	HTT
emotional disturbance	Psychological Disorders	0.0341	1	HTT
transport of axons	Cellular Assembly and Organization, Cellular Movement, Nervous System Development and Function	0.0341	1	HTT
transport of cytoplasm	Cellular Assembly and Organization	0.0341	1	HTT
transport of heme	Molecular Transport, Small Molecule Biochemistry	0.0341	1	FLVCR1
tubulogenesis of endosomes	Cellular Assembly and Organization, Embryonic Development	0.0341	1	HTT
turnover of brain cancer cell lines	Cellular Function and Maintenance	0.0341	1	HTT
paranoia	Psychological Disorders	0.0341	1	HTT
volume of prostate cancer cell lines	Cell Morphology, Tissue Morphology	0.0341	1	FASN
restlessness	Psychological Disorders	0.0341	1	HTT
