# Supplementary material for: Titanium Dioxide Nanoparticles Alter the Cellular Phosphoproteome in A549 Cells
Source: Nanomaterials (Basel). 2020 Jan 21;10(2):185. doi: 10.3390/nano10020185 (PMC7074930; doi:10.3390/nano10020185)
Supplement: Supplementary file 1 [file nanomaterials-10-00185-s001.zip › nanomaterials-685198/Table S9.xlsx]

## Sheet: Feuil1
IPA® disease and biofunction ontology terms enriched in protein category 3 and proteins involved
Diseases or Functions Annotation	Categories	p-Value	Number of proteins involved	Proteins involved
head and neck neoplasia	Cancer, Organismal Injury and Abnormalities	0.00919	32	ACIN1,AHNAK2,AKAP1,BAG3,BAG6,CIC,CTTN,DKC1,EHD2,EIF4G2,EPHA2,ERF,FAM21A/FAM21C,FASN,FLNA,FUBP1,IRS2,MAP1B,MAP1S,MAP4,MARK2,MPRIP,MYO15B,PKP3,PLEC,POU2F1,RB1,SCRIB,SPP1,STT3B,SYNPO2,VIM
organization of cytoskeleton	Cellular Assembly and Organization, Cellular Function and Maintenance	0.00564	20	ABI2,ABLIM1,CTTN,CXADR,DMTN,EPHA2,FLNA,HTT,KIF4A,KRT18,MAP1B,MAP4,MARK2,NDRG1,PIK3C2A,RB1,RPS6KA3,SON,TPX2,VIM
microtubule dynamics	Cellular Assembly and Organization, Cellular Function and Maintenance	0.00469	17	ABLIM1,CTTN,EPHA2,FLNA,HTT,KIF4A,KRT18,MAP1B,MAP4,MARK2,NDRG1,PIK3C2A,RB1,RPS6KA3,SON,TPX2,VIM
central nervous system tumor	Cancer, Neurological Disease, Organismal Injury and Abnormalities	0.0442	15	ACIN1,AHNAK2,BAG3,BAG6,CIC,EIF4G2,EPHA2,FLNA,FUBP1,IRS2,MAP4,MPRIP,PLEC,RB1,SYNPO2
brain tumor	Cancer, Neurological Disease, Organismal Injury and Abnormalities	0.0073	14	ACIN1,AHNAK2,BAG3,BAG6,CIC,EIF4G2,FLNA,FUBP1,IRS2,MAP4,MPRIP,PLEC,RB1,SYNPO2
solid tumor of head and neck	Cancer, Organismal Injury and Abnormalities	0.0073	14	ACIN1,AHNAK2,BAG3,BAG6,CIC,CTTN,EIF4G2,FLNA,FUBP1,MAP4,MPRIP,PLEC,RB1,SYNPO2
gliomatosis	Cancer, Neurological Disease, Organismal Injury and Abnormalities	0.0243	14	ACIN1,AHNAK2,BAG3,BAG6,CIC,EIF4G2,EPHA2,FLNA,FUBP1,MAP4,MPRIP,PLEC,RB1,SYNPO2
brain glioma	Cancer, Neurological Disease, Organismal Injury and Abnormalities	0.00296	13	ACIN1,AHNAK2,BAG3,BAG6,CIC,EIF4G2,FLNA,FUBP1,MAP4,MPRIP,PLEC,RB1,SYNPO2
astrocytoma	Cancer, Neurological Disease, Organismal Injury and Abnormalities	0.03	13	ACIN1,AHNAK2,BAG3,BAG6,CIC,EIF4G2,EPHA2,FLNA,MAP4,MPRIP,PLEC,RB1,SYNPO2
brain astrocytoma	Cancer, Neurological Disease, Organismal Injury and Abnormalities	0.0035	12	ACIN1,AHNAK2,BAG3,BAG6,CIC,EIF4G2,FLNA,MAP4,MPRIP,PLEC,RB1,SYNPO2
glucose metabolism disorder	Metabolic Disease	0.0164	11	AHSG,BAG6,CXADR,FASN,HTT,IRS1,IRS2,KRT8,PCYT1A,SKIV2L,SPP1
metastasis	Cancer, Organismal Injury and Abnormalities	0.0295	10	CTTN,EPHA2,FLNA,IRS1,KRT18,MLPH,SCRIB,SPP1,TCEA1,VIM
diabetes mellitus	Endocrine System Disorders, Gastrointestinal Disease, Metabolic Disease	0.0352	10	AHSG,BAG6,CXADR,HTT,IRS1,IRS2,KRT8,PCYT1A,SKIV2L,SPP1
serous neoplasm	Cancer, Organismal Injury and Abnormalities	0.049	10	CIC,FARP1,FUBP1,IWS1,KRT18,SNRNP200,SNX17,SON,SPP1,TPX2
serous adenocarcinoma	Cancer, Organismal Injury and Abnormalities	0.0367	8	CIC,FARP1,FUBP1,IWS1,SNRNP200,SNX17,SON,SPP1
ovarian adenocarcinoma	Cancer, Endocrine System Disorders, Organismal Injury and Abnormalities, Reproductive System Disease	0.0447	8	CIC,FARP1,FUBP1,IWS1,SNRNP200,SNX17,SON,SPP1
stabilization of filaments	Cellular Assembly and Organization	0.00885	6	FLNA,KRT18,KRT8,MAP1B,MAP4,PIK3C2A
fragmentation of DNA	Cell Death and Survival, DNA Replication, Recombination, and Repair	0.00223	5	ACIN1,HSPB1,HTT,MAP1S,RB1
epithelial-mesenchymal transition of tumor cell lines	Cellular Development	0.0128	5	IRS1,IRS2,NDRG1,RB1,SPP1
arrest in G1 phase	Cell Cycle	0.0281	5	ACIN1,BAG3,FASN,PTGES3,RB1
metastatic colorectal cancer	Cancer, Gastrointestinal Disease, Organismal Injury and Abnormalities	0.0387	5	EPHA2,IRS1,KRT18,MLPH,TCEA1
epithelial-mesenchymal transition of breast cancer cell lines	Cellular Development	0.00488	4	IRS1,IRS2,RB1,SPP1
invasion of prostate cancer cell lines	Cellular Movement	0.018	4	EPHA2,NDRG1,SPP1,VIM
inflammation of body cavity	Inflammatory Response	0.0289	4	HTT,KRT18,KRT8,SPP1
transmembrane potential of mitochondria	Cell Morphology, Cellular Function and Maintenance	0.0289	4	HSPB1,HTT,IRS1,NDRG1
arrest in G1 phase of tumor cell lines	Cell Cycle	0.0429	4	ACIN1,FASN,PTGES3,RB1
quantity of adipose tissue	Connective Tissue Development and Function, Tissue Morphology	0.00293	3	FASN,GFPT1,IRS2
hepatitis C	Digestive System Development and Function, Gastrointestinal Disease, Hepatic System Development and Function, Hepatic System Disease, Infectious Disease, Inflammatory Disease, Inflammatory Response, Organ Development, Organismal Injury and Abnormalities	0.0105	3	KRT18,KRT8,SPP1
body mass index	Nutritional Disease	0.0234	3	IRS1,IRS2,MARCKSL1
hepatic steatosis	Gastrointestinal Disease, Hepatic System Disease, Metabolic Disease	0.0234	3	FASN,PCYT1A,SPP1
metastatic breast carcinoma	Cancer, Organismal Injury and Abnormalities, Reproductive System Disease	0.0234	3	EPHA2,SCRIB,SPP1
migration of epithelial cell lines	Cellular Movement, Hair and Skin Development and Function	0.0234	3	CTTN,EPHA2,SPP1
retinal degeneration	Ophthalmic Disease, Organismal Injury and Abnormalities	0.0234	3	FLVCR1,HTT,SNRNP200
Hereditary Eye Disease	Hereditary Disorder, Ophthalmic Disease, Organismal Injury and Abnormalities	0.042	3	EPHA2,FLVCR1,SNRNP200
obesity	Nutritional Disease	0.042	3	FASN,IRS1,SPP1
arrest in G1 phase of bone cancer cell lines	Cell Cycle	0.0206	2	PTGES3,RB1
arrest in interphase of tumor cells	Cancer, Cell Cycle, Organismal Injury and Abnormalities	0.0206	2	NDRG1,RB1
beta-oxidation of fatty acid	Energy Production, Lipid Metabolism, Small Molecule Biochemistry	0.0206	2	IRS1,IRS2
cell viability of melanoma cell lines	Cell Death and Survival	0.0206	2	EPHA2,FLNA
chemotaxis of neutrophils	Cellular Movement, Hematological System Development and Function, Immune Cell Trafficking, Inflammatory Response	0.0206	2	CXADR,SPP1
collapse of keratin filaments	Cellular Compromise, Embryonic Development, Hair and Skin Development and Function, Organ Development, Organismal Development, Tissue Development, Tissue Morphology	0.0206	2	KRT18,KRT8
cryptogenic cirrhosis	Gastrointestinal Disease, Hepatic System Disease, Organismal Injury and Abnormalities	0.0206	2	KRT18,KRT8
expression of reporter protein	Protein Synthesis	0.0206	2	POU2F1,SPP1
formation of actin cytoskeleton	Cellular Assembly and Organization, Cellular Function and Maintenance	0.0206	2	FLNA,SYNPO2
formation of intermediate filaments	Cellular Assembly and Organization, Cellular Function and Maintenance, Tissue Development	0.0206	2	HSPB1,VIM
fragmentation of DNA fragment	Cell Death and Survival, DNA Replication, Recombination, and Repair	0.0206	2	HTT,MAP1S
invasive papillary thyroid carcinoma	Cancer, Endocrine System Disorders, Organismal Injury and Abnormalities	0.0206	2	SPP1,VIM
limb girdle muscular dystrophy type 2	Developmental Disorder, Hereditary Disorder, Skeletal and Muscular Disorders	0.0206	2	AHNAK,PLEC
metastasis of carcinoma	Cancer, Organismal Injury and Abnormalities	0.0206	2	CTTN,VIM
percentage body fat	Organismal Functions	0.0206	2	FASN,IRS2
recruitment of protein	Protein Trafficking	0.0206	2	DERL1,FLNA
stabilization of keratin filaments	Cellular Assembly and Organization, Hair and Skin Development and Function	0.0206	2	KRT18,KRT8
susceptibility to hepatitis C virus	Digestive System Development and Function, Gastrointestinal Disease, Hepatic System Development and Function, Hepatic System Disease, Infectious Disease, Inflammatory Disease, Inflammatory Response, Organ Development, Organismal Injury and Abnormalities	0.0206	2	KRT18,KRT8
susceptibility to noncryptogenic cirrhosis	Gastrointestinal Disease, Hepatic System Disease, Organismal Injury and Abnormalities	0.0206	2	KRT18,KRT8
synthesis of triacylglycerol	Lipid Metabolism, Small Molecule Biochemistry	0.0206	2	AGPAT9,FASN
